# Supplementary material for: Four Decades of Inquiry Into the Genetic Bases of Specific Reading Disability
Source: J Speech Lang Hear Res. 2025 Oct 15;68(11):5158–73. doi: 10.1044/2025_JSLHR-25-00050 (PMC12926963; doi:10.1044/2025_JSLHR-25-00050)
Supplement: Supplemental Material S1 [file JSLHR-68-5158-s001.xlsx]

## Sheet: Sheet1
Supplemental material, Dobrynin et al., "Four Decades of Inquiry Into the Genetic Bases of Specific Reading Disability," JSLHR, https://doi.org/10.1044/2025_JSLHR-25-00050
Supplemental Material S1. SRD Genes - Comprehensive catalog of 175 genes identified as putative candidates for Specific Reading Disability, including Ensembl ID, NCBI ID, and common gene name for reference and cross-database identification.
Gene stable ID	NCBI ID	Gene name
ENSG00000001617	6405	SEMA3F
ENSG00000005339	1387	CREBBP
ENSG00000005436	6936	GCFC2
ENSG00000007174	1770	DNAH9
ENSG00000008128	728642	CDK11A
ENSG00000008869	54497	HEATR5B
ENSG00000028137	7133	TNFRSF1B
ENSG00000039139	1767	DNAH5
ENSG00000042088	55775	TDP1
ENSG00000048828	23196	FAM120A
ENSG00000049759	23327	NEDD4L
ENSG00000056097	51663	ZFR
ENSG00000059804	6515	SLC2A3
ENSG00000064270	9914	ATP2C2
ENSG00000066279	259266	ASPM
ENSG00000070778	11099	PTPN21
ENSG00000071626	26528	DAZAP1
ENSG00000072840	2121	EVC
ENSG00000073711	5523	PPP2R3A
ENSG00000075223	10512	SEMA3C
ENSG00000075568	23505	TMEM131
ENSG00000077157	4660	PPP1R12B
ENSG00000078328	54715	RBFOX1
ENSG00000080503	6595	SMARCA2
ENSG00000081853	56113	PCDHGA2
ENSG00000088305	1789	DNMT3B
ENSG00000093010	1312	COMT
ENSG00000102081	2332	FMR1
ENSG00000102290	27328	PCDH11X
ENSG00000103174	51172	NAGPA
ENSG00000106536	11281	POU6F2
ENSG00000108443	6198	RPS6KB1
ENSG00000108684	40	ASIC2
ENSG00000109756	9693	RAPGEF2
ENSG00000111252	10019	SH2B3
ENSG00000111445	5985	RFC5
ENSG00000111670	79158	GNPTAB
ENSG00000111860	387119	CEP85L
ENSG00000111913	9750	RIPOR2
ENSG00000112304	55856	ACOT13
ENSG00000112697	55754	TMEM30A
ENSG00000113448	5144	PDE4D
ENSG00000114861	27086	FOXP1
ENSG00000115363	84141	EVA1A
ENSG00000115364	9801	MRPL19
ENSG00000116147	7143	TNR
ENSG00000116641	85440	DOCK7
ENSG00000117114	23266	ADGRL2
ENSG00000117602	11123	RCAN3
ENSG00000119042	23314	SATB2
ENSG00000119457	57864	SLC46A2
ENSG00000119866	53335	BCL11A
ENSG00000124198	10564	ARFGEF2
ENSG00000124429	79983	POF1B
ENSG00000124459	7596	ZNF45
ENSG00000125744	6253	RTN2
ENSG00000126461	58506	SCAF1
ENSG00000127152	64919	BCL11B
ENSG00000128512	9732	DOCK4
ENSG00000128573	93986	FOXP2
ENSG00000128591	2318	FLNC
ENSG00000128596	64753	CCDC136
ENSG00000129315	904	CCNT1
ENSG00000130287	1463	NCAN
ENSG00000130702	3911	LAMA5
ENSG00000131374	9779	TBC1D5
ENSG00000133401	23037	PDZD2
ENSG00000134871	1284	COL4A2
ENSG00000135870	149041	RC3H1
ENSG00000136040	10154	PLXNC1
ENSG00000136169	83852	SETDB2
ENSG00000136379	58489	ABHD17C
ENSG00000136448	4836	NMT1
ENSG00000136750	2572	GAD2
ENSG00000137261	9856	KIAA0319
ENSG00000137713	5519	PPP2R1B
ENSG00000137869	1588	CYP19A1
ENSG00000137872	80031	SEMA6D
ENSG00000138448	3685	ITGAV
ENSG00000140157	81614	NIPA2
ENSG00000140479	5046	PCSK6
ENSG00000141627	54808	DYM
ENSG00000142687	79932	KIAA0319L
ENSG00000144218	3899	AFF3
ENSG00000144619	152330	CNTN4
ENSG00000145012	4026	LPP
ENSG00000146038	51473	DCDC2
ENSG00000149294	4684	NCAM1
ENSG00000149295	1813	DRD2
ENSG00000150275	65217	PCDH15
ENSG00000150594	150	ADRA2A
ENSG00000151789	79750	ZNF385D
ENSG00000152217	26040	SETBP1
ENSG00000152377	6695	SPOCK1
ENSG00000152954	140767	NRSN1
ENSG00000153815	80790	CMIP
ENSG00000154080	83539	CHST9
ENSG00000154642	54149	C21orf91
ENSG00000156052	2776	GNAQ
ENSG00000156374	84108	PCGF6
ENSG00000156427	8817	FGF18
ENSG00000157680	9162	DGKI
ENSG00000158019	9577	BABAM2
ENSG00000158321	26053	AUTS2
ENSG00000159217	10642	IGF2BP1
ENSG00000160299	5116	PCNT
ENSG00000160305	23181	DIP2A
ENSG00000160307	6285	S100B
ENSG00000160310	3275	PRMT2
ENSG00000162104	115	ADCY9
ENSG00000164056	10252	SPRY1
ENSG00000164142	729830	FHIP1A
ENSG00000164463	153222	CREBRF
ENSG00000164741	10395	DLC1
ENSG00000164885	1020	CDK5
ENSG00000164989	203238	CCDC171
ENSG00000166148	552	AVPR1A
ENSG00000167306	4645	MYO5B
ENSG00000167491	54815	GATAD2A
ENSG00000169855	6091	ROBO1
ENSG00000169862	1501	CTNND2
ENSG00000170296	11337	GABARAP
ENSG00000170417	130827	TMEM182
ENSG00000170624	6444	SGCD
ENSG00000170921	26115	TANC2
ENSG00000170959	341019	DCDC1
ENSG00000171476	84525	HOPX
ENSG00000172260	257194	NEGR1
ENSG00000172469	79694	MANEA
ENSG00000175344	1139	CHRNA7
ENSG00000176136	4161	MC5R
ENSG00000176697	627	BDNF
ENSG00000179242	1002	CDH4
ENSG00000179915	9378	NRXN1
ENSG00000182923	80254	CEP63
ENSG00000183166	83698	CALN1
ENSG00000183230	29119	CTNNA3
ENSG00000184719	55328	RNLS
ENSG00000185008	6092	ROBO2
ENSG00000185112	131583	FAM43A
ENSG00000185942	286183	NKAIN3
ENSG00000187098	4286	MITF
ENSG00000187164	57698	SHTN1
ENSG00000189056	5649	RELN
ENSG00000189283	2272	FHIT
ENSG00000196482	2104	ESRRG
ENSG00000197386	3064	HTT
ENSG00000197415	79674	VEPH1
ENSG00000198910	3897	L1CAM
ENSG00000237440	100129842	ZNF737
ENSG00000256061	161582	DNAAF4
ENSG00000257987	255411	TEX49
ENSG00000260916	9236	CCPG1
ENSG00000263001	2969	GTF2I
ENSG00000273079	2904	GRIN2B
ENSG00000275835	114791	TUBGCP5
ENSG00000232084	150577	LINC01104
ENSG00000267374	647946	MIR924HG
ENSG00000235621	284749	LINC00494
ENSG00000237205	-	RPL7P34
ENSG00000001630	1595	CYP51A1
ENSG00000139915	161357	MDGA2
ENSG00000286140	113455421	DERPC
ENSG00000133454	84700	MYO18B
ENSG00000243064	150000	ABCC13
ENSG00000237250	100130331	-
ENSG00000073969	4905	NSF
ENSG00000100320	23543	RBFOX2
ENSG00000142319	6531	SLC6A3
ENSG00000170113	123606	NIPA1
ENSG00000174469	26047	CNTNAP2
ENSG00000184545	1850	DUSP8
ENSG00000196943	161424	NOP9
ENSG00000214575	64506	CPEB1
ENSG00000275832	57636	ARHGAP23
