# Supplementary material for: Four Decades of Inquiry Into the Genetic Bases of Specific Reading Disability
Source: J Speech Lang Hear Res. 2025 Oct 15;68(11):5158–73. doi: 10.1044/2025_JSLHR-25-00050 (PMC12926963; doi:10.1044/2025_JSLHR-25-00050)
Supplement: Supplemental Material S2 [file JSLHR-68-5158-s002.xlsx]

## Sheet: Sheet1
Supplemental material, Dobrynin et al., "Four Decades of Inquiry Into the Genetic Bases of Specific Reading Disability," JSLHR, https://doi.org/10.1044/2025_JSLHR-25-00050
Supplemental Material S2. Literature Review Methodology – Details on stepwise approach for systematic literature identification, including search criteria, filtering conditions, and resulting paper counts at each stage of the review process.
Step	Condition	Number of references in DB
1	(gene* and (reading disability or dyslexia or reading disorder)).mp. [mp=ti, bt, ab, ot, nm, hw, fx, kf, ox, px, rx, ui, an, sy, ux, mx, tn, dm, mf, dv, dq, tc, id, tm]	8612
2	Limit 1 to yr=”1983-Current”	8143
3	Limit 2 to all journals [Limit not valid in Ovid MEDLINE(R),Embase;records were retained]	7564
4	Limit 3 to english language	7213
5	Limit 4 to human	6701
6	(gene* and (reading disability or dyslexia or reading disorder) and (linkage or association)).mp. [mp=ti, bt, ab, ot, nm, hw, fx, kf, ox, px, rx, ui, an, sy, ux, mx, tn, dm, mf, dv, dq, tc, id, tm]	1774
7	Remove duplicates from 6	1114
