# Supplementary material for: Four Decades of Inquiry Into the Genetic Bases of Specific Reading Disability
Source: J Speech Lang Hear Res. 2025 Oct 15;68(11):5158–73. doi: 10.1044/2025_JSLHR-25-00050 (PMC12926963; doi:10.1044/2025_JSLHR-25-00050)
Supplement: Supplemental Material S3 [file JSLHR-68-5158-s003.xlsx]

## Sheet: Sheet1
Supplemental material, Dobrynin et al., "Four Decades of Inquiry Into the Genetic Bases of Specific Reading Disability," JSLHR, https://doi.org/10.1044/2025_JSLHR-25-00050
Supplemental Material S3. Brain Regions in Transcriptome Analysis - Anatomical brain regions examined in the developmental transcriptome dataset with their corresponding acronyms and inclusion status for subsequent analysis.
Acronym	Brain Structure	Included
A1C	Primary Auditory Cortex	1
AMY	Amygdaloid Complex	1
CB	Cerebellum	0
CBC	Cerebellar Cortex	1
CGE	Caudal Ganglionic Eminence	0
DFC	Dorsolateral Prefrontal Cortex	1
DTH	Dorsal Thalamus	0
HIP	Hippocampus	1
IPC	Posteroventral parietal Cortex	1
ITC	Inferolateral Temporal Cortex	1
LGE	Lateral Ganglionic Eminence	0
M1C	Primary Motor Cortex	1
MIC-S1C	Primary Motor-Sensory Cortex	0
MD	Mediodorsal Nucleus of Thalamus	1
MFC	Anterior Cingulate Cortex	1
MGE	Medial Ganglionic Eminence	0
Ocx	Occipital Cortex	0
OFC	Orbital Frontal Cortex	1
PCx	Parietal Neoortex	0
S1C	Primary Somatosensory Cortex	1
STC	Posterior Superior Temporal Cortex	1
STR	Striatum	1
TCx	Temporal Neocortex	0
URL	Upper Rhombic Lip	0
V1C	Primary Visual Cortex	1
VFC	Ventrolateral Prefrontal Cortex	1
