# Supplementary material for: Four Decades of Inquiry Into the Genetic Bases of Specific Reading Disability
Source: J Speech Lang Hear Res. 2025 Oct 15;68(11):5158–73. doi: 10.1044/2025_JSLHR-25-00050 (PMC12926963; doi:10.1044/2025_JSLHR-25-00050)
Supplement: Supplemental Material S4 [file JSLHR-68-5158-s004.xlsx]

## Sheet: Sheet1
Supplemental material, Dobrynin et al., "Four Decades of Inquiry Into the Genetic Bases of Specific Reading Disability," JSLHR, https://doi.org/10.1044/2025_JSLHR-25-00050
Supplemental Material S4. Differential Gene Expression Analysis - Complete output from Limma analysis identifying differentially expressed genes across developmental timepoints, with additional classification based on single-cell dataset clustering.
Gene Symbol	logFC	AveExpr	t	P.Value	adj.P.Value	B	Single cell gene cluster
BDNF	1.1484	1.2041	5.0865	1.8979e-06	3.9598e-06	4.0111	A
TNFRSF1B	1.642	2.6962	2.1731	0.032323	0.0437	-5.1589	A
NIPA2	1.7163	11.401	2.2959	0.023938	0.033713	-4.8967	A
SH2B3	2.0457	3.0382	8.942	3.65e-14	1.87e-13	21.527	A
C21orf91	3.5024	3.5535	5.634	1.88e-07	4.54e-07	6.2651	A
ACOT13	4.9762	7.1258	6.2259	1.38e-08	4.02e-08	8.8244	A
DUSP8	6.8691	24.005	3.0178	0.0032878	0.0050976	-3.1034	A
DRD2	7.4992	9.6128	2.1146	0.037148	0.049826	-5.2793	A
CDK5	9.0172	17.968	6.4715	4.55e-09	1.4e-08	9.9173	A
S100B	157.07	96.331	18.807	2.19e-33	3.71e-31	65.572	A
DNAH9	0.20168	0.24174	3.7784	0.00027892	0.00045325	-0.7914	B
PCSK6	4.3958	3.2507	7.0701	2.86e-10	9.49e-10	12.644	B
SLC2A3	4.5821	9.7376	3.303	0.0013605	0.0021488	-2.284	B
FMR1	6.4737	13.493	9.1793	1.15e-14	6.35e-14	22.672	B
COMT	10.898	15.802	4.4501	2.3886e-05	4.5357e-05	1.5595	B
ITGAV	11.195	11.162	7.789	9.53e-12	3.75e-11	16.008	B
HOPX	43.979	40.219	7.3309	8.41e-11	2.96e-10	13.855	B
RBFOX1	6.8861	25.16	3.1997	0.0018843	0.0029485	-2.5876	C
NEGR1	8.1625	19.514	2.306	0.023342	0.033149	-4.8745	C
ZNF385D	0.95491	2.3343	4.1754	6.7176e-05	0.0001234	0.56618	D
FHIT	1.1917	1.0182	9.3698	4.57e-15	2.86e-14	23.592	D
TBC1D5	2.019	5.1302	5.3607	6.05e-07	1.3272e-06	5.1249	D
RAPGEF2	4.3673	9.5377	6.0304	3.31e-08	8.75e-08	7.9664	D
DOCK4	4.9513	9.823	5.2232	1.0771e-06	2.3336e-06	4.5623	D
PPP1R12B	4.9689	5.9435	13.511	1.28e-23	2.69e-22	43.201	D
SMARCA2	7.7254	27.427	4.9134	3.8466e-06	7.7389e-06	3.325	D
LPP	0.41774	0.7759	3.6792	0.00039269	0.00062608	-1.1155	E
SGCD	0.85275	0.91145	8.7448	9.51e-14	4.59e-13	20.576	E
CTNNA3	1.5649	0.94515	5.362	6.01e-07	1.3272e-06	5.1301	E
ADCY9	2.524	3.5815	9.7314	7.87e-16	5.54e-15	25.34	E
HTT	3.3135	7.7832	5.9192	5.42e-08	1.39e-07	7.4839	E
CPEB1	3.3902	2.0868	9.9666	2.51e-16	2.02e-15	26.476	E
ZFR	3.9785	24.691	2.7131	0.0079485	0.011783	-3.9112	E
DYX1C1-CCPG1	4.5448	6.039	8.5523	2.42e-13	1.1e-12	19.651	E
ARFGEF2	4.6469	5.2453	8.757	8.97e-14	4.46e-13	20.635	E
TNR	4.6643	7.0868	4.0009	0.00012695	0.00021454	-0.042355	E
PDZD2	5.0433	7.3143	5.7874	9.66e-08	2.4e-07	6.9172	E
DLC1	5.7576	5.2444	7.5372	3.16e-11	1.16e-10	14.821	E
KIAA0319L	6.061	8.1341	12.056	1.11e-20	1.44e-19	36.461	E
FAM120A	7.4748	8.3046	15.777	5.5e-28	3.1e-26	53.211	E
SPOCK1	26.987	41.171	8.6379	1.6e-13	7.5e-13	20.062	E
NRSN1	31.141	25.176	13.991	1.44e-24	4.87e-23	45.374	E
NSF	81.994	62.203	9.3356	5.39e-15	3.26e-14	23.427	E
PCDH15	0.40553	0.40966	4.5143	1.8651e-05	3.6651e-05	1.7979	F
MITF	1.1301	0.80469	9.6837	9.93e-16	6.71e-15	25.109	F
MRPL19	1.8848	5.2145	4.0419	0.00010946	0.00018686	0.099127	F
PCNT	1.9889	4.3065	4.6559	1.074e-05	2.1354e-05	2.3307	F
CCDC136	6.5557	10.523	6.2263	1.38e-08	4.02e-08	8.8263	F
NIPA1	11.194	13.693	7.9109	5.32e-12	2.19e-11	16.586	F
NMT1	14.621	18.972	12.791	3.53e-22	4.97e-21	39.894	F
TMEM30A	27.111	43.803	9.5155	2.25e-15	1.46e-14	24.296	F
SLC46A2	0.10838	0.081516	5.1268	1.6072e-06	3.4382e-06	4.1727	-9
C5orf41	1.0951	2.2183	5.8582	7.09e-08	1.79e-07	7.2209	-9
FLNC	1.1484	1.7144	3.8529	0.00021499	0.00035274	-0.54412	-9
BRE	6.8085	9.4573	9.2917	6.68e-15	3.89e-14	23.215	-9
NAGPA	8.8578	7.4187	12.808	3.26e-22	4.97e-21	39.973	-9
GAD2	19.75	15.335	7.246	1.25e-10	4.33e-10	13.459	F
GABBR1	51.962	61.986	14.795	3.96e-26	1.67e-24	48.954	-9
ADRA2A	-21.621	13.983	-5.5501	2.7e-07	6.26e-07	5.912	A
SEMA3C	-18.858	12.21	-7.5025	3.73e-11	1.34e-10	14.658	A
RCAN3	-3.2774	2.6997	-7.6461	1.89e-11	7.08e-11	15.334	A
ZNF45	-2.5677	3.59	-13.685	5.76e-24	1.62e-22	43.993	A
CCNT1	-1.899	3.9471	-6.043	3.13e-08	8.41e-08	8.0213	A
DNMT3B	-1.5618	0.95442	-8.4494	3.98e-13	1.77e-12	19.157	A
VEPH1	-1.3517	0.7087	-6.0876	2.57e-08	7e-08	8.2162	A
TDP1	-1.2565	2.3947	-9.1702	1.21e-14	6.37e-14	22.628	A
CHST9	-0.68438	0.78175	-2.2315	0.028058	0.038867	-5.0357	A
PTPN21	-0.55244	2.3435	-2.9324	0.0042386	0.0064533	-3.3372	A
DNAH5	-0.059815	0.17042	-2.6071	0.010644	0.015375	-4.1752	A
NCAN	-42.288	72.584	-6.5579	3.07e-09	9.6e-09	10.306	B
SATB2	-37.067	23.522	-5.1151	1.6862e-06	3.5622e-06	4.126	B
L1CAM	-32.441	37.25	-9.1772	1.17e-14	6.35e-14	22.662	B
COL4A2	-11.473	12.516	-2.905	0.0045924	0.0069296	-3.4108	B
DAZAP1	-8.7609	19.377	-4.0592	0.00010282	0.00017731	0.15892	B
FOXP2	-3.0791	2.4886	-2.8827	0.0049019	0.0073311	-3.4705	B
MYO5B	-3.038	2.0789	-5.9818	4.11e-08	1.07e-07	7.7549	B
ZNF737	-1.635	2.0517	-9.9552	2.65e-16	2.04e-15	26.421	B
SETDB2	-0.30646	1.5258	-3.0105	0.0033608	0.0051634	-3.1236	B
NCAM1	-59.812	77.002	-10.705	7.04e-18	6.61e-17	30.033	C
CNTNAP2	-28.314	31.216	-4.4942	2.0159e-05	3.8806e-05	1.7229	C
AUTS2	-23.055	16.057	-13.125	7.52e-23	1.27e-21	41.434	C
ROBO2	-13.146	10.042	-10.311	4.74e-17	4.21e-16	28.136	C
SETBP1	-7.3344	5.9948	-11.966	1.69e-20	2.04e-19	36.037	C
PDE4D	-3.0822	3.5357	-7.73	1.26e-11	4.85e-11	15.73	C
CNTN4	-1.0912	3.8328	-2.2351	0.027814	0.038847	-5.0281	C
RBFOX2	-48.607	43.832	-13.649	6.78e-24	1.64e-22	43.831	D
ROBO1	-34.262	22.503	-13.141	6.98e-23	1.27e-21	41.508	D
AFF3	-10.621	9.2963	-6.8048	9.85e-10	3.14e-09	11.426	D
FOXP1	-8.8801	10.313	-3.8533	0.00021464	0.00035274	-0.54259	D
DYM	-6.2835	12.633	-7.9725	3.96e-12	1.67e-11	16.879	D
TANC2	-2.9222	13.901	-2.6191	0.0103	0.015006	-4.1456	D
BCL11A	-18.877	17.682	-9.9776	2.38e-16	2.01e-15	26.529	E
NEDD4L	-18.284	25.656	-11.044	1.38e-18	1.46e-17	31.657	E
CMIP	-11.872	33.697	-4.2339	5.4076e-05	0.00010154	0.77411	E
CREBBP	-5.3126	10.212	-6.1627	1.84e-08	5.09e-08	8.5456	E
GNPTAB	-3.7579	14.32	-4.9923	2.791e-06	5.683e-06	3.6363	E
DOCK7	-3.5568	5.3399	-9.775	6.37e-16	4.68e-15	25.551	E
HEATR5B	-3.1734	6.9406	-7.8416	7.41e-12	2.98e-11	16.257	E
KIAA0319	-3.0836	7.8176	-4.4936	2.0207e-05	3.8806e-05	1.7207	E
PCDH11X	-1.1987	1.6872	-5.6592	1.69e-07	4.13e-07	6.3717	E
RC3H1	-0.62268	2.5833	-4.1032	8.7571e-05	0.00015416	0.31239	E
TMEM131	-0.6117	3.9496	-2.6852	0.0085896	0.012623	-3.9815	E
GABARAP	-43.024	171.23	-5.5497	2.71e-07	6.26e-07	5.9102	F
BCL11B	-41.457	24.464	-8.0949	2.2e-12	9.53e-12	17.461	F
RELN	-10.864	9.8836	-6.2035	1.53e-08	4.31e-08	8.7256	F
PRMT2	-8.1121	18.756	-6.9027	6.25e-10	2.03e-09	11.873	F
CDH4	-5.1904	7.3295	-5.379	5.6e-07	1.2614e-06	5.2002	F
PPP2R3A	-4.6058	4.1872	-11.855	2.86e-20	3.22e-19	35.516	F
CEP63	-1.0157	2.827	-5.4527	4.09e-07	9.35e-07	5.5054	F
CHRNA7	-0.089921	0.21521	-2.565	0.011924	0.017078	-4.2773	F
EVC	-10.838	8.0735	-17.818	1.12e-31	9.43e-30	61.669	-9
KIAA1598	-10.623	47.972	-2.1961	0.030585	0.041684	-5.1109	-9
SEMA3F	-6.0221	4.9388	-11.028	1.49e-18	1.48e-17	31.582	-9
LPHN2	-4.6567	7.8156	-6.3545	7.74e-09	2.34e-08	9.3948	-9
PLXNC1	-3.0887	4.2794	-5.0193	2.4999e-06	5.1522e-06	3.7433	F
IGF2BP1	-2.9086	1.3647	-4.1462	7.479e-05	0.00013305	0.46336	-9
FAM108C1	-2.2622	9.2007	-3.9776	0.00013803	0.00023096	-0.12218	-9
ASPM	-1.3956	0.71664	-4.1645	6.9934e-05	0.00012709	0.52763	-9
FGF18	-1.0553	0.81396	-5.5571	2.62e-07	6.24e-07	5.9413	-9
AVPR1A	-0.63639	0.45368	-6.2226	1.4e-08	4.02e-08	8.81	-9
RP11-193H5.1	-0.61487	1.2943	-4.0777	9.6124e-05	0.00016747	0.22328	-9
C6orf204	-0.56816	1.4862	-3.7119	0.00035101	0.00056495	-1.0093	-9
C9orf93	-0.34481	0.4141	-7.0762	2.78e-10	9.41e-10	12.672	-9
MC5R	-0.27593	0.18021	-4.1584	7.1518e-05	0.00012858	0.50619	-9
AC104782.3	-0.10854	0.053148	-4.1762	6.696e-05	0.0001234	0.56927	-9
FAM160A1	-0.082266	0.16	-2.2242	0.028567	0.039251	-5.0514	-9
DCDC2	0.069742	0.33827	1.7685	0.080275	0.10436	-5.9297	A
FAM43A	0.19687	2.9883	0.34967	0.72738	0.7683	-7.4177	A
CDK11A	0.29491	1.901	1.7775	0.078762	0.10318	-5.914	A
PPP2R1B	0.34943	2.8698	1.1971	0.23432	0.28286	-6.7628	A
ATP2C2	0.48672	1.6525	1.5882	0.11565	0.14695	-6.2255	A
RFC5	1.0759	9.226	0.82695	0.41039	0.48111	-7.136	A
SCAF1	2.9833	25.446	1.2397	0.21822	0.26532	-6.7114	A
POU6F2	0.073594	0.60689	0.8227	0.41279	0.48111	-7.1395	B
RTN2	1.2552	30.853	0.50803	0.61264	0.68567	-7.3494	B
NRXN1	0.23145	17.81	0.14084	0.88831	0.89894	-7.4693	C
CTNND2	6.9163	58.041	2.0216	0.046103	0.06135	-5.4645	C
ESRRG	0.057807	1.2699	0.25461	0.79959	0.82902	-7.4467	D
DIP2A	0.32337	2.5896	1.6672	0.098848	0.12752	-6.0995	E
CALN1	0.57704	9.9802	0.51049	0.61092	0.68567	-7.3482	E
RNLS	0.025941	0.86764	0.36581	0.71534	0.76033	-7.4119	F
SEMA6D	0.16805	7.308	0.30116	0.76397	0.79698	-7.4336	F
RP11-579D7.1	0.0026112	0.0056997	0.19758	0.84381	0.86953	-7.4596	-9
RP11-425M17.3	0.0048496	0.0031248	0.36891	0.71303	0.76033	-7.4108	-9
SLC6A3	0.0062906	0.010737	0.4831	0.63016	0.69748	-7.3619	-9
RP1-66N13.3	0.014679	0.012413	1.1235	0.26411	0.31433	-6.8476	-9
MYO18B	0.016656	0.02749	1.2466	0.21568	0.26413	-6.7029	-9
CYP19A1	0.016838	0.017895	1.0929	0.27727	0.32769	-6.8814	-9
FAM176A	0.049577	0.097047	1.3846	0.16951	0.2122	-6.5233	-9
C2orf3	0.065168	2.0387	0.42143	0.67442	0.73533	-7.3899	-9
GATAD2A	-0.6858	5.3326	-1.137	0.25845	0.30977	-6.8324	A
SPRY1	-0.33026	2.9202	-0.60435	0.54709	0.62471	-7.2956	A
TMEM182	-0.12977	0.68645	-1.6382	0.10477	0.13413	-6.1464	A
MANEA	-0.12721	2.0099	-0.48129	0.63145	0.69748	-7.3627	A
LAMA5	-0.11532	2.1847	-0.18649	0.85247	0.87313	-7.4618	A
PCGF6	-0.14975	1.1693	-1.3761	0.1721	0.21386	-6.5349	B
MDGA2	-0.1024	1.4427	-0.46473	0.64322	0.70587	-7.3706	C
DGKI	-0.094794	2.2882	-0.36797	0.71373	0.76033	-7.4111	C
GNAQ	-0.36044	36.04	-0.17836	0.85883	0.87435	-7.4633	D
CYP51A1	-1.4477	24.183	-0.72743	0.4688	0.53896	-7.2135	F
RPS6KB1	-0.4467	4.0877	-1.5536	0.12368	0.15598	-6.2788	F
NKAIN3	-0.28605	1.4045	-1.2559	0.21232	0.26192	-6.6914	F
PCDHGA2	-5.7322	113.81	-0.58204	0.56195	0.63738	-7.3089	-9
FAM65B	-1.1292	6.3277	-1.8118	0.073255	0.096719	-5.8541	-9
ACCN1	-0.091921	6.983	-0.095014	0.92451	0.92619	-7.4748	-9
C14orf21	-0.058778	10.661	-0.092889	0.92619	0.92619	-7.475	-9
DCDC5	-0.020284	0.089969	-0.74027	0.46101	0.53364	-7.204	-9
ABCC13	-0.0047857	0.0059712	-0.37715	0.70692	0.76033	-7.4077	-9
POF1B	-0.0042371	0.010243	-0.33406	0.73909	0.77582	-7.4231	-9
