# Supplementary material for: Four Decades of Inquiry Into the Genetic Bases of Specific Reading Disability
Source: J Speech Lang Hear Res. 2025 Oct 15;68(11):5158–73. doi: 10.1044/2025_JSLHR-25-00050 (PMC12926963; doi:10.1044/2025_JSLHR-25-00050)
Supplement: Supplemental Material S5 [file JSLHR-68-5158-s005.xlsx]

## Sheet: Table S5 GO biological processe
Supplemental material, Dobrynin et al., "Four Decades of Inquiry Into the Genetic Bases of Specific Reading Disability," JSLHR, https://doi.org/10.1044/2025_JSLHR-25-00050
Supplemental Material S5. Prenatal Gene Expression Enrichment - Gene ontology (GO) biological processes significantly enriched among genes upregulated during fetal development, including statistical metrics, pathway information, and gene identifiers.
Enrichment FDR	nGenes	Pathway Genes	Fold Enrichment	Pathway	URL	Genes
1.99876e-10	17	620	10.9658	Cell morphogenesis involved in neuron differentiation	http://amigo.geneontology.org/amigo/term/GO:0048667	SEMA3F NEDD4L SEMA3C DOCK7 BCL11A BCL11B PLXNC1 KIAA0319 CNTN4 NCAM1 AUTS2 IGF2BP1 ROBO1 TANC2 ROBO2 RELN L1CAM
3.85785e-10	17	686	9.9108	Neuron projection morphogenesis	http://amigo.geneontology.org/amigo/term/GO:0048812	SEMA3F NEDD4L SEMA3C DOCK7 BCL11A BCL11B PLXNC1 KIAA0319 CNTN4 NCAM1 AUTS2 IGF2BP1 ROBO1 TANC2 ROBO2 RELN L1CAM
3.85785e-10	17	704	9.6574	Cell projection morphogenesis	http://amigo.geneontology.org/amigo/term/GO:0048858	SEMA3F NEDD4L SEMA3C DOCK7 BCL11A BCL11B PLXNC1 KIAA0319 CNTN4 NCAM1 AUTS2 IGF2BP1 ROBO1 TANC2 ROBO2 RELN L1CAM
3.85785e-10	17	700	9.71258	Plasma membrane bounded cell projection morphogenesis	http://amigo.geneontology.org/amigo/term/GO:0120039	SEMA3F NEDD4L SEMA3C DOCK7 BCL11A BCL11B PLXNC1 KIAA0319 CNTN4 NCAM1 AUTS2 IGF2BP1 ROBO1 TANC2 ROBO2 RELN L1CAM
4.51897e-10	17	721	9.42969	Cell part morphogenesis	http://amigo.geneontology.org/amigo/term/GO:0032990	SEMA3F NEDD4L SEMA3C DOCK7 BCL11A BCL11B PLXNC1 KIAA0319 CNTN4 NCAM1 AUTS2 IGF2BP1 ROBO1 TANC2 ROBO2 RELN L1CAM
1.18824e-09	17	775	8.77265	Cell morphogenesis involved in differentiation	http://amigo.geneontology.org/amigo/term/GO:0000904	SEMA3F NEDD4L SEMA3C DOCK7 BCL11A BCL11B PLXNC1 KIAA0319 CNTN4 NCAM1 AUTS2 IGF2BP1 ROBO1 TANC2 ROBO2 RELN L1CAM
2.25755e-09	17	815	8.34209	Cellular component morphogenesis	http://amigo.geneontology.org/amigo/term/GO:0032989	SEMA3F NEDD4L SEMA3C DOCK7 BCL11A BCL11B PLXNC1 KIAA0319 CNTN4 NCAM1 AUTS2 IGF2BP1 ROBO1 TANC2 ROBO2 RELN L1CAM
3.09356e-09	14	490	11.4266	Axonogenesis	http://amigo.geneontology.org/amigo/term/GO:0007409	SEMA3F SEMA3C DOCK7 BCL11A BCL11B PLXNC1 KIAA0319 CNTN4 NCAM1 AUTS2 ROBO1 ROBO2 RELN L1CAM
4.52346e-09	21	1473	5.70165	Neuron differentiation	http://amigo.geneontology.org/amigo/term/GO:0030182	SEMA3F NEDD4L ASPM PPP2R3A SEMA3C DNMT3B DOCK7 SATB2 BCL11A BCL11B PLXNC1 KIAA0319 CNTN4 NCAM1 AUTS2 IGF2BP1 ROBO1 TANC2 ROBO2 RELN L1CAM
7.55331e-09	14	533	10.5047	Axon development	http://amigo.geneontology.org/amigo/term/GO:0061564	SEMA3F SEMA3C DOCK7 BCL11A BCL11B PLXNC1 KIAA0319 CNTN4 NCAM1 AUTS2 ROBO1 ROBO2 RELN L1CAM
2.28559e-08	21	1624	5.17151	Generation of neurons	http://amigo.geneontology.org/amigo/term/GO:0048699	SEMA3F NEDD4L ASPM PPP2R3A SEMA3C DNMT3B DOCK7 SATB2 BCL11A BCL11B PLXNC1 KIAA0319 CNTN4 NCAM1 AUTS2 IGF2BP1 ROBO1 TANC2 ROBO2 RELN L1CAM
6.30365e-08	17	1045	6.50604	Neuron projection development	http://amigo.geneontology.org/amigo/term/GO:0031175	SEMA3F NEDD4L SEMA3C DOCK7 BCL11A BCL11B PLXNC1 KIAA0319 CNTN4 NCAM1 AUTS2 IGF2BP1 ROBO1 TANC2 ROBO2 RELN L1CAM
8.23119e-08	21	1757	4.78004	Neurogenesis	http://amigo.geneontology.org/amigo/term/GO:0022008	SEMA3F NEDD4L ASPM PPP2R3A SEMA3C DNMT3B DOCK7 SATB2 BCL11A BCL11B PLXNC1 KIAA0319 CNTN4 NCAM1 AUTS2 IGF2BP1 ROBO1 TANC2 ROBO2 RELN L1CAM
9.59672e-08	17	1085	6.26618	Cell morphogenesis	http://amigo.geneontology.org/amigo/term/GO:0000902	SEMA3F NEDD4L SEMA3C DOCK7 BCL11A BCL11B PLXNC1 KIAA0319 CNTN4 NCAM1 AUTS2 IGF2BP1 ROBO1 TANC2 ROBO2 RELN L1CAM
2.80626e-07	11	378	11.6382	Regulation of neurogenesis	http://amigo.geneontology.org/amigo/term/GO:0050767	SEMA3F ASPM SEMA3C DOCK7 BCL11A PLXNC1 KIAA0319 ROBO1 ROBO2 RELN L1CAM
2.95132e-07	10	290	13.7907	Axon guidance	http://amigo.geneontology.org/amigo/term/GO:0007411	SEMA3F SEMA3C BCL11B PLXNC1 CNTN4 NCAM1 ROBO1 ROBO2 RELN L1CAM
2.95132e-07	10	291	13.7433	Neuron projection guidance	http://amigo.geneontology.org/amigo/term/GO:0097485	SEMA3F SEMA3C BCL11B PLXNC1 CNTN4 NCAM1 ROBO1 ROBO2 RELN L1CAM
3.56415e-07	17	1203	5.65154	Neuron development	http://amigo.geneontology.org/amigo/term/GO:0048666	SEMA3F NEDD4L SEMA3C DOCK7 BCL11A BCL11B PLXNC1 KIAA0319 CNTN4 NCAM1 AUTS2 IGF2BP1 ROBO1 TANC2 ROBO2 RELN L1CAM
5.29249e-07	11	411	10.7037	Forebrain development	http://amigo.geneontology.org/amigo/term/GO:0030900	DNAH5 ASPM DOCK7 SATB2 BCL11B FOXP2 IGF2BP1 AVPR1A ROBO1 ROBO2 RELN
6.73289e-07	8	162	19.7496	Regulation of axonogenesis	http://amigo.geneontology.org/amigo/term/GO:0050770	SEMA3F SEMA3C BCL11A PLXNC1 KIAA0319 ROBO1 ROBO2 L1CAM
8.14841e-07	19	1649	4.60805	Plasma membrane bounded cell projection organization	http://amigo.geneontology.org/amigo/term/GO:0120036	SEMA3F DNAH5 NEDD4L SEMA3C DOCK7 BCL11A BCL11B PLXNC1 KIAA0319 CNTN4 NCAM1 AUTS2 IGF2BP1 ROBO1 TANC2 CEP63 ROBO2 RELN L1CAM
1.16023e-06	19	1690	4.49625	Cell projection organization	http://amigo.geneontology.org/amigo/term/GO:0030030	SEMA3F DNAH5 NEDD4L SEMA3C DOCK7 BCL11A BCL11B PLXNC1 KIAA0319 CNTN4 NCAM1 AUTS2 IGF2BP1 ROBO1 TANC2 CEP63 ROBO2 RELN L1CAM
1.19348e-06	11	453	9.71132	Regulation of neuron projection development	http://amigo.geneontology.org/amigo/term/GO:0010975	SEMA3F NEDD4L SEMA3C BCL11A PLXNC1 KIAA0319 ROBO1 TANC2 ROBO2 RELN L1CAM
1.36892e-06	11	461	9.54279	Regulation of nervous system development	http://amigo.geneontology.org/amigo/term/GO:0051960	SEMA3F ASPM SEMA3C DOCK7 BCL11A PLXNC1 KIAA0319 ROBO1 ROBO2 RELN L1CAM
1.99937e-06	9	274	13.1364	Telencephalon development	http://amigo.geneontology.org/amigo/term/GO:0021537	DNAH5 ASPM BCL11B FOXP2 IGF2BP1 AVPR1A ROBO1 ROBO2 RELN
3.97728e-06	12	644	7.45211	Regulation of plasma membrane bounded cell projection organization	http://amigo.geneontology.org/amigo/term/GO:0120035	SEMA3F NEDD4L SEMA3C BCL11A PLXNC1 KIAA0319 AUTS2 ROBO1 TANC2 ROBO2 RELN L1CAM
3.9947e-06	11	518	8.49272	Regulation of cell development	http://amigo.geneontology.org/amigo/term/GO:0060284	SEMA3F ASPM SEMA3C DOCK7 BCL11A PLXNC1 KIAA0319 ROBO1 ROBO2 RELN L1CAM
4.9048e-06	12	661	7.26045	Regulation of cell projection organization	http://amigo.geneontology.org/amigo/term/GO:0031344	SEMA3F NEDD4L SEMA3C BCL11A PLXNC1 KIAA0319 AUTS2 ROBO1 TANC2 ROBO2 RELN L1CAM
7.57802e-06	8	232	13.7907	Developmental cell growth	http://amigo.geneontology.org/amigo/term/GO:0048588	SEMA3F NEDD4L SEMA3C BCL11A KIAA0319 AUTS2 PRMT2 L1CAM
1.07652e-05	19	1982	3.83384	Locomotion	http://amigo.geneontology.org/amigo/term/GO:0040011	SEMA3F DNAH5 ASPM PPP2R3A SEMA3C DOCK7 SATB2 BCL11B PLXNC1 KIAA0319 CNTN4 NCAM1 ADRA2A FGF18 AUTS2 ROBO1 ROBO2 RELN L1CAM
1.07652e-05	8	245	13.0589	Developmental growth involved in morphogenesis	http://amigo.geneontology.org/amigo/term/GO:0060560	SEMA3F NEDD4L PPP2R3A SEMA3C BCL11A KIAA0319 AUTS2 L1CAM
1.10933e-05	14	1034	5.41491	Regulation of anatomical structure morphogenesis	http://amigo.geneontology.org/amigo/term/GO:0022603	SEMA3F NEDD4L SEMA3C BCL11A COL4A2 RC3H1 PLXNC1 KIAA0319 FGF18 ROBO1 TANC2 ROBO2 RELN L1CAM
1.88603e-05	7	179	15.6397	Neuron projection extension	http://amigo.geneontology.org/amigo/term/GO:1990138	SEMA3F NEDD4L SEMA3C BCL11A KIAA0319 AUTS2 L1CAM
2.33737e-05	14	1105	5.06698	Central nervous system development	http://amigo.geneontology.org/amigo/term/GO:0007417	SEMA3F DNAH5 ASPM DOCK7 SATB2 BCL11B FOXP2 NCAN CNTN4 IGF2BP1 AVPR1A ROBO1 ROBO2 RELN
2.56096e-05	11	640	6.87379	Developmental growth	http://amigo.geneontology.org/amigo/term/GO:0048589	SEMA3F NEDD4L ASPM EVC PPP2R3A SEMA3C BCL11A KIAA0319 AUTS2 PRMT2 L1CAM
3.42005e-05	12	811	5.91758	Brain development	http://amigo.geneontology.org/amigo/term/GO:0007420	DNAH5 ASPM DOCK7 SATB2 BCL11B FOXP2 CNTN4 IGF2BP1 AVPR1A ROBO1 ROBO2 RELN
3.66441e-05	17	1738	3.91186	Regulation of cell differentiation	http://amigo.geneontology.org/amigo/term/GO:0045595	SEMA3F CREBBP ASPM SEMA3C DNMT3B DOCK7 BCL11A BCL11B RC3H1 PLXNC1 KIAA0319 CNTN4 FGF18 ROBO1 ROBO2 RELN L1CAM
4.21411e-05	6	128	18.7467	Axon extension	http://amigo.geneontology.org/amigo/term/GO:0048675	SEMA3F SEMA3C BCL11A KIAA0319 AUTS2 L1CAM
5.42e-05	11	699	6.2936	Chemotaxis	http://amigo.geneontology.org/amigo/term/GO:0006935	SEMA3F SEMA3C BCL11B PLXNC1 CNTN4 NCAM1 FGF18 ROBO1 ROBO2 RELN L1CAM
5.42e-05	11	702	6.26671	Taxis	http://amigo.geneontology.org/amigo/term/GO:0042330	SEMA3F SEMA3C BCL11B PLXNC1 CNTN4 NCAM1 FGF18 ROBO1 ROBO2 RELN L1CAM
5.42e-05	12	856	5.60649	Head development	http://amigo.geneontology.org/amigo/term/GO:0060322	DNAH5 ASPM DOCK7 SATB2 BCL11B FOXP2 CNTN4 IGF2BP1 AVPR1A ROBO1 ROBO2 RELN
7.85655e-05	15	1438	4.17173	Regulation of multicellular organismal development	http://amigo.geneontology.org/amigo/term/GO:2000026	SEMA3F CREBBP ASPM SEMA3C DOCK7 BCL11A COL4A2 RC3H1 PLXNC1 KIAA0319 FGF18 ROBO1 ROBO2 RELN L1CAM
9.11039e-05	9	460	7.82471	Pattern specification process	http://amigo.geneontology.org/amigo/term/GO:0007389	SEMA3F DNAH5 PPP2R3A SEMA3C SATB2 SETDB2 ROBO1 ROBO2 RELN
9.55597e-05	7	238	11.7626	Positive regulation of neurogenesis	http://amigo.geneontology.org/amigo/term/GO:0050769	ASPM BCL11A PLXNC1 ROBO1 ROBO2 RELN L1CAM
0.000114907	5	87	22.9845	Positive regulation of axonogenesis	http://amigo.geneontology.org/amigo/term/GO:0050772	BCL11A PLXNC1 ROBO1 ROBO2 L1CAM
0.000144546	4	41	39.0175	Semaphorin-plexin signaling pathway	http://amigo.geneontology.org/amigo/term/GO:0071526	SEMA3F SEMA3C PLXNC1 NCAM1
0.000189668	12	985	4.87224	Growth	http://amigo.geneontology.org/amigo/term/GO:0040007	SEMA3F NEDD4L ASPM EVC PPP2R3A SEMA3C BCL11A KIAA0319 AUTS2 PRMT2 AVPR1A L1CAM
0.000189668	16	1776	3.60297	Cell motility	http://amigo.geneontology.org/amigo/term/GO:0048870	SEMA3F DNAH5 ASPM PPP2R3A SEMA3C DOCK7 SATB2 BCL11B PLXNC1 KIAA0319 ADRA2A FGF18 AUTS2 ROBO1 RELN L1CAM
0.000189668	16	1776	3.60297	Localization of cell	http://amigo.geneontology.org/amigo/term/GO:0051674	SEMA3F DNAH5 ASPM PPP2R3A SEMA3C DOCK7 SATB2 BCL11B PLXNC1 KIAA0319 ADRA2A FGF18 AUTS2 ROBO1 RELN L1CAM
0.000190394	9	513	7.01631	Cell growth	http://amigo.geneontology.org/amigo/term/GO:0016049	SEMA3F NEDD4L SEMA3C BCL11A KIAA0319 AUTS2 PRMT2 AVPR1A L1CAM
0.000190394	4	45	35.5493	Negative regulation of axon extension	http://amigo.geneontology.org/amigo/term/GO:0030517	SEMA3F SEMA3C BCL11A KIAA0319
0.00020757	5	101	19.7985	Regulation of axon extension	http://amigo.geneontology.org/amigo/term/GO:0030516	SEMA3F SEMA3C BCL11A KIAA0319 L1CAM
0.000214638	15	1590	3.77292	Cell migration	http://amigo.geneontology.org/amigo/term/GO:0016477	SEMA3F ASPM PPP2R3A SEMA3C DOCK7 SATB2 BCL11B PLXNC1 KIAA0319 ADRA2A FGF18 AUTS2 ROBO1 RELN L1CAM
0.000253811	4	49	32.6473	Negative chemotaxis	http://amigo.geneontology.org/amigo/term/GO:0050919	SEMA3F SEMA3C ROBO1 ROBO2
0.000274065	7	289	9.68688	Positive regulation of nervous system development	http://amigo.geneontology.org/amigo/term/GO:0051962	ASPM BCL11A PLXNC1 ROBO1 ROBO2 RELN L1CAM
0.000348511	5	114	17.5408	Regulation of extent of cell growth	http://amigo.geneontology.org/amigo/term/GO:0061387	SEMA3F SEMA3C BCL11A KIAA0319 L1CAM
0.000434778	7	312	8.97278	Positive regulation of cell development	http://amigo.geneontology.org/amigo/term/GO:0010720	ASPM BCL11A PLXNC1 ROBO1 ROBO2 RELN L1CAM
0.000898052	7	352	7.95315	Regionalization	http://amigo.geneontology.org/amigo/term/GO:0003002	SEMA3F PPP2R3A SEMA3C SETDB2 ROBO1 ROBO2 RELN
0.000898052	4	69	23.1843	Negative regulation of axonogenesis	http://amigo.geneontology.org/amigo/term/GO:0050771	SEMA3F SEMA3C BCL11A KIAA0319
0.000898052	4	69	23.1843	Negative regulation of chemotaxis	http://amigo.geneontology.org/amigo/term/GO:0050922	SEMA3F SEMA3C ROBO1 ROBO2
0.00111112	7	365	7.66989	Positive regulation of cell projection organization	http://amigo.geneontology.org/amigo/term/GO:0031346	BCL11A PLXNC1 AUTS2 ROBO1 ROBO2 RELN L1CAM
0.00112271	2	4	199.965	Notch signaling pathway involved in heart induction	http://amigo.geneontology.org/amigo/term/GO:0003137	ROBO1 ROBO2
0.00112271	3	26	46.1457	Outflow tract septum morphogenesis	http://amigo.geneontology.org/amigo/term/GO:0003148	SEMA3C ROBO1 ROBO2
0.00112271	2	4	199.965	Regulation of Notch signaling pathway involved in heart induction	http://amigo.geneontology.org/amigo/term/GO:0035480	ROBO1 ROBO2
0.00112271	2	4	199.965	Positive regulation of Notch signaling pathway involved in heart induction	http://amigo.geneontology.org/amigo/term/GO:0035481	ROBO1 ROBO2
0.00112271	2	4	199.965	Regulation of negative chemotaxis	http://amigo.geneontology.org/amigo/term/GO:0050923	ROBO1 ROBO2
0.00124324	5	154	12.9847	Histone methylation	http://amigo.geneontology.org/amigo/term/GO:0016571	CREBBP DNMT3B SETDB2 AUTS2 PRMT2
0.00126339	5	155	12.901	Negative regulation of nervous system development	http://amigo.geneontology.org/amigo/term/GO:0051961	SEMA3F SEMA3C BCL11A KIAA0319 ROBO2
0.00128819	6	258	9.30069	Dendrite development	http://amigo.geneontology.org/amigo/term/GO:0016358	NEDD4L BCL11A KIAA0319 IGF2BP1 TANC2 RELN
0.00142778	5	160	12.4978	Neuron migration	http://amigo.geneontology.org/amigo/term/GO:0001764	ASPM SATB2 KIAA0319 AUTS2 RELN
0.00172461	2	5	159.972	Axon midline choice point recognition	http://amigo.geneontology.org/amigo/term/GO:0016199	ROBO1 ROBO2
0.00190337	5	171	11.6939	Homophilic cell adhesion via plasma membrane adhesion molecules	http://amigo.geneontology.org/amigo/term/GO:0007156	PCDH11X CNTN4 ROBO1 ROBO2 L1CAM
0.00225206	11	1111	3.9597	Negative regulation of multicellular organismal process	http://amigo.geneontology.org/amigo/term/GO:0051241	SEMA3F SEMA3C PDE4D DOCK7 BCL11A COL4A2 RC3H1 KIAA0319 AVPR1A ROBO1 ROBO2
0.002445	2	6	133.31	Cerebral cortex tangential migration	http://amigo.geneontology.org/amigo/term/GO:0021800	ROBO1 RELN
0.002445	2	6	133.31	Olfactory bulb interneuron development	http://amigo.geneontology.org/amigo/term/GO:0021891	ROBO1 ROBO2
0.00281957	5	188	10.6364	Pallium development	http://amigo.geneontology.org/amigo/term/GO:0021543	ASPM FOXP2 IGF2BP1 ROBO1 RELN
0.00292472	5	190	10.5245	Regulation of cell size	http://amigo.geneontology.org/amigo/term/GO:0008361	SEMA3F SEMA3C BCL11A KIAA0319 L1CAM
0.00301714	7	446	6.27693	Regulation of cell growth	http://amigo.geneontology.org/amigo/term/GO:0001558	SEMA3F NEDD4L SEMA3C BCL11A KIAA0319 AVPR1A L1CAM
0.00301714	3	38	31.5734	Dendrite extension	http://amigo.geneontology.org/amigo/term/GO:0097484	NEDD4L BCL11A AUTS2
0.00305134	5	195	10.2546	Protein methylation	http://amigo.geneontology.org/amigo/term/GO:0006479	CREBBP DNMT3B SETDB2 AUTS2 PRMT2
0.00305134	5	195	10.2546	Protein alkylation	http://amigo.geneontology.org/amigo/term/GO:0008213	CREBBP DNMT3B SETDB2 AUTS2 PRMT2
0.00305134	2	7	114.266	Axon choice point recognition	http://amigo.geneontology.org/amigo/term/GO:0016198	ROBO1 ROBO2
0.00305134	2	7	114.266	Commitment of neuronal cell to specific neuron type in forebrain	http://amigo.geneontology.org/amigo/term/GO:0021902	SATB2 BCL11B
0.00305134	2	7	114.266	Negative regulation of dendrite development	http://amigo.geneontology.org/amigo/term/GO:2000171	BCL11A KIAA0319
0.00313892	5	197	10.1505	Regulation of neuron differentiation	http://amigo.geneontology.org/amigo/term/GO:0045664	ASPM DNMT3B BCL11A BCL11B CNTN4
0.00320337	4	105	15.2354	Negative regulation of developmental growth	http://amigo.geneontology.org/amigo/term/GO:0048640	SEMA3F SEMA3C BCL11A KIAA0319
0.00320337	4	105	15.2354	Regulation of dendrite development	http://amigo.geneontology.org/amigo/term/GO:0050773	NEDD4L BCL11A KIAA0319 RELN
0.00353303	6	324	7.40611	Regulation of developmental growth	http://amigo.geneontology.org/amigo/term/GO:0048638	SEMA3F NEDD4L SEMA3C BCL11A KIAA0319 L1CAM
0.00383372	2	8	99.9825	Forebrain neuron fate commitment	http://amigo.geneontology.org/amigo/term/GO:0021877	SATB2 BCL11B
0.00560103	3	49	24.4855	Neuron recognition	http://amigo.geneontology.org/amigo/term/GO:0008038	CNTN4 ROBO1 ROBO2
0.00569554	10	1056	3.78721	Regulation of locomotion	http://amigo.geneontology.org/amigo/term/GO:0040012	SEMA3F PPP2R3A SEMA3C DOCK7 PLXNC1 ADRA2A FGF18 ROBO1 ROBO2 RELN
0.00710283	5	239	8.36673	Regulation of chemotaxis	http://amigo.geneontology.org/amigo/term/GO:0050920	SEMA3F SEMA3C FGF18 ROBO1 ROBO2
0.00712839	2	11	72.7145	Olfactory bulb interneuron differentiation	http://amigo.geneontology.org/amigo/term/GO:0021889	ROBO1 ROBO2
0.00712839	4	132	12.1191	Cerebral cortex development	http://amigo.geneontology.org/amigo/term/GO:0021987	ASPM FOXP2 ROBO1 RELN
0.00712912	10	1092	3.66236	Regulation of cellular component movement	http://amigo.geneontology.org/amigo/term/GO:0051270	SEMA3F PPP2R3A SEMA3C PDE4D DOCK7 PLXNC1 ADRA2A FGF18 ROBO1 RELN
0.00735421	10	1102	3.62913	Embryo development	http://amigo.geneontology.org/amigo/term/GO:0009790	SEMA3F CREBBP PPP2R3A SEMA3C SATB2 COL4A2 SETDB2 AFF3 CMIP TANC2
0.00735421	3	55	21.8144	Forebrain generation of neurons	http://amigo.geneontology.org/amigo/term/GO:0021872	ASPM SATB2 BCL11B
0.00735421	9	897	4.01267	Positive regulation of cell differentiation	http://amigo.geneontology.org/amigo/term/GO:0045597	ASPM DNMT3B BCL11A PLXNC1 FGF18 ROBO1 ROBO2 RELN L1CAM
0.00735421	7	535	5.23273	Regulation of anatomical structure size	http://amigo.geneontology.org/amigo/term/GO:0090066	SEMA3F SEMA3C BCL11A KIAA0319 ADRA2A AVPR1A L1CAM
0.00799104	2	12	66.655	Semaphorin-plexin signaling pathway involved in axon guidance	http://amigo.geneontology.org/amigo/term/GO:1902287	SEMA3F PLXNC1
0.00829336	4	140	11.4266	Negative regulation of neuron projection development	http://amigo.geneontology.org/amigo/term/GO:0010977	SEMA3F SEMA3C BCL11A KIAA0319
0.00900217	3	60	19.9965	Positive regulation of Notch signaling pathway	http://amigo.geneontology.org/amigo/term/GO:0045747	CREBBP ROBO1 ROBO2
0.00915416	2	13	61.5277	Semaphorin-plexin signaling pathway involved in neuron projection guidance	http://amigo.geneontology.org/amigo/term/GO:1902285	SEMA3F PLXNC1
0.0101457	9	946	3.80483	Regulation of cell migration	http://amigo.geneontology.org/amigo/term/GO:0030334	SEMA3F PPP2R3A SEMA3C DOCK7 PLXNC1 ADRA2A FGF18 ROBO1 RELN
0.0102641	4	150	10.6648	Negative regulation of neurogenesis	http://amigo.geneontology.org/amigo/term/GO:0050768	SEMA3F SEMA3C BCL11A KIAA0319
0.0102641	12	1614	2.97346	Positive regulation of multicellular organismal process	http://amigo.geneontology.org/amigo/term/GO:0051240	CREBBP ASPM PDE4D BCL11A PLXNC1 ADRA2A FGF18 AVPR1A ROBO1 ROBO2 RELN L1CAM
0.0102641	2	14	57.1328	Neuroblast division	http://amigo.geneontology.org/amigo/term/GO:0055057	ASPM DOCK7
0.0103172	4	151	10.5942	Dendrite morphogenesis	http://amigo.geneontology.org/amigo/term/GO:0048813	NEDD4L IGF2BP1 TANC2 RELN
0.0109225	9	962	3.74155	Negative regulation of developmental process	http://amigo.geneontology.org/amigo/term/GO:0051093	SEMA3F ASPM SEMA3C BCL11A COL4A2 RC3H1 KIAA0319 CNTN4 ROBO2
0.0115553	12	1644	2.9192	Positive regulation of signal transduction	http://amigo.geneontology.org/amigo/term/GO:0009967	CREBBP ASPM EVC PPP2R3A RC3H1 KIAA0319 ADRA2A FGF18 AUTS2 ROBO1 ROBO2 RELN
0.0115553	12	1644	2.9192	Regulation of protein modification process	http://amigo.geneontology.org/amigo/term/GO:0031399	PPP2R3A DNMT3B PDE4D DOCK7 RCAN3 CCNT1 ADRA2A FGF18 AUTS2 ROBO1 GABARAP RELN
0.0123542	3	69	17.3883	Cardiac septum morphogenesis	http://amigo.geneontology.org/amigo/term/GO:0060411	SEMA3C ROBO1 ROBO2
0.0128684	5	285	7.01631	Cell-cell adhesion via plasma-membrane adhesion molecules	http://amigo.geneontology.org/amigo/term/GO:0098742	PCDH11X CNTN4 ROBO1 ROBO2 L1CAM
0.014204	2	17	47.0506	Heart induction	http://amigo.geneontology.org/amigo/term/GO:0003129	ROBO1 ROBO2
0.014204	3	73	16.4355	Outflow tract morphogenesis	http://amigo.geneontology.org/amigo/term/GO:0003151	SEMA3C ROBO1 ROBO2
0.0145271	9	1010	3.56373	Regulation of cell motility	http://amigo.geneontology.org/amigo/term/GO:2000145	SEMA3F PPP2R3A SEMA3C DOCK7 PLXNC1 ADRA2A FGF18 ROBO1 RELN
0.0152303	9	1018	3.53573	Positive regulation of protein modification process	http://amigo.geneontology.org/amigo/term/GO:0031401	DNMT3B DOCK7 CCNT1 ADRA2A FGF18 AUTS2 ROBO1 GABARAP RELN
0.0152891	2	18	44.4366	Pulmonary valve morphogenesis	http://amigo.geneontology.org/amigo/term/GO:0003184	ROBO1 ROBO2
0.0152891	3	76	15.7867	Multicellular organismal response to stress	http://amigo.geneontology.org/amigo/term/GO:0033555	KIAA0319 ADRA2A RELN
0.0152891	2	18	44.4366	Regulation of heart morphogenesis	http://amigo.geneontology.org/amigo/term/GO:2000826	ROBO1 ROBO2
0.0167808	2	19	42.0979	Striatum development	http://amigo.geneontology.org/amigo/term/GO:0021756	BCL11B FOXP2
0.0167808	2	19	42.0979	Positive regulation of histone H3-K4 methylation	http://amigo.geneontology.org/amigo/term/GO:0051571	DNMT3B AUTS2
0.017094	4	179	8.93698	Positive regulation of cell growth	http://amigo.geneontology.org/amigo/term/GO:0030307	NEDD4L BCL11A AVPR1A L1CAM
0.017668	4	181	8.83823	Positive regulation of protein serine/threonine kinase activity	http://amigo.geneontology.org/amigo/term/GO:0071902	CCNT1 ADRA2A FGF18 ROBO1
0.0193828	4	186	8.60064	Negative regulation of cell projection organization	http://amigo.geneontology.org/amigo/term/GO:0031345	SEMA3F SEMA3C BCL11A KIAA0319
0.0212031	4	191	8.37549	Negative regulation of cell development	http://amigo.geneontology.org/amigo/term/GO:0010721	SEMA3F SEMA3C BCL11A KIAA0319
0.0216717	2	22	36.3573	Pulmonary valve development	http://amigo.geneontology.org/amigo/term/GO:0003177	ROBO1 ROBO2
0.0226171	3	89	13.4808	Positive regulation of small GTPase mediated signal transduction	http://amigo.geneontology.org/amigo/term/GO:0051057	AUTS2 ROBO1 RELN
0.0228	2	23	34.7765	Regulation of Rac protein signal transduction	http://amigo.geneontology.org/amigo/term/GO:0035020	AUTS2 GABARAP
0.0228	5	334	5.98697	Macromolecule methylation	http://amigo.geneontology.org/amigo/term/GO:0043414	CREBBP DNMT3B SETDB2 AUTS2 PRMT2
0.0228	11	1563	2.81461	Positive regulation of protein metabolic process	http://amigo.geneontology.org/amigo/term/GO:0051247	NEDD4L PPP2R3A DNMT3B DOCK7 CCNT1 ADRA2A FGF18 AUTS2 ROBO1 GABARAP RELN
0.0228	2	23	34.7765	Neuronal stem cell population maintenance	http://amigo.geneontology.org/amigo/term/GO:0097150	ASPM IGF2BP1
0.0237855	4	200	7.9986	Negative regulation of cell growth	http://amigo.geneontology.org/amigo/term/GO:0030308	SEMA3F SEMA3C BCL11A KIAA0319
0.0243818	7	692	4.04553	Regulation of growth	http://amigo.geneontology.org/amigo/term/GO:0040008	SEMA3F NEDD4L SEMA3C BCL11A KIAA0319 AVPR1A L1CAM
0.024768	12	1835	2.61534	Positive regulation of cell communication	http://amigo.geneontology.org/amigo/term/GO:0010647	CREBBP ASPM EVC PPP2R3A RC3H1 KIAA0319 ADRA2A FGF18 AUTS2 ROBO1 ROBO2 RELN
0.0252288	2	25	31.9944	Heart field specification	http://amigo.geneontology.org/amigo/term/GO:0003128	ROBO1 ROBO2
0.0252288	2	25	31.9944	Subpallium development	http://amigo.geneontology.org/amigo/term/GO:0021544	BCL11B FOXP2
0.0252288	2	25	31.9944	Cell proliferation in forebrain	http://amigo.geneontology.org/amigo/term/GO:0021846	DOCK7 IGF2BP1
0.0252288	12	1842	2.60541	Positive regulation of signaling	http://amigo.geneontology.org/amigo/term/GO:0023056	CREBBP ASPM EVC PPP2R3A RC3H1 KIAA0319 ADRA2A FGF18 AUTS2 ROBO1 ROBO2 RELN
0.0252288	2	25	31.9944	Chondroitin sulfate biosynthetic process	http://amigo.geneontology.org/amigo/term/GO:0030206	NCAN CHST9
0.0252288	3	95	12.6294	Regulation of postsynapse organization	http://amigo.geneontology.org/amigo/term/GO:0099175	SEMA3F TANC2 RELN
0.0253352	3	96	12.4978	Positive regulation of MAP kinase activity	http://amigo.geneontology.org/amigo/term/GO:0043406	ADRA2A FGF18 ROBO1
0.0267189	2	26	30.7638	Positive regulation of heart rate	http://amigo.geneontology.org/amigo/term/GO:0010460	PDE4D AVPR1A
0.0267189	10	1368	2.92346	Peptidyl-amino acid modification	http://amigo.geneontology.org/amigo/term/GO:0018193	CREBBP DNMT3B PDE4D DOCK7 BCL11A SETDB2 ADRA2A AUTS2 PRMT2 RELN
0.0270793	10	1373	2.91282	Positive regulation of developmental process	http://amigo.geneontology.org/amigo/term/GO:0051094	NEDD4L ASPM DNMT3B BCL11A PLXNC1 FGF18 ROBO1 ROBO2 RELN L1CAM
0.0275855	7	718	3.89904	Negative regulation of cell differentiation	http://amigo.geneontology.org/amigo/term/GO:0045596	SEMA3F ASPM SEMA3C BCL11A RC3H1 KIAA0319 CNTN4
0.0276578	2	27	29.6244	Endocardial cushion formation	http://amigo.geneontology.org/amigo/term/GO:0003272	ROBO1 ROBO2
0.0276578	2	27	29.6244	Asymmetric cell division	http://amigo.geneontology.org/amigo/term/GO:0008356	ASPM DOCK7
0.0276578	2	27	29.6244	Negative regulation of axon extension involved in axon guidance	http://amigo.geneontology.org/amigo/term/GO:0048843	SEMA3F SEMA3C
0.0276578	2	27	29.6244	Adenylate cyclase-activating adrenergic receptor signaling pathway	http://amigo.geneontology.org/amigo/term/GO:0071880	PDE4D ADRA2A
0.0291279	3	103	11.6484	Segmentation	http://amigo.geneontology.org/amigo/term/GO:0035282	SEMA3F PPP2R3A SEMA3C
0.0293463	2	28	28.5664	Regulation of dendrite extension	http://amigo.geneontology.org/amigo/term/GO:1903859	NEDD4L BCL11A
0.0317338	4	225	7.10986	Regulation of synapse organization	http://amigo.geneontology.org/amigo/term/GO:0050807	SEMA3F TANC2 ROBO2 RELN
0.0323851	2	30	26.662	Organ induction	http://amigo.geneontology.org/amigo/term/GO:0001759	ROBO1 ROBO2
0.0323851	3	108	11.1092	Cardiac septum development	http://amigo.geneontology.org/amigo/term/GO:0003279	SEMA3C ROBO1 ROBO2
0.0323851	6	553	4.3392	Small GTPase mediated signal transduction	http://amigo.geneontology.org/amigo/term/GO:0007264	DOCK7 ADRA2A AUTS2 ROBO1 GABARAP RELN
0.0323851	2	30	26.662	Chondroitin sulfate proteoglycan biosynthetic process	http://amigo.geneontology.org/amigo/term/GO:0050650	NCAN CHST9
0.0323851	2	30	26.662	Regulation of histone H3-K4 methylation	http://amigo.geneontology.org/amigo/term/GO:0051569	DNMT3B AUTS2
0.0326559	6	556	4.31579	Positive regulation of cell migration	http://amigo.geneontology.org/amigo/term/GO:0030335	SEMA3F SEMA3C DOCK7 ADRA2A FGF18 RELN
0.0331015	9	1192	3.0196	Positive regulation of cellular component organization	http://amigo.geneontology.org/amigo/term/GO:0051130	NEDD4L BCL11A PLXNC1 SETDB2 AUTS2 ROBO1 ROBO2 RELN L1CAM
0.0339191	2	31	25.8019	Adrenergic receptor signaling pathway	http://amigo.geneontology.org/amigo/term/GO:0071875	PDE4D ADRA2A
0.0344396	3	112	10.7124	Regulation of Notch signaling pathway	http://amigo.geneontology.org/amigo/term/GO:0008593	CREBBP ROBO1 ROBO2
0.0353741	4	236	6.77847	Regulation of synapse structure or activity	http://amigo.geneontology.org/amigo/term/GO:0050803	SEMA3F TANC2 ROBO2 RELN
0.0354617	2	32	24.9956	Olfactory bulb development	http://amigo.geneontology.org/amigo/term/GO:0021772	ROBO1 ROBO2
0.0365763	5	394	5.07525	Methylation	http://amigo.geneontology.org/amigo/term/GO:0032259	CREBBP DNMT3B SETDB2 AUTS2 PRMT2
0.0367918	2	33	24.2382	Aortic valve morphogenesis	http://amigo.geneontology.org/amigo/term/GO:0003180	ROBO1 ROBO2
0.0367918	2	33	24.2382	Regulation of axon extension involved in axon guidance	http://amigo.geneontology.org/amigo/term/GO:0048841	SEMA3F SEMA3C
0.0367918	2	33	24.2382	Regulation of SMAD protein signal transduction	http://amigo.geneontology.org/amigo/term/GO:0060390	KIAA0319 VEPH1
0.0377332	6	581	4.13008	Negative regulation of response to external stimulus	http://amigo.geneontology.org/amigo/term/GO:0032102	SEMA3F SEMA3C KIAA0319 ROBO1 MC5R ROBO2
0.0377332	10	1469	2.72246	Negative regulation of RNA metabolic process	http://amigo.geneontology.org/amigo/term/GO:0051253	CREBBP NEDD4L DNMT3B SATB2 BCL11A FOXP2 CCNT1 SETDB2 IGF2BP1 PRMT2
0.0377332	6	581	4.13008	Positive regulation of cell motility	http://amigo.geneontology.org/amigo/term/GO:2000147	SEMA3F SEMA3C DOCK7 ADRA2A FGF18 RELN
0.0381211	2	34	23.5253	Olfactory lobe development	http://amigo.geneontology.org/amigo/term/GO:0021988	ROBO1 ROBO2
0.0396539	5	406	4.92524	Regulation of cellular component size	http://amigo.geneontology.org/amigo/term/GO:0032535	SEMA3F SEMA3C BCL11A KIAA0319 L1CAM
0.0399028	2	35	22.8531	Regulation of animal organ formation	http://amigo.geneontology.org/amigo/term/GO:0003156	ROBO1 ROBO2
0.0405771	3	122	9.83434	Cardiac chamber morphogenesis	http://amigo.geneontology.org/amigo/term/GO:0003206	SEMA3C ROBO1 ROBO2
0.0412001	6	595	4.03291	Positive regulation of cellular component movement	http://amigo.geneontology.org/amigo/term/GO:0051272	SEMA3F SEMA3C DOCK7 ADRA2A FGF18 RELN
0.0414106	2	36	22.2183	Endocardial cushion morphogenesis	http://amigo.geneontology.org/amigo/term/GO:0003203	ROBO1 ROBO2
0.0414106	6	597	4.0194	Positive regulation of locomotion	http://amigo.geneontology.org/amigo/term/GO:0040017	SEMA3F SEMA3C DOCK7 ADRA2A FGF18 RELN
0.0424578	3	125	9.59832	Cardiac ventricle development	http://amigo.geneontology.org/amigo/term/GO:0003231	SEMA3C ROBO1 ROBO2
0.0424578	10	1505	2.65734	Cellular response to endogenous stimulus	http://amigo.geneontology.org/amigo/term/GO:0071495	CREBBP DNMT3B PDE4D BCL11A COL4A2 ADRA2A FGF18 PRMT2 ROBO2 VEPH1
0.0424601	5	417	4.79532	Positive regulation of protein kinase activity	http://amigo.geneontology.org/amigo/term/GO:0045860	CCNT1 ADRA2A FGF18 ROBO1 RELN
0.0427136	3	126	9.52214	Histone lysine methylation	http://amigo.geneontology.org/amigo/term/GO:0034968	DNMT3B SETDB2 AUTS2
0.0428443	4	258	6.20046	Heart morphogenesis	http://amigo.geneontology.org/amigo/term/GO:0003007	SEMA3C SETDB2 ROBO1 ROBO2
0.0428443	11	1769	2.48684	Response to endogenous stimulus	http://amigo.geneontology.org/amigo/term/GO:0009719	CREBBP DNMT3B PDE4D BCL11A COL4A2 ADRA2A FGF18 PRMT2 AVPR1A ROBO2 VEPH1
0.0428443	4	258	6.20046	Negative regulation of growth	http://amigo.geneontology.org/amigo/term/GO:0045926	SEMA3F SEMA3C BCL11A KIAA0319
0.0429687	2	38	21.0489	Aortic valve development	http://amigo.geneontology.org/amigo/term/GO:0003176	ROBO1 ROBO2
0.0429687	2	38	21.0489	Axon extension involved in axon guidance	http://amigo.geneontology.org/amigo/term/GO:0048846	SEMA3F SEMA3C
0.0429687	2	38	21.0489	Ventricular septum morphogenesis	http://amigo.geneontology.org/amigo/term/GO:0060412	ROBO1 ROBO2
0.0429687	2	38	21.0489	Heart formation	http://amigo.geneontology.org/amigo/term/GO:0060914	ROBO1 ROBO2
0.0429687	2	38	21.0489	Neuron projection extension involved in neuron projection guidance	http://amigo.geneontology.org/amigo/term/GO:1902284	SEMA3F SEMA3C
0.0449821	2	39	20.5092	Positive regulation of heart contraction	http://amigo.geneontology.org/amigo/term/GO:0045823	PDE4D AVPR1A
0.0465429	5	433	4.61813	Peptidyl-lysine modification	http://amigo.geneontology.org/amigo/term/GO:0018205	CREBBP DNMT3B BCL11A SETDB2 AUTS2
0.0465429	4	267	5.99146	Positive regulation of protein catabolic process	http://amigo.geneontology.org/amigo/term/GO:0045732	NEDD4L PPP2R3A ADRA2A GABARAP
0.0465429	2	40	19.9965	Positive regulation of blood pressure	http://amigo.geneontology.org/amigo/term/GO:0045777	PDE4D AVPR1A
0.0478646	2	41	19.5088	Chondroitin sulfate metabolic process	http://amigo.geneontology.org/amigo/term/GO:0030204	NCAN CHST9
0.0478646	2	41	19.5088	Developmental induction	http://amigo.geneontology.org/amigo/term/GO:0031128	ROBO1 ROBO2
0.0478646	2	41	19.5088	Positive regulation of animal organ morphogenesis	http://amigo.geneontology.org/amigo/term/GO:0110110	ROBO1 ROBO2
0.0478646	2	41	19.5088	Positive regulation of blood circulation	http://amigo.geneontology.org/amigo/term/GO:1903524	PDE4D AVPR1A
0.048012	4	272	5.88132	Positive regulation of growth	http://amigo.geneontology.org/amigo/term/GO:0045927	NEDD4L BCL11A AVPR1A L1CAM
0.0515007	2	43	18.6014	Specification of animal organ identity	http://amigo.geneontology.org/amigo/term/GO:0010092	ROBO1 ROBO2
0.0515007	2	43	18.6014	Positive regulation of histone methylation	http://amigo.geneontology.org/amigo/term/GO:0031062	DNMT3B AUTS2
0.0515007	2	43	18.6014	Semi-lunar valve development	http://amigo.geneontology.org/amigo/term/GO:1905314	ROBO1 ROBO2
0.0523846	3	141	8.50915	Peptidyl-lysine methylation	http://amigo.geneontology.org/amigo/term/GO:0018022	DNMT3B SETDB2 AUTS2
0.0523846	5	451	4.43381	Synapse organization	http://amigo.geneontology.org/amigo/term/GO:0050808	SEMA3F TANC2 ROBO2 RELN L1CAM
0.052821	4	282	5.67276	Regulation of ion transmembrane transporter activity	http://amigo.geneontology.org/amigo/term/GO:0032412	NEDD4L PDE4D ADRA2A RELN
0.052821	2	44	18.1786	Histone H3-K9 methylation	http://amigo.geneontology.org/amigo/term/GO:0051567	DNMT3B SETDB2
0.0542299	9	1336	2.69414	Positive regulation of gene expression	http://amigo.geneontology.org/amigo/term/GO:0010628	CREBBP DAZAP1 DNMT3B PDE4D BCL11A ADRA2A FGF18 IGF2BP1 ROBO1
0.0544938	10	1595	2.5074	Regulation of phosphate metabolic process	http://amigo.geneontology.org/amigo/term/GO:0019220	PPP2R3A PCDH11X PDE4D DOCK7 RCAN3 CCNT1 ADRA2A FGF18 ROBO1 RELN
0.0544938	3	145	8.27441	Appendage morphogenesis	http://amigo.geneontology.org/amigo/term/GO:0035107	CREBBP SEMA3C AFF3
0.0544938	3	145	8.27441	Limb morphogenesis	http://amigo.geneontology.org/amigo/term/GO:0035108	CREBBP SEMA3C AFF3
0.0544938	10	1595	2.5074	Regulation of phosphorus metabolic process	http://amigo.geneontology.org/amigo/term/GO:0051174	PPP2R3A PCDH11X PDE4D DOCK7 RCAN3 CCNT1 ADRA2A FGF18 ROBO1 RELN
0.0554525	2	46	17.3883	Endocardial cushion development	http://amigo.geneontology.org/amigo/term/GO:0003197	ROBO1 ROBO2
0.0554525	2	46	17.3883	Forebrain neuron differentiation	http://amigo.geneontology.org/amigo/term/GO:0021879	SATB2 BCL11B
0.0554525	2	46	17.3883	Chondroitin sulfate proteoglycan metabolic process	http://amigo.geneontology.org/amigo/term/GO:0050654	NCAN CHST9
0.0563315	10	1607	2.48867	Negative regulation of nucleobase-containing compound metabolic process	http://amigo.geneontology.org/amigo/term/GO:0045934	CREBBP NEDD4L DNMT3B SATB2 BCL11A FOXP2 CCNT1 SETDB2 IGF2BP1 PRMT2
0.0568689	3	149	8.05228	Adenylate cyclase-activating G protein-coupled receptor signaling pathway	http://amigo.geneontology.org/amigo/term/GO:0007189	PDE4D ADRA2A MC5R
0.0568689	4	293	5.45979	Regulation of transmembrane transporter activity	http://amigo.geneontology.org/amigo/term/GO:0022898	NEDD4L PDE4D ADRA2A RELN
0.0568689	2	47	17.0183	Positive regulation of signaling receptor activity	http://amigo.geneontology.org/amigo/term/GO:2000273	ADRA2A RELN
0.0585994	3	151	7.94563	Actin filament-based movement	http://amigo.geneontology.org/amigo/term/GO:0030048	NEDD4L PDE4D MYO5B
0.0585994	2	48	16.6637	Regulation of dendritic spine morphogenesis	http://amigo.geneontology.org/amigo/term/GO:0061001	TANC2 RELN
0.0588065	4	297	5.38626	Mesenchyme development	http://amigo.geneontology.org/amigo/term/GO:0060485	SEMA3F SEMA3C ROBO1 ROBO2
0.0589729	3	152	7.89335	Neural precursor cell proliferation	http://amigo.geneontology.org/amigo/term/GO:0061351	ASPM DOCK7 IGF2BP1
0.0601554	10	1631	2.45205	Negative regulation of cellular macromolecule biosynthetic process	http://amigo.geneontology.org/amigo/term/GO:2000113	CREBBP NEDD4L DNMT3B SATB2 BCL11A FOXP2 RC3H1 SETDB2 IGF2BP1 PRMT2
0.0609279	1	3	133.31	Maternal aggressive behavior	http://amigo.geneontology.org/amigo/term/GO:0002125	AVPR1A
0.0609279	10	1639	2.44008	Cell adhesion	http://amigo.geneontology.org/amigo/term/GO:0007155	PCDH11X NCAN RC3H1 PLXNC1 CNTN4 NCAM1 ROBO1 ROBO2 RELN L1CAM
0.0609279	1	3	133.31	Somatic muscle development	http://amigo.geneontology.org/amigo/term/GO:0007525	PPP2R3A
0.0609279	8	1133	2.82386	Animal organ morphogenesis	http://amigo.geneontology.org/amigo/term/GO:0009887	PPP2R3A SEMA3C SATB2 BCL11B SETDB2 FGF18 ROBO1 ROBO2
0.0609279	10	1642	2.43563	Negative regulation of macromolecule biosynthetic process	http://amigo.geneontology.org/amigo/term/GO:0010558	CREBBP NEDD4L DNMT3B SATB2 BCL11A FOXP2 RC3H1 SETDB2 IGF2BP1 PRMT2
0.0609279	1	3	133.31	Regulation of mRNA stability involved in response to stress	http://amigo.geneontology.org/amigo/term/GO:0010610	IGF2BP1
0.0609279	1	3	133.31	Negative regulation of neuron maturation	http://amigo.geneontology.org/amigo/term/GO:0014043	BCL11A
0.0609279	2	50	15.9972	Rac protein signal transduction	http://amigo.geneontology.org/amigo/term/GO:0016601	AUTS2 GABARAP
0.0609279	10	1646	2.42971	Biological adhesion	http://amigo.geneontology.org/amigo/term/GO:0022610	PCDH11X NCAN RC3H1 PLXNC1 CNTN4 NCAM1 ROBO1 ROBO2 RELN L1CAM
0.0609279	4	306	5.22784	Regulation of transporter activity	http://amigo.geneontology.org/amigo/term/GO:0032409	NEDD4L PDE4D ADRA2A RELN
0.0609279	1	3	133.31	Regulation of protein homooligomerization	http://amigo.geneontology.org/amigo/term/GO:0032462	BCL11A
0.0609279	1	3	133.31	Cellular response to water deprivation	http://amigo.geneontology.org/amigo/term/GO:0042631	AVPR1A
0.0609279	1	3	133.31	Establishment or maintenance of neuroblast polarity	http://amigo.geneontology.org/amigo/term/GO:0045196	DOCK7
0.0609279	1	3	133.31	Establishment of neuroblast polarity	http://amigo.geneontology.org/amigo/term/GO:0045200	DOCK7
0.0609279	1	3	133.31	Regulation of sprouting of injured axon	http://amigo.geneontology.org/amigo/term/GO:0048686	KIAA0319
0.0609279	1	3	133.31	Regulation of axon extension involved in regeneration	http://amigo.geneontology.org/amigo/term/GO:0048690	KIAA0319
0.0609279	1	3	133.31	Apoptotic process involved in luteolysis	http://amigo.geneontology.org/amigo/term/GO:0061364	ROBO2
0.0609279	4	309	5.17709	Regulation of cellular response to growth factor stimulus	http://amigo.geneontology.org/amigo/term/GO:0090287	CREBBP FGF18 ROBO1 VEPH1
0.0609279	1	3	133.31	Positive regulation of protein K48-linked ubiquitination	http://amigo.geneontology.org/amigo/term/GO:1902524	GABARAP
0.0609279	1	3	133.31	Negative regulation of dendrite extension	http://amigo.geneontology.org/amigo/term/GO:1903860	BCL11A
0.0609279	1	3	133.31	Regulation of cardiac neural crest cell migration involved in outflow tract morphogenesis	http://amigo.geneontology.org/amigo/term/GO:1905310	SEMA3C
0.0609279	1	3	133.31	Positive regulation of cardiac neural crest cell migration involved in outflow tract morphogenesis	http://amigo.geneontology.org/amigo/term/GO:1905312	SEMA3C
0.0609279	1	3	133.31	Regulation of semaphorin-plexin signaling pathway	http://amigo.geneontology.org/amigo/term/GO:2001260	NCAM1
0.0620701	3	161	7.45211	Regulation of MAP kinase activity	http://amigo.geneontology.org/amigo/term/GO:0043405	ADRA2A FGF18 ROBO1
0.0627465	2	53	15.0917	Regulation of systemic arterial blood pressure mediated by a chemical signal	http://amigo.geneontology.org/amigo/term/GO:0003044	PDE4D AVPR1A
0.0627465	2	53	15.0917	Mesenchyme morphogenesis	http://amigo.geneontology.org/amigo/term/GO:0072132	ROBO1 ROBO2
0.0629359	11	1940	2.26764	Negative regulation of response to stimulus	http://amigo.geneontology.org/amigo/term/GO:0048585	SEMA3F PPP2R3A SEMA3C PDE4D RC3H1 KIAA0319 ADRA2A ROBO1 MC5R ROBO2 VEPH1
0.0635866	5	497	4.02344	Histone modification	http://amigo.geneontology.org/amigo/term/GO:0016570	CREBBP DNMT3B SETDB2 AUTS2 PRMT2
0.0640273	2	54	14.8122	Cerebral cortex cell migration	http://amigo.geneontology.org/amigo/term/GO:0021795	ROBO1 RELN
0.0640273	2	54	14.8122	Aorta development	http://amigo.geneontology.org/amigo/term/GO:0035904	ROBO1 ROBO2
0.0660764	2	55	14.5429	Histone H3-K9 modification	http://amigo.geneontology.org/amigo/term/GO:0061647	DNMT3B SETDB2
0.0661816	3	167	7.18437	Cardiac chamber development	http://amigo.geneontology.org/amigo/term/GO:0003205	SEMA3C ROBO1 ROBO2
0.0661816	5	504	3.96756	Positive regulation of kinase activity	http://amigo.geneontology.org/amigo/term/GO:0033674	CCNT1 ADRA2A FGF18 ROBO1 RELN
0.0676158	2	56	14.2832	Neural crest cell migration	http://amigo.geneontology.org/amigo/term/GO:0001755	SEMA3F SEMA3C
0.0686689	8	1183	2.70451	Anatomical structure formation involved in morphogenesis	http://amigo.geneontology.org/amigo/term/GO:0048646	PPP2R3A SEMA3C COL4A2 RC3H1 FGF18 ROBO1 ROBO2 RELN
0.0691556	2	57	14.0326	Heart valve morphogenesis	http://amigo.geneontology.org/amigo/term/GO:0003179	ROBO1 ROBO2
0.0691556	10	1702	2.34976	Negative regulation of cellular biosynthetic process	http://amigo.geneontology.org/amigo/term/GO:0031327	CREBBP NEDD4L DNMT3B SATB2 BCL11A FOXP2 RC3H1 SETDB2 IGF2BP1 PRMT2
0.070281	2	58	13.7907	Neuroblast proliferation	http://amigo.geneontology.org/amigo/term/GO:0007405	ASPM DOCK7
0.070281	1	4	99.9825	Negative regulation of female receptivity	http://amigo.geneontology.org/amigo/term/GO:0007621	AVPR1A
0.070281	1	4	99.9825	N-terminal peptidyl-lysine acetylation	http://amigo.geneontology.org/amigo/term/GO:0018076	CREBBP
0.070281	1	4	99.9825	Striatal medium spiny neuron differentiation	http://amigo.geneontology.org/amigo/term/GO:0021773	BCL11B
0.070281	4	330	4.84763	Regulation of cell morphogenesis	http://amigo.geneontology.org/amigo/term/GO:0022604	NEDD4L BCL11A PLXNC1 RELN
0.070281	1	4	99.9825	Regulation of protein oligomerization	http://amigo.geneontology.org/amigo/term/GO:0032459	BCL11A
0.070281	1	4	99.9825	Negative regulation of epinephrine secretion	http://amigo.geneontology.org/amigo/term/GO:0032811	ADRA2A
0.070281	1	4	99.9825	Negative regulation of mammary gland epithelial cell proliferation	http://amigo.geneontology.org/amigo/term/GO:0033600	ROBO1
0.070281	1	4	99.9825	Trunk segmentation	http://amigo.geneontology.org/amigo/term/GO:0035290	SEMA3F
0.070281	1	4	99.9825	Trunk neural crest cell migration	http://amigo.geneontology.org/amigo/term/GO:0036484	SEMA3F
0.070281	1	4	99.9825	Ventral trunk neural crest cell migration	http://amigo.geneontology.org/amigo/term/GO:0036486	SEMA3F
0.070281	3	174	6.89534	Positive regulation of developmental growth	http://amigo.geneontology.org/amigo/term/GO:0048639	NEDD4L BCL11A L1CAM
0.070281	1	4	99.9825	Axon extension involved in regeneration	http://amigo.geneontology.org/amigo/term/GO:0048677	KIAA0319
0.070281	1	4	99.9825	Sprouting of injured axon	http://amigo.geneontology.org/amigo/term/GO:0048682	KIAA0319
0.070281	2	59	13.5569	Histone H3-K4 methylation	http://amigo.geneontology.org/amigo/term/GO:0051568	DNMT3B AUTS2
0.070281	2	58	13.7907	Sodium ion homeostasis	http://amigo.geneontology.org/amigo/term/GO:0055078	NEDD4L AVPR1A
0.070281	1	4	99.9825	C-5 methylation of cytosine	http://amigo.geneontology.org/amigo/term/GO:0090116	DNMT3B
0.070281	1	4	99.9825	Lateral motor column neuron migration	http://amigo.geneontology.org/amigo/term/GO:0097477	RELN
0.070281	1	4	99.9825	Sympathetic neuron projection extension	http://amigo.geneontology.org/amigo/term/GO:0097490	SEMA3F
0.070281	1	4	99.9825	Sympathetic neuron projection guidance	http://amigo.geneontology.org/amigo/term/GO:0097491	SEMA3F
0.070281	3	176	6.81699	Postsynapse organization	http://amigo.geneontology.org/amigo/term/GO:0099173	SEMA3F TANC2 RELN
0.070281	1	4	99.9825	Positive regulation of cell chemotaxis to fibroblast growth factor	http://amigo.geneontology.org/amigo/term/GO:1904849	FGF18
0.070281	1	4	99.9825	Positive regulation of endothelial cell chemotaxis to fibroblast growth factor	http://amigo.geneontology.org/amigo/term/GO:2000546	FGF18
0.070281	1	4	99.9825	Positive regulation of caveolin-mediated endocytosis	http://amigo.geneontology.org/amigo/term/GO:2001288	NEDD4L
0.0709991	5	527	3.7944	Skeletal system development	http://amigo.geneontology.org/amigo/term/GO:0001501	EVC SATB2 NCAN DYM FGF18
0.0709991	10	1734	2.3064	Negative regulation of biosynthetic process	http://amigo.geneontology.org/amigo/term/GO:0009890	CREBBP NEDD4L DNMT3B SATB2 BCL11A FOXP2 RC3H1 SETDB2 IGF2BP1 PRMT2
0.0712046	9	1469	2.45022	Positive regulation of cellular protein metabolic process	http://amigo.geneontology.org/amigo/term/GO:0032270	DNMT3B DOCK7 CCNT1 ADRA2A FGF18 AUTS2 ROBO1 GABARAP RELN
0.0729334	3	181	6.62867	Appendage development	http://amigo.geneontology.org/amigo/term/GO:0048736	CREBBP SEMA3C AFF3
0.0729334	3	181	6.62867	Limb development	http://amigo.geneontology.org/amigo/term/GO:0060173	CREBBP SEMA3C AFF3
0.0742006	4	344	4.65035	Regulation of protein serine/threonine kinase activity	http://amigo.geneontology.org/amigo/term/GO:0071900	CCNT1 ADRA2A FGF18 ROBO1
0.0743787	2	63	12.6962	Excretion	http://amigo.geneontology.org/amigo/term/GO:0007588	NEDD4L AVPR1A
0.0743787	2	63	12.6962	Regulation of vasoconstriction	http://amigo.geneontology.org/amigo/term/GO:0019229	ADRA2A AVPR1A
0.0743787	2	63	12.6962	Dendritic spine morphogenesis	http://amigo.geneontology.org/amigo/term/GO:0060997	TANC2 RELN
0.0756234	3	185	6.48535	Cell recognition	http://amigo.geneontology.org/amigo/term/GO:0008037	CNTN4 ROBO1 ROBO2
0.0756234	4	348	4.59689	Regulation of small GTPase mediated signal transduction	http://amigo.geneontology.org/amigo/term/GO:0051056	AUTS2 ROBO1 GABARAP RELN
0.0756234	2	64	12.4978	Regulation of dendritic spine development	http://amigo.geneontology.org/amigo/term/GO:0060998	TANC2 RELN
0.0756234	2	64	12.4978	Positive regulation of protein tyrosine kinase activity	http://amigo.geneontology.org/amigo/term/GO:0061098	ADRA2A RELN
0.0764391	6	767	3.12853	Positive regulation of protein phosphorylation	http://amigo.geneontology.org/amigo/term/GO:0001934	DOCK7 CCNT1 ADRA2A FGF18 ROBO1 RELN
0.0764391	1	5	79.986	Regulation of systemic arterial blood pressure by vasopressin	http://amigo.geneontology.org/amigo/term/GO:0001992	AVPR1A
0.0764391	1	5	79.986	Somatic diversification of T cell receptor genes	http://amigo.geneontology.org/amigo/term/GO:0002568	BCL11B
0.0764391	1	5	79.986	Somatic recombination of T cell receptor gene segments	http://amigo.geneontology.org/amigo/term/GO:0002681	BCL11B
0.0764391	2	67	11.9382	Heart valve development	http://amigo.geneontology.org/amigo/term/GO:0003170	ROBO1 ROBO2
0.0764391	1	5	79.986	Peptidyl-arginine methylation, to asymmetrical-dimethyl arginine	http://amigo.geneontology.org/amigo/term/GO:0019919	PRMT2
0.0764391	1	5	79.986	Trigeminal nerve morphogenesis	http://amigo.geneontology.org/amigo/term/GO:0021636	SEMA3F
0.0764391	1	5	79.986	Trigeminal nerve structural organization	http://amigo.geneontology.org/amigo/term/GO:0021637	SEMA3F
0.0764391	1	5	79.986	Forebrain neuroblast division	http://amigo.geneontology.org/amigo/term/GO:0021873	ASPM
0.0764391	1	5	79.986	Interkinetic nuclear migration	http://amigo.geneontology.org/amigo/term/GO:0022027	DOCK7
0.0764391	2	66	12.1191	Proteoglycan biosynthetic process	http://amigo.geneontology.org/amigo/term/GO:0030166	NCAN CHST9
0.0764391	1	5	79.986	Positive regulation of cellular pH reduction	http://amigo.geneontology.org/amigo/term/GO:0032849	AVPR1A
0.0764391	1	5	79.986	T cell receptor V(D)J recombination	http://amigo.geneontology.org/amigo/term/GO:0033153	BCL11B
0.0764391	1	5	79.986	Roundabout signaling pathway	http://amigo.geneontology.org/amigo/term/GO:0035385	ROBO1
0.0764391	1	5	79.986	Receptor transactivation	http://amigo.geneontology.org/amigo/term/GO:0035624	ADRA2A
0.0764391	4	350	4.57063	Negative regulation of locomotion	http://amigo.geneontology.org/amigo/term/GO:0040013	SEMA3F SEMA3C ROBO1 ROBO2
0.0764391	1	5	79.986	Sperm ejaculation	http://amigo.geneontology.org/amigo/term/GO:0042713	AVPR1A
0.0764391	2	65	12.3055	Neuron fate commitment	http://amigo.geneontology.org/amigo/term/GO:0048663	SATB2 BCL11B
0.0764391	1	5	79.986	Dichotomous subdivision of terminal units involved in salivary gland branching	http://amigo.geneontology.org/amigo/term/GO:0060666	SEMA3C
0.0764391	1	5	79.986	Regulation of protein K48-linked ubiquitination	http://amigo.geneontology.org/amigo/term/GO:0061945	GABARAP
0.0764391	1	5	79.986	CRD-mediated mRNA stabilization	http://amigo.geneontology.org/amigo/term/GO:0070934	IGF2BP1
0.0764391	1	5	79.986	Wnt signaling pathway involved in somitogenesis	http://amigo.geneontology.org/amigo/term/GO:0090244	PPP2R3A
0.0764391	1	5	79.986	NMDA glutamate receptor clustering	http://amigo.geneontology.org/amigo/term/GO:0097114	RELN
0.0764391	1	5	79.986	Spinal cord motor neuron migration	http://amigo.geneontology.org/amigo/term/GO:0097476	RELN
0.0764391	1	5	79.986	De novo centriole assembly	http://amigo.geneontology.org/amigo/term/GO:0097742	CEP63
0.0764391	1	5	79.986	De novo centriole assembly involved in multi-ciliated epithelial cell differentiation	http://amigo.geneontology.org/amigo/term/GO:0098535	CEP63
0.0764391	1	5	79.986	Cellular response to L-glutamate	http://amigo.geneontology.org/amigo/term/GO:1905232	BCL11A
0.0764391	1	5	79.986	Histone glutamine methylation	http://amigo.geneontology.org/amigo/term/GO:1990258	CREBBP
0.0764391	1	5	79.986	Regulation of branching morphogenesis of a nerve	http://amigo.geneontology.org/amigo/term/GO:2000172	BCL11A
0.0792949	2	69	11.5922	Regulation of dendrite morphogenesis	http://amigo.geneontology.org/amigo/term/GO:0048814	NEDD4L RELN
0.0805124	2	70	11.4266	Somitogenesis	http://amigo.geneontology.org/amigo/term/GO:0001756	PPP2R3A SEMA3C
0.0805124	2	70	11.4266	Embryonic pattern specification	http://amigo.geneontology.org/amigo/term/GO:0009880	SEMA3F SATB2
0.0805124	2	70	11.4266	Telencephalon cell migration	http://amigo.geneontology.org/amigo/term/GO:0022029	ROBO1 RELN
0.0805124	2	70	11.4266	Cardiac muscle cell contraction	http://amigo.geneontology.org/amigo/term/GO:0086003	NEDD4L PDE4D
0.0824653	2	71	11.2656	Animal organ formation	http://amigo.geneontology.org/amigo/term/GO:0048645	ROBO1 ROBO2
0.0835922	3	201	5.9691	Notch signaling pathway	http://amigo.geneontology.org/amigo/term/GO:0007219	CREBBP ROBO1 ROBO2
0.0835922	8	1282	2.49566	Regulation of response to external stimulus	http://amigo.geneontology.org/amigo/term/GO:0032101	SEMA3F CREBBP SEMA3C KIAA0319 FGF18 ROBO1 MC5R ROBO2
0.0836784	2	72	11.1092	Ventricular septum development	http://amigo.geneontology.org/amigo/term/GO:0003281	ROBO1 ROBO2
0.0836784	2	72	11.1092	Regulation of histone methylation	http://amigo.geneontology.org/amigo/term/GO:0031060	DNMT3B AUTS2
0.0839502	3	202	5.93955	Cartilage development	http://amigo.geneontology.org/amigo/term/GO:0051216	EVC SATB2 FGF18
0.0843681	1	6	66.655	Luteolysis	http://amigo.geneontology.org/amigo/term/GO:0001554	ROBO2
0.0843681	1	6	66.655	Positive regulation of heart rate by epinephrine-norepinephrine	http://amigo.geneontology.org/amigo/term/GO:0001996	PDE4D
0.0843681	1	6	66.655	Regulation of epinephrine secretion	http://amigo.geneontology.org/amigo/term/GO:0014060	ADRA2A
0.0843681	1	6	66.655	Branchiomotor neuron axon guidance	http://amigo.geneontology.org/amigo/term/GO:0021785	SEMA3F
0.0843681	2	73	10.957	Forebrain cell migration	http://amigo.geneontology.org/amigo/term/GO:0021885	ROBO1 RELN
0.0843681	1	6	66.655	DNA methylation on cytosine	http://amigo.geneontology.org/amigo/term/GO:0032776	DNMT3B
0.0843681	2	73	10.957	Negative regulation of neuron differentiation	http://amigo.geneontology.org/amigo/term/GO:0045665	ASPM CNTN4
0.0843681	1	6	66.655	Maintenance of centrosome location	http://amigo.geneontology.org/amigo/term/GO:0051661	ASPM
0.0843681	1	6	66.655	Negative regulation of synapse assembly	http://amigo.geneontology.org/amigo/term/GO:0051964	ROBO2
0.0843681	1	6	66.655	Negative regulation of transmission of nerve impulse	http://amigo.geneontology.org/amigo/term/GO:0051970	AVPR1A
0.0843681	1	6	66.655	Asymmetric neuroblast division	http://amigo.geneontology.org/amigo/term/GO:0055059	DOCK7
0.0843681	1	6	66.655	T follicular helper cell differentiation	http://amigo.geneontology.org/amigo/term/GO:0061470	RC3H1
0.0843681	2	74	10.8089	Protein K48-linked ubiquitination	http://amigo.geneontology.org/amigo/term/GO:0070936	NEDD4L GABARAP
0.0843681	1	6	66.655	Cellular response to water stimulus	http://amigo.geneontology.org/amigo/term/GO:0071462	AVPR1A
0.0843681	1	6	66.655	Positive regulation of vascular endothelial growth factor signaling pathway	http://amigo.geneontology.org/amigo/term/GO:1900748	ROBO1
0.0843681	1	6	66.655	Neural crest cell migration involved in autonomic nervous system development	http://amigo.geneontology.org/amigo/term/GO:1901166	SEMA3F
0.0843681	1	6	66.655	Regulation of histone H4-K16 acetylation	http://amigo.geneontology.org/amigo/term/GO:2000618	AUTS2
0.0846447	4	380	4.20979	Ras protein signal transduction	http://amigo.geneontology.org/amigo/term/GO:0007265	ADRA2A AUTS2 ROBO1 GABARAP
0.0849816	5	583	3.42993	Heart development	http://amigo.geneontology.org/amigo/term/GO:0007507	DNAH5 SEMA3C SETDB2 ROBO1 ROBO2
0.0856559	3	208	5.76822	Regulation of phosphatase activity	http://amigo.geneontology.org/amigo/term/GO:0010921	PPP2R3A PCDH11X RCAN3
0.0870144	2	76	10.5245	Negative regulation of ion transmembrane transporter activity	http://amigo.geneontology.org/amigo/term/GO:0032413	NEDD4L ADRA2A
0.0873661	3	210	5.71328	Response to ketone	http://amigo.geneontology.org/amigo/term/GO:1901654	DNMT3B FOXP2 AVPR1A
0.0882074	5	591	3.3835	Positive regulation of catabolic process	http://amigo.geneontology.org/amigo/term/GO:0009896	NEDD4L PPP2R3A RC3H1 ADRA2A GABARAP
0.0882074	3	211	5.68621	Regulation of signaling receptor activity	http://amigo.geneontology.org/amigo/term/GO:0010469	PDE4D ADRA2A RELN
0.0882074	2	77	10.3878	Vesicle cytoskeletal trafficking	http://amigo.geneontology.org/amigo/term/GO:0099518	MYO5B TANC2
0.0884957	5	592	3.37779	Positive regulation of transferase activity	http://amigo.geneontology.org/amigo/term/GO:0051347	CCNT1 ADRA2A FGF18 ROBO1 RELN
0.0890059	1	7	57.1328	Intramembranous ossification	http://amigo.geneontology.org/amigo/term/GO:0001957	FGF18
0.0890059	1	7	57.1328	Aggressive behavior	http://amigo.geneontology.org/amigo/term/GO:0002118	AVPR1A
0.0890059	1	7	57.1328	Cardiac neural crest cell migration involved in outflow tract morphogenesis	http://amigo.geneontology.org/amigo/term/GO:0003253	SEMA3C
0.0890059	1	7	57.1328	Positive regulation of blood pressure by epinephrine-norepinephrine	http://amigo.geneontology.org/amigo/term/GO:0003321	PDE4D
0.0890059	2	79	10.1248	Response to activity	http://amigo.geneontology.org/amigo/term/GO:0014823	DNMT3B COL4A2
0.0890059	1	7	57.1328	Peptidyl-glutamine methylation	http://amigo.geneontology.org/amigo/term/GO:0018364	CREBBP
0.0890059	4	394	4.0602	Regulation of lipid metabolic process	http://amigo.geneontology.org/amigo/term/GO:0019216	CREBBP BCL11B ADRA2A AVPR1A
0.0890059	1	7	57.1328	Tangential migration from the subventricular zone to the olfactory bulb	http://amigo.geneontology.org/amigo/term/GO:0022028	ROBO1
0.0890059	1	7	57.1328	Post-embryonic camera-type eye development	http://amigo.geneontology.org/amigo/term/GO:0031077	BCL11B
0.0890059	1	7	57.1328	Positive regulation of prostaglandin biosynthetic process	http://amigo.geneontology.org/amigo/term/GO:0031394	AVPR1A
0.0890059	1	7	57.1328	Regulation of cellular pH reduction	http://amigo.geneontology.org/amigo/term/GO:0032847	AVPR1A
0.0890059	1	7	57.1328	Secretion of lysosomal enzymes	http://amigo.geneontology.org/amigo/term/GO:0033299	GNPTAB
0.0890059	1	7	57.1328	Positive regulation of Rac protein signal transduction	http://amigo.geneontology.org/amigo/term/GO:0035022	AUTS2
0.0890059	1	7	57.1328	Cell chemotaxis to fibroblast growth factor	http://amigo.geneontology.org/amigo/term/GO:0035766	FGF18
0.0890059	1	7	57.1328	Endothelial cell chemotaxis to fibroblast growth factor	http://amigo.geneontology.org/amigo/term/GO:0035768	FGF18
0.0890059	1	7	57.1328	Direct ossification	http://amigo.geneontology.org/amigo/term/GO:0036072	FGF18
0.0890059	3	215	5.58042	Regulation of Ras protein signal transduction	http://amigo.geneontology.org/amigo/term/GO:0046578	AUTS2 ROBO1 GABARAP
0.0890059	1	7	57.1328	Epinephrine secretion	http://amigo.geneontology.org/amigo/term/GO:0048242	ADRA2A
0.0890059	1	7	57.1328	Negative regulation of SMAD protein signal transduction	http://amigo.geneontology.org/amigo/term/GO:0060392	VEPH1
0.0890059	2	79	10.1248	Cellular response to acid chemical	http://amigo.geneontology.org/amigo/term/GO:0071229	BCL11A AVPR1A
0.0890059	1	7	57.1328	Cellular response to hyperoxia	http://amigo.geneontology.org/amigo/term/GO:0071455	DNMT3B
0.0890059	1	7	57.1328	Axis elongation involved in somitogenesis	http://amigo.geneontology.org/amigo/term/GO:0090245	PPP2R3A
0.0890059	1	7	57.1328	Motor neuron migration	http://amigo.geneontology.org/amigo/term/GO:0097475	RELN
0.0890059	1	7	57.1328	Negative regulation of relaxation of muscle	http://amigo.geneontology.org/amigo/term/GO:1901078	PDE4D
0.0890059	1	7	57.1328	Regulation of relaxation of cardiac muscle	http://amigo.geneontology.org/amigo/term/GO:1901897	PDE4D
0.0890059	1	7	57.1328	Regulation of cell chemotaxis to fibroblast growth factor	http://amigo.geneontology.org/amigo/term/GO:1904847	FGF18
0.0890059	1	7	57.1328	Regulation of endothelial cell chemotaxis to fibroblast growth factor	http://amigo.geneontology.org/amigo/term/GO:2000544	FGF18
0.0890059	1	7	57.1328	Regulation of caveolin-mediated endocytosis	http://amigo.geneontology.org/amigo/term/GO:2001286	NEDD4L
0.0896269	2	81	9.87481	Positive regulation of Ras protein signal transduction	http://amigo.geneontology.org/amigo/term/GO:0046579	AUTS2 ROBO1
0.0898362	4	399	4.00932	Regulation of cation transmembrane transport	http://amigo.geneontology.org/amigo/term/GO:1904062	NEDD4L PDE4D ADRA2A RELN
0.0910252	2	82	9.75439	Neural crest cell development	http://amigo.geneontology.org/amigo/term/GO:0014032	SEMA3F SEMA3C
0.0910252	2	82	9.75439	Vasoconstriction	http://amigo.geneontology.org/amigo/term/GO:0042310	ADRA2A AVPR1A
0.0945268	2	84	9.52214	Negative regulation of transporter activity	http://amigo.geneontology.org/amigo/term/GO:0032410	NEDD4L ADRA2A
0.0945268	8	1353	2.3647	Negative regulation of transcription, DNA-templated	http://amigo.geneontology.org/amigo/term/GO:0045892	CREBBP NEDD4L DNMT3B SATB2 BCL11A FOXP2 SETDB2 PRMT2
0.0945268	2	84	9.52214	Dendritic spine organization	http://amigo.geneontology.org/amigo/term/GO:0097061	TANC2 RELN
0.0946327	8	1355	2.36121	Negative regulation of nucleic acid-templated transcription	http://amigo.geneontology.org/amigo/term/GO:1903507	CREBBP NEDD4L DNMT3B SATB2 BCL11A FOXP2 SETDB2 PRMT2
0.0951512	8	1357	2.35773	Negative regulation of RNA biosynthetic process	http://amigo.geneontology.org/amigo/term/GO:1902679	CREBBP NEDD4L DNMT3B SATB2 BCL11A FOXP2 SETDB2 PRMT2
0.0956894	2	85	9.41011	Regulation of smoothened signaling pathway	http://amigo.geneontology.org/amigo/term/GO:0008589	CREBBP EVC
0.0956894	2	85	9.41011	Post-embryonic development	http://amigo.geneontology.org/amigo/term/GO:0009791	SEMA3C BCL11B
0.0957209	1	8	49.9912	Regulation of germinal center formation	http://amigo.geneontology.org/amigo/term/GO:0002634	RC3H1
0.0957209	1	8	49.9912	Regulation of heart rate by chemical signal	http://amigo.geneontology.org/amigo/term/GO:0003062	PDE4D
0.0957209	1	8	49.9912	Negative regulation of norepinephrine secretion	http://amigo.geneontology.org/amigo/term/GO:0010700	ADRA2A
0.0957209	1	8	49.9912	Regulation of female receptivity	http://amigo.geneontology.org/amigo/term/GO:0045924	AVPR1A
0.0957209	5	622	3.21487	Embryonic morphogenesis	http://amigo.geneontology.org/amigo/term/GO:0048598	CREBBP SATB2 COL4A2 SETDB2 AFF3
0.0957209	1	8	49.9912	Female mating behavior	http://amigo.geneontology.org/amigo/term/GO:0060180	AVPR1A
0.0957209	1	8	49.9912	Negative regulation of chemokine-mediated signaling pathway	http://amigo.geneontology.org/amigo/term/GO:0070100	ROBO1
0.0957209	1	8	49.9912	Adenylate cyclase-activating adrenergic receptor signaling pathway involved in heart process	http://amigo.geneontology.org/amigo/term/GO:0086023	PDE4D
0.0957209	1	8	49.9912	Positive regulation of histone H4 acetylation	http://amigo.geneontology.org/amigo/term/GO:0090240	AUTS2
0.0957209	1	8	49.9912	Meiotic spindle assembly	http://amigo.geneontology.org/amigo/term/GO:0090306	ASPM
0.0957209	1	8	49.9912	Negative regulation of cell maturation	http://amigo.geneontology.org/amigo/term/GO:1903430	BCL11A
0.0957209	1	8	49.9912	Protein localization to perinuclear region of cytoplasm	http://amigo.geneontology.org/amigo/term/GO:1905719	FAM160A1
0.0957209	1	8	49.9912	Positive regulation of AMPA receptor activity	http://amigo.geneontology.org/amigo/term/GO:2000969	RELN
0.0963596	2	87	9.19379	Mesenchymal cell development	http://amigo.geneontology.org/amigo/term/GO:0014031	SEMA3F SEMA3C
0.0963596	2	87	9.19379	Water homeostasis	http://amigo.geneontology.org/amigo/term/GO:0030104	NEDD4L MYO5B
0.0971709	6	862	2.78373	Positive regulation of phosphorylation	http://amigo.geneontology.org/amigo/term/GO:0042327	DOCK7 CCNT1 ADRA2A FGF18 ROBO1 RELN
0.0977411	2	88	9.08931	Stem cell development	http://amigo.geneontology.org/amigo/term/GO:0048864	SEMA3F SEMA3C
0.0977411	2	88	9.08931	SMAD protein signal transduction	http://amigo.geneontology.org/amigo/term/GO:0060395	KIAA0319 VEPH1
0.0995924	2	89	8.98719	Somite development	http://amigo.geneontology.org/amigo/term/GO:0061053	PPP2R3A SEMA3C
0.100917	7	1122	2.49511	Enzyme linked receptor protein signaling pathway	http://amigo.geneontology.org/amigo/term/GO:0007167	CREBBP COL4A2 KIAA0319 ADRA2A FGF18 ROBO1 VEPH1
0.101443	2	92	8.69413	Proteoglycan metabolic process	http://amigo.geneontology.org/amigo/term/GO:0006029	NCAN CHST9
0.101443	1	9	44.4366	Positive regulation of glutamate secretion	http://amigo.geneontology.org/amigo/term/GO:0014049	AVPR1A
0.101443	1	9	44.4366	Facial nerve structural organization	http://amigo.geneontology.org/amigo/term/GO:0021612	SEMA3F
0.101443	1	9	44.4366	Peptidyl-arginine omega-N-methylation	http://amigo.geneontology.org/amigo/term/GO:0035247	PRMT2
0.101443	1	9	44.4366	Reelin-mediated signaling pathway	http://amigo.geneontology.org/amigo/term/GO:0038026	RELN
0.101443	5	641	3.11958	Chordate embryonic development	http://amigo.geneontology.org/amigo/term/GO:0043009	PPP2R3A SEMA3C SATB2 CMIP TANC2
0.101443	1	9	44.4366	Negative regulation of calcium ion-dependent exocytosis	http://amigo.geneontology.org/amigo/term/GO:0045955	ADRA2A
0.101443	1	9	44.4366	Negative regulation of collateral sprouting	http://amigo.geneontology.org/amigo/term/GO:0048671	BCL11A
0.101443	1	9	44.4366	Dichotomous subdivision of an epithelial terminal unit	http://amigo.geneontology.org/amigo/term/GO:0060600	SEMA3C
0.101443	2	92	8.69413	Artery development	http://amigo.geneontology.org/amigo/term/GO:0060840	ROBO1 ROBO2
0.101443	1	9	44.4366	Cardiac neural crest cell development involved in outflow tract morphogenesis	http://amigo.geneontology.org/amigo/term/GO:0061309	SEMA3C
0.101443	1	9	44.4366	Sympathetic ganglion development	http://amigo.geneontology.org/amigo/term/GO:0061549	SEMA3F
0.101443	7	1127	2.48404	Circulatory system development	http://amigo.geneontology.org/amigo/term/GO:0072359	DNAH5 SEMA3C COL4A2 SETDB2 FGF18 ROBO1 ROBO2
0.101443	1	9	44.4366	Dendrite arborization	http://amigo.geneontology.org/amigo/term/GO:0140059	IGF2BP1
0.101443	2	92	8.69413	Regulation of calcium ion transmembrane transporter activity	http://amigo.geneontology.org/amigo/term/GO:1901019	PDE4D ADRA2A
0.101443	1	9	44.4366	Multi-ciliated epithelial cell differentiation	http://amigo.geneontology.org/amigo/term/GO:1903251	CEP63
0.101443	2	92	8.69413	Negative regulation of cation transmembrane transport	http://amigo.geneontology.org/amigo/term/GO:1904063	NEDD4L ADRA2A
0.101443	1	9	44.4366	Positive regulation of unsaturated fatty acid biosynthetic process	http://amigo.geneontology.org/amigo/term/GO:2001280	AVPR1A
0.102975	2	93	8.60064	Neural crest cell differentiation	http://amigo.geneontology.org/amigo/term/GO:0014033	SEMA3F SEMA3C
0.102975	2	93	8.60064	Neuron projection organization	http://amigo.geneontology.org/amigo/term/GO:0106027	TANC2 RELN
0.10377	3	243	4.93741	Adenylate cyclase-modulating G protein-coupled receptor signaling pathway	http://amigo.geneontology.org/amigo/term/GO:0007188	PDE4D ADRA2A MC5R
0.104555	4	434	3.68599	Ameboidal-type cell migration	http://amigo.geneontology.org/amigo/term/GO:0001667	SEMA3F SEMA3C FGF18 ROBO1
0.105096	4	435	3.67752	Regulation of mRNA metabolic process	http://amigo.geneontology.org/amigo/term/GO:1903311	DAZAP1 CCNT1 RC3H1 IGF2BP1
0.106397	3	246	4.87719	Regulation of dephosphorylation	http://amigo.geneontology.org/amigo/term/GO:0035303	PPP2R3A PCDH11X RCAN3
0.106524	1	10	39.993	Regulation of systemic arterial blood pressure by norepinephrine-epinephrine	http://amigo.geneontology.org/amigo/term/GO:0001993	PDE4D
0.106524	1	10	39.993	CAMP catabolic process	http://amigo.geneontology.org/amigo/term/GO:0006198	PDE4D
0.106524	1	10	39.993	Response to water deprivation	http://amigo.geneontology.org/amigo/term/GO:0009414	AVPR1A
0.106524	5	661	3.02519	Embryo development ending in birth or egg hatching	http://amigo.geneontology.org/amigo/term/GO:0009792	PPP2R3A SEMA3C SATB2 CMIP TANC2
0.106524	1	10	39.993	Regulation of neuron maturation	http://amigo.geneontology.org/amigo/term/GO:0014041	BCL11A
0.106524	2	97	8.24598	Positive regulation of histone modification	http://amigo.geneontology.org/amigo/term/GO:0031058	DNMT3B AUTS2
0.106524	1	10	39.993	Regulation of prostaglandin biosynthetic process	http://amigo.geneontology.org/amigo/term/GO:0031392	AVPR1A
0.106524	1	10	39.993	Positive regulation of interleukin-5 production	http://amigo.geneontology.org/amigo/term/GO:0032754	PDE4D
0.106524	1	10	39.993	Hematopoietic stem cell migration	http://amigo.geneontology.org/amigo/term/GO:0035701	BCL11B
0.106524	1	10	39.993	Penile erection	http://amigo.geneontology.org/amigo/term/GO:0043084	AVPR1A
0.106524	1	10	39.993	Epinephrine transport	http://amigo.geneontology.org/amigo/term/GO:0048241	ADRA2A
0.106524	1	10	39.993	Branching morphogenesis of a nerve	http://amigo.geneontology.org/amigo/term/GO:0048755	BCL11A
0.106524	5	659	3.03437	Cell division	http://amigo.geneontology.org/amigo/term/GO:0051301	ASPM DOCK7 CCNT1 SETDB2 CEP63
0.106524	2	96	8.33187	Regulation of amine transport	http://amigo.geneontology.org/amigo/term/GO:0051952	ADRA2A AVPR1A
0.106524	8	1421	2.25154	Epithelium development	http://amigo.geneontology.org/amigo/term/GO:0060429	PPP2R3A SEMA3C PDE4D BCL11B SETDB2 ROBO1 CEP63 ROBO2
0.106524	1	10	39.993	Negative regulation of insulin secretion involved in cellular response to glucose stimulus	http://amigo.geneontology.org/amigo/term/GO:0061179	ADRA2A
0.106524	1	10	39.993	Positive regulation of synapse maturation	http://amigo.geneontology.org/amigo/term/GO:0090129	RELN
0.106524	1	10	39.993	Postsynaptic density protein 95 clustering	http://amigo.geneontology.org/amigo/term/GO:0097119	RELN
0.106524	1	10	39.993	Negative regulation of synapse organization	http://amigo.geneontology.org/amigo/term/GO:1905809	ROBO2
0.107187	4	444	3.60297	Regulation of protein catabolic process	http://amigo.geneontology.org/amigo/term/GO:0042176	NEDD4L PPP2R3A ADRA2A GABARAP
0.110234	7	1167	2.39889	Regulation of protein phosphorylation	http://amigo.geneontology.org/amigo/term/GO:0001932	PDE4D DOCK7 CCNT1 ADRA2A FGF18 ROBO1 RELN
0.111053	2	100	7.9986	Negative regulation of ion transmembrane transport	http://amigo.geneontology.org/amigo/term/GO:0034766	NEDD4L ADRA2A
0.111053	2	100	7.9986	Negative regulation of gene expression, epigenetic	http://amigo.geneontology.org/amigo/term/GO:0045814	DNMT3B SETDB2
0.111746	1	11	36.3573	Regulation of asymmetric cell division	http://amigo.geneontology.org/amigo/term/GO:0009786	ASPM
0.111746	1	11	36.3573	Facial nerve development	http://amigo.geneontology.org/amigo/term/GO:0021561	SEMA3F
0.111746	1	11	36.3573	Facial nerve morphogenesis	http://amigo.geneontology.org/amigo/term/GO:0021610	SEMA3F
0.111746	1	11	36.3573	Dense core granule localization	http://amigo.geneontology.org/amigo/term/GO:0032253	TANC2
0.111746	1	11	36.3573	Histone arginine methylation	http://amigo.geneontology.org/amigo/term/GO:0034969	PRMT2
0.111746	1	11	36.3573	Peptidyl-arginine N-methylation	http://amigo.geneontology.org/amigo/term/GO:0035246	PRMT2
0.111746	1	11	36.3573	Maternal behavior	http://amigo.geneontology.org/amigo/term/GO:0042711	AVPR1A
0.111746	1	11	36.3573	Positive regulation of collateral sprouting	http://amigo.geneontology.org/amigo/term/GO:0048672	BCL11A
0.111746	1	11	36.3573	Maintenance of organelle location	http://amigo.geneontology.org/amigo/term/GO:0051657	ASPM
0.111746	2	101	7.9194	Regulation of protein tyrosine kinase activity	http://amigo.geneontology.org/amigo/term/GO:0061097	ADRA2A RELN
0.111746	1	11	36.3573	Regulation of chemokine-mediated signaling pathway	http://amigo.geneontology.org/amigo/term/GO:0070099	ROBO1
0.111746	3	256	4.68668	Cellular response to transforming growth factor beta stimulus	http://amigo.geneontology.org/amigo/term/GO:0071560	CREBBP COL4A2 VEPH1
0.111746	1	11	36.3573	Positive regulation of DNA methylation-dependent heterochromatin assembly	http://amigo.geneontology.org/amigo/term/GO:0090309	SETDB2
0.111746	1	11	36.3573	Dense core granule cytoskeletal transport	http://amigo.geneontology.org/amigo/term/GO:0099519	TANC2
0.111746	1	11	36.3573	Dense core granule transport	http://amigo.geneontology.org/amigo/term/GO:1901950	TANC2
0.111746	1	11	36.3573	Response to L-glutamate	http://amigo.geneontology.org/amigo/term/GO:1902065	BCL11A
0.111746	2	101	7.9194	Negative regulation of mRNA metabolic process	http://amigo.geneontology.org/amigo/term/GO:1903312	CCNT1 IGF2BP1
0.111746	1	11	36.3573	Negative regulation of T-helper 17 cell differentiation	http://amigo.geneontology.org/amigo/term/GO:2000320	RC3H1
0.112266	2	103	7.76563	Regulation of heart rate	http://amigo.geneontology.org/amigo/term/GO:0002027	PDE4D AVPR1A
0.112266	2	103	7.76563	Regulation of systemic arterial blood pressure	http://amigo.geneontology.org/amigo/term/GO:0003073	PDE4D AVPR1A
0.112266	2	103	7.76563	Spinal cord development	http://amigo.geneontology.org/amigo/term/GO:0021510	ROBO2 RELN
0.113591	2	104	7.69096	Amine transport	http://amigo.geneontology.org/amigo/term/GO:0015837	ADRA2A AVPR1A
0.113591	2	104	7.69096	Dendritic spine development	http://amigo.geneontology.org/amigo/term/GO:0060996	TANC2 RELN
0.113591	3	262	4.57935	Response to transforming growth factor beta	http://amigo.geneontology.org/amigo/term/GO:0071559	CREBBP COL4A2 VEPH1
0.113994	5	686	2.91494	Organelle localization	http://amigo.geneontology.org/amigo/term/GO:0051640	ASPM DOCK7 MYO5B TANC2 CEP63
0.113994	3	263	4.56194	Connective tissue development	http://amigo.geneontology.org/amigo/term/GO:0061448	EVC SATB2 FGF18
0.115564	1	12	33.3275	Cellular response to nitrogen starvation	http://amigo.geneontology.org/amigo/term/GO:0006995	GABARAP
0.115564	1	12	33.3275	Insemination	http://amigo.geneontology.org/amigo/term/GO:0007320	AVPR1A
0.115564	6	942	2.54732	Positive regulation of phosphorus metabolic process	http://amigo.geneontology.org/amigo/term/GO:0010562	DOCK7 CCNT1 ADRA2A FGF18 ROBO1 RELN
0.115564	1	12	33.3275	Trigeminal nerve development	http://amigo.geneontology.org/amigo/term/GO:0021559	SEMA3F
0.115564	1	12	33.3275	Cranial nerve structural organization	http://amigo.geneontology.org/amigo/term/GO:0021604	SEMA3F
0.115564	1	12	33.3275	Lateral ventricle development	http://amigo.geneontology.org/amigo/term/GO:0021670	DNAH5
0.115564	1	12	33.3275	Positive regulation of heterochromatin assembly	http://amigo.geneontology.org/amigo/term/GO:0031453	SETDB2
0.115564	1	12	33.3275	Cellular response to nitrogen levels	http://amigo.geneontology.org/amigo/term/GO:0043562	GABARAP
0.115564	6	942	2.54732	Positive regulation of phosphate metabolic process	http://amigo.geneontology.org/amigo/term/GO:0045937	DOCK7 CCNT1 ADRA2A FGF18 ROBO1 RELN
0.115564	1	12	33.3275	Parental behavior	http://amigo.geneontology.org/amigo/term/GO:0060746	AVPR1A
0.115564	1	12	33.3275	Cardiac neural crest cell differentiation involved in heart development	http://amigo.geneontology.org/amigo/term/GO:0061307	SEMA3C
0.115564	1	12	33.3275	Cardiac neural crest cell development involved in heart development	http://amigo.geneontology.org/amigo/term/GO:0061308	SEMA3C
0.115564	1	12	33.3275	Commissural neuron axon guidance	http://amigo.geneontology.org/amigo/term/GO:0071679	NCAM1
0.115564	1	12	33.3275	Caveolin-mediated endocytosis	http://amigo.geneontology.org/amigo/term/GO:0072584	NEDD4L
0.115564	1	12	33.3275	G protein-coupled receptor signaling pathway involved in heart process	http://amigo.geneontology.org/amigo/term/GO:0086103	PDE4D
0.115564	1	12	33.3275	Positive regulation of heterochromatin organization	http://amigo.geneontology.org/amigo/term/GO:0120263	SETDB2
0.115564	1	12	33.3275	Regulation of cell communication by electrical coupling involved in cardiac conduction	http://amigo.geneontology.org/amigo/term/GO:1901844	PDE4D
0.115564	1	12	33.3275	Negative regulation of T-helper 17 type immune response	http://amigo.geneontology.org/amigo/term/GO:2000317	RC3H1
0.115564	1	12	33.3275	Negative regulation of sodium ion transmembrane transporter activity	http://amigo.geneontology.org/amigo/term/GO:2000650	NEDD4L
0.115564	1	12	33.3275	Regulation of unsaturated fatty acid biosynthetic process	http://amigo.geneontology.org/amigo/term/GO:2001279	AVPR1A
0.116028	5	697	2.86894	Regulation of protein kinase activity	http://amigo.geneontology.org/amigo/term/GO:0045859	CCNT1 ADRA2A FGF18 ROBO1 RELN
0.120807	5	705	2.83638	Microtubule cytoskeleton organization	http://amigo.geneontology.org/amigo/term/GO:0000226	DNAH5 ASPM DOCK7 GABARAP CEP63
0.121052	1	13	30.7638	Single strand break repair	http://amigo.geneontology.org/amigo/term/GO:0000012	TDP1
0.121052	6	957	2.5074	Negative regulation of transcription by RNA polymerase II	http://amigo.geneontology.org/amigo/term/GO:0000122	CREBBP NEDD4L DNMT3B SATB2 BCL11A FOXP2
0.121052	2	111	7.20594	Glycosaminoglycan biosynthetic process	http://amigo.geneontology.org/amigo/term/GO:0006024	NCAN CHST9
0.121052	1	13	30.7638	Dermatan sulfate biosynthetic process	http://amigo.geneontology.org/amigo/term/GO:0030208	NCAN
0.121052	1	13	30.7638	Positive regulation of vascular endothelial growth factor receptor signaling pathway	http://amigo.geneontology.org/amigo/term/GO:0030949	FGF18
0.121052	1	13	30.7638	Positive regulation of epidermal growth factor-activated receptor activity	http://amigo.geneontology.org/amigo/term/GO:0045741	ADRA2A
0.121052	1	13	30.7638	Negative regulation of histone H3-K9 methylation	http://amigo.geneontology.org/amigo/term/GO:0051573	DNMT3B
0.121052	3	275	4.36287	Heart contraction	http://amigo.geneontology.org/amigo/term/GO:0060047	NEDD4L PDE4D AVPR1A
0.121052	1	13	30.7638	Limb bud formation	http://amigo.geneontology.org/amigo/term/GO:0060174	SEMA3C
0.121052	3	275	4.36287	Regulation of transmembrane receptor protein serine/threonine kinase signaling pathway	http://amigo.geneontology.org/amigo/term/GO:0090092	CREBBP KIAA0319 VEPH1
0.121052	1	13	30.7638	Negative regulation of mRNA polyadenylation	http://amigo.geneontology.org/amigo/term/GO:1900364	CCNT1
0.121052	1	13	30.7638	Negative regulation of sodium ion transmembrane transport	http://amigo.geneontology.org/amigo/term/GO:1902306	NEDD4L
0.121052	1	13	30.7638	Regulation of miRNA metabolic process	http://amigo.geneontology.org/amigo/term/GO:2000628	RC3H1
0.124941	5	717	2.78891	Blood vessel development	http://amigo.geneontology.org/amigo/term/GO:0001568	SEMA3C COL4A2 FGF18 ROBO1 ROBO2
0.124941	5	717	2.78891	Negative regulation of cellular component organization	http://amigo.geneontology.org/amigo/term/GO:0051129	SEMA3F SEMA3C BCL11A KIAA0319 ROBO2
0.125822	1	14	28.5664	Meiotic spindle organization	http://amigo.geneontology.org/amigo/term/GO:0000212	ASPM
0.125822	1	14	28.5664	Germinal center formation	http://amigo.geneontology.org/amigo/term/GO:0002467	RC3H1
0.125822	3	285	4.20979	Heart process	http://amigo.geneontology.org/amigo/term/GO:0003015	NEDD4L PDE4D AVPR1A
0.125822	1	14	28.5664	Neuron remodeling	http://amigo.geneontology.org/amigo/term/GO:0016322	BCL11A
0.125822	1	14	28.5664	Chondroitin sulfate catabolic process	http://amigo.geneontology.org/amigo/term/GO:0030207	NCAN
0.125822	1	14	28.5664	Negative regulation of mRNA 3 -end processing	http://amigo.geneontology.org/amigo/term/GO:0031441	CCNT1
0.125822	1	14	28.5664	Secretory granule localization	http://amigo.geneontology.org/amigo/term/GO:0032252	TANC2
0.125822	1	14	28.5664	Positive regulation of renal sodium excretion	http://amigo.geneontology.org/amigo/term/GO:0035815	AVPR1A
0.125822	1	14	28.5664	Cellular response to increased oxygen levels	http://amigo.geneontology.org/amigo/term/GO:0036295	DNMT3B
0.125822	3	284	4.22461	Cell fate commitment	http://amigo.geneontology.org/amigo/term/GO:0045165	DOCK7 SATB2 BCL11B
0.125822	1	14	28.5664	Negative regulation of axon regeneration	http://amigo.geneontology.org/amigo/term/GO:0048681	KIAA0319
0.125822	1	14	28.5664	Venous blood vessel development	http://amigo.geneontology.org/amigo/term/GO:0060841	SEMA3C
0.125822	1	14	28.5664	Left/right axis specification	http://amigo.geneontology.org/amigo/term/GO:0070986	SETDB2
0.125822	5	722	2.7696	Cellular response to growth factor stimulus	http://amigo.geneontology.org/amigo/term/GO:0071363	CREBBP COL4A2 FGF18 ROBO1 VEPH1
0.125822	1	14	28.5664	Neurotransmitter-gated ion channel clustering	http://amigo.geneontology.org/amigo/term/GO:0072578	RELN
0.125822	1	14	28.5664	Positive regulation of protein polyubiquitination	http://amigo.geneontology.org/amigo/term/GO:1902916	GABARAP
0.125822	1	14	28.5664	Negative regulation of protein localization to cell surface	http://amigo.geneontology.org/amigo/term/GO:2000009	NEDD4L
0.126381	2	117	6.83641	Mucopolysaccharide metabolic process	http://amigo.geneontology.org/amigo/term/GO:1903510	NCAN CHST9
0.128124	2	118	6.77847	Aminoglycan biosynthetic process	http://amigo.geneontology.org/amigo/term/GO:0006023	NCAN CHST9
0.129873	2	119	6.72151	Alpha-beta T cell differentiation	http://amigo.geneontology.org/amigo/term/GO:0046632	BCL11B RC3H1
0.13033	1	15	26.662	Keratinocyte development	http://amigo.geneontology.org/amigo/term/GO:0003334	BCL11B
0.13033	1	15	26.662	Cyclic nucleotide catabolic process	http://amigo.geneontology.org/amigo/term/GO:0009214	PDE4D
0.13033	1	15	26.662	Peptidyl-arginine methylation	http://amigo.geneontology.org/amigo/term/GO:0018216	PRMT2
0.13033	1	15	26.662	Dermatan sulfate metabolic process	http://amigo.geneontology.org/amigo/term/GO:0030205	NCAN
0.13033	2	121	6.61041	Embryonic limb morphogenesis	http://amigo.geneontology.org/amigo/term/GO:0030326	CREBBP AFF3
0.13033	1	15	26.662	Negative regulation of catecholamine secretion	http://amigo.geneontology.org/amigo/term/GO:0033604	ADRA2A
0.13033	2	121	6.61041	Embryonic appendage morphogenesis	http://amigo.geneontology.org/amigo/term/GO:0035113	CREBBP AFF3
0.13033	1	15	26.662	Negative regulation of activated T cell proliferation	http://amigo.geneontology.org/amigo/term/GO:0046007	RC3H1
0.13033	2	120	6.6655	Actin-mediated cell contraction	http://amigo.geneontology.org/amigo/term/GO:0070252	NEDD4L PDE4D
0.13033	1	15	26.662	Cellular response to epinephrine stimulus	http://amigo.geneontology.org/amigo/term/GO:0071872	PDE4D
0.13033	1	15	26.662	Regulation of synapse maturation	http://amigo.geneontology.org/amigo/term/GO:0090128	RELN
0.13033	1	15	26.662	Regulation of histone H4 acetylation	http://amigo.geneontology.org/amigo/term/GO:0090239	AUTS2
0.13033	1	15	26.662	Regulation of relaxation of muscle	http://amigo.geneontology.org/amigo/term/GO:1901077	PDE4D
0.13033	3	291	4.12299	Regulation of blood circulation	http://amigo.geneontology.org/amigo/term/GO:1903522	PDE4D ADRA2A AVPR1A
0.13033	1	15	26.662	Positive regulation of endothelial cell chemotaxis	http://amigo.geneontology.org/amigo/term/GO:2001028	FGF18
0.134032	2	123	6.50292	Positive regulation of transmembrane receptor protein serine/threonine kinase signaling pathway	http://amigo.geneontology.org/amigo/term/GO:0090100	CREBBP KIAA0319
0.134233	6	1000	2.39958	Cell-cell adhesion	http://amigo.geneontology.org/amigo/term/GO:0098609	PCDH11X RC3H1 CNTN4 ROBO1 ROBO2 L1CAM
0.134941	8	1553	2.06017	Cytoskeleton organization	http://amigo.geneontology.org/amigo/term/GO:0007010	DNAH5 ASPM DOCK7 ADRA2A AUTS2 MYO5B GABARAP CEP63
0.135179	5	748	2.67333	Vasculature development	http://amigo.geneontology.org/amigo/term/GO:0001944	SEMA3C COL4A2 FGF18 ROBO1 ROBO2
0.135179	1	16	24.9956	Regulation of glutamate secretion	http://amigo.geneontology.org/amigo/term/GO:0014048	AVPR1A
0.135179	1	16	24.9956	Regulation of norepinephrine secretion	http://amigo.geneontology.org/amigo/term/GO:0014061	ADRA2A
0.135179	1	16	24.9956	Preganglionic parasympathetic fiber development	http://amigo.geneontology.org/amigo/term/GO:0021783	SEMA3F
0.135179	1	16	24.9956	V(D)J recombination	http://amigo.geneontology.org/amigo/term/GO:0033151	BCL11B
0.135179	2	124	6.45048	Negative regulation of transmembrane transport	http://amigo.geneontology.org/amigo/term/GO:0034763	NEDD4L ADRA2A
0.135179	1	16	24.9956	Dermatan sulfate proteoglycan biosynthetic process	http://amigo.geneontology.org/amigo/term/GO:0050651	NCAN
0.135179	1	16	24.9956	Regulation of transmission of nerve impulse	http://amigo.geneontology.org/amigo/term/GO:0051969	AVPR1A
0.135179	1	16	24.9956	Ganglion development	http://amigo.geneontology.org/amigo/term/GO:0061548	SEMA3F
0.135179	1	16	24.9956	Negative regulation of neuron projection regeneration	http://amigo.geneontology.org/amigo/term/GO:0070571	KIAA0319
0.135179	5	750	2.6662	Response to growth factor	http://amigo.geneontology.org/amigo/term/GO:0070848	CREBBP COL4A2 FGF18 ROBO1 VEPH1
0.135179	1	16	24.9956	Positive regulation of neuron migration	http://amigo.geneontology.org/amigo/term/GO:2001224	RELN
0.138139	2	127	6.29811	Renal system process	http://amigo.geneontology.org/amigo/term/GO:0003014	AVPR1A MYO5B
0.138139	2	127	6.29811	Cellular monovalent inorganic cation homeostasis	http://amigo.geneontology.org/amigo/term/GO:0030004	NEDD4L AVPR1A
0.138452	5	757	2.64154	Cell junction organization	http://amigo.geneontology.org/amigo/term/GO:0034330	SEMA3F TANC2 ROBO2 RELN L1CAM
0.138456	1	17	23.5253	Osteoblast development	http://amigo.geneontology.org/amigo/term/GO:0002076	SATB2
0.138456	1	17	23.5253	Positive regulation of systemic arterial blood pressure	http://amigo.geneontology.org/amigo/term/GO:0003084	AVPR1A
0.138456	1	17	23.5253	N-terminal protein amino acid acetylation	http://amigo.geneontology.org/amigo/term/GO:0006474	CREBBP
0.138456	1	17	23.5253	Regulation of mammary gland epithelial cell proliferation	http://amigo.geneontology.org/amigo/term/GO:0033599	ROBO1
0.138456	1	17	23.5253	Collagen-activated tyrosine kinase receptor signaling pathway	http://amigo.geneontology.org/amigo/term/GO:0038063	COL4A2
0.138456	2	128	6.2489	Regulation of potassium ion transport	http://amigo.geneontology.org/amigo/term/GO:0043266	NEDD4L ADRA2A
0.138456	5	763	2.62077	Regulation of ion transport	http://amigo.geneontology.org/amigo/term/GO:0043269	NEDD4L PDE4D ADRA2A AVPR1A RELN
0.138456	2	129	6.20046	Blood vessel endothelial cell migration	http://amigo.geneontology.org/amigo/term/GO:0043534	FGF18 ROBO1
0.138456	1	17	23.5253	Positive regulation by host of viral transcription	http://amigo.geneontology.org/amigo/term/GO:0043923	CCNT1
0.138456	1	17	23.5253	Negative regulation of cAMP-mediated signaling	http://amigo.geneontology.org/amigo/term/GO:0043951	PDE4D
0.138456	1	17	23.5253	Norepinephrine secretion	http://amigo.geneontology.org/amigo/term/GO:0048243	ADRA2A
0.138456	1	17	23.5253	Post-embryonic animal organ development	http://amigo.geneontology.org/amigo/term/GO:0048569	BCL11B
0.138456	2	128	6.2489	Spindle assembly	http://amigo.geneontology.org/amigo/term/GO:0051225	ASPM CEP63
0.138456	1	17	23.5253	Negative regulation of cell division	http://amigo.geneontology.org/amigo/term/GO:0051782	ASPM
0.138456	1	17	23.5253	Cell migration involved in heart development	http://amigo.geneontology.org/amigo/term/GO:0060973	SEMA3C
0.138456	1	17	23.5253	3 -UTR-mediated mRNA destabilization	http://amigo.geneontology.org/amigo/term/GO:0061158	RC3H1
0.138456	1	17	23.5253	Dendrite self-avoidance	http://amigo.geneontology.org/amigo/term/GO:0070593	CNTN4
0.138456	1	17	23.5253	Positive regulation of vascular associated smooth muscle cell migration	http://amigo.geneontology.org/amigo/term/GO:1904754	DOCK7
0.139315	2	130	6.15277	Regulation of transforming growth factor beta receptor signaling pathway	http://amigo.geneontology.org/amigo/term/GO:0017015	CREBBP VEPH1
0.141019	2	131	6.1058	Determination of left/right symmetry	http://amigo.geneontology.org/amigo/term/GO:0007368	DNAH5 SETDB2
0.141126	6	1028	2.33422	Positive regulation of intracellular signal transduction	http://amigo.geneontology.org/amigo/term/GO:1902533	RC3H1 ADRA2A FGF18 AUTS2 ROBO1 RELN
0.142178	1	18	22.2183	Neuron cell-cell adhesion	http://amigo.geneontology.org/amigo/term/GO:0007158	CNTN4
0.142178	1	18	22.2183	Response to water	http://amigo.geneontology.org/amigo/term/GO:0009415	AVPR1A
0.142178	1	18	22.2183	Regulation of cell communication by electrical coupling	http://amigo.geneontology.org/amigo/term/GO:0010649	PDE4D
0.142178	1	18	22.2183	Negative regulation of sodium ion transport	http://amigo.geneontology.org/amigo/term/GO:0010766	NEDD4L
0.142178	1	18	22.2183	Spinal cord patterning	http://amigo.geneontology.org/amigo/term/GO:0021511	RELN
0.142178	1	18	22.2183	Negative regulation of B cell proliferation	http://amigo.geneontology.org/amigo/term/GO:0030889	RC3H1
0.142178	2	133	6.01398	Regulation of tube diameter	http://amigo.geneontology.org/amigo/term/GO:0035296	ADRA2A AVPR1A
0.142178	1	18	22.2183	Negative regulation of T-helper cell differentiation	http://amigo.geneontology.org/amigo/term/GO:0045623	RC3H1
0.142178	1	18	22.2183	Parasympathetic nervous system development	http://amigo.geneontology.org/amigo/term/GO:0048486	SEMA3F
0.142178	1	18	22.2183	Dermatan sulfate proteoglycan metabolic process	http://amigo.geneontology.org/amigo/term/GO:0050655	NCAN
0.142178	1	18	22.2183	Relaxation of cardiac muscle	http://amigo.geneontology.org/amigo/term/GO:0055119	PDE4D
0.142178	1	18	22.2183	Response to epinephrine	http://amigo.geneontology.org/amigo/term/GO:0071871	PDE4D
0.142178	2	133	6.01398	Blood vessel diameter maintenance	http://amigo.geneontology.org/amigo/term/GO:0097746	ADRA2A AVPR1A
0.142178	2	133	6.01398	Regulation of cellular response to transforming growth factor beta stimulus	http://amigo.geneontology.org/amigo/term/GO:1903844	CREBBP VEPH1
0.142178	1	18	22.2183	Regulation of T-helper 17 cell differentiation	http://amigo.geneontology.org/amigo/term/GO:2000319	RC3H1
0.142216	4	533	3.00135	Regulation of ion transmembrane transport	http://amigo.geneontology.org/amigo/term/GO:0034765	NEDD4L PDE4D ADRA2A RELN
0.142639	2	134	5.9691	Regulation of tube size	http://amigo.geneontology.org/amigo/term/GO:0035150	ADRA2A AVPR1A
0.14269	9	1895	1.8994	Positive regulation of RNA metabolic process	http://amigo.geneontology.org/amigo/term/GO:0051254	CREBBP DAZAP1 SATB2 BCL11A BCL11B CCNT1 RC3H1 AUTS2 PRMT2
0.145176	3	318	3.77292	Positive regulation of ion transport	http://amigo.geneontology.org/amigo/term/GO:0043270	ADRA2A AVPR1A RELN
0.145781	2	136	5.88132	Cardiac muscle contraction	http://amigo.geneontology.org/amigo/term/GO:0060048	NEDD4L PDE4D
0.147052	2	137	5.83839	Response to acid chemical	http://amigo.geneontology.org/amigo/term/GO:0001101	BCL11A AVPR1A
0.147052	1	19	21.0489	Response to caffeine	http://amigo.geneontology.org/amigo/term/GO:0031000	DNMT3B
0.147052	1	19	21.0489	Retinal ganglion cell axon guidance	http://amigo.geneontology.org/amigo/term/GO:0031290	ROBO2
0.147052	1	19	21.0489	Histone H4-K16 acetylation	http://amigo.geneontology.org/amigo/term/GO:0043984	AUTS2
0.147052	1	19	21.0489	Anatomical structure arrangement	http://amigo.geneontology.org/amigo/term/GO:0048532	SEMA3F
0.147052	1	19	21.0489	Lymph node development	http://amigo.geneontology.org/amigo/term/GO:0048535	RC3H1
0.147052	1	19	21.0489	Regulation of collateral sprouting	http://amigo.geneontology.org/amigo/term/GO:0048670	BCL11A
0.149283	4	545	2.93526	Blood circulation	http://amigo.geneontology.org/amigo/term/GO:0008015	NEDD4L PDE4D ADRA2A AVPR1A
0.151024	1	20	19.9965	Cardiac right ventricle morphogenesis	http://amigo.geneontology.org/amigo/term/GO:0003215	SEMA3C
0.151024	1	20	19.9965	Nuclear migration	http://amigo.geneontology.org/amigo/term/GO:0007097	DOCK7
0.151024	1	20	19.9965	Copulation	http://amigo.geneontology.org/amigo/term/GO:0007620	AVPR1A
0.151024	1	20	19.9965	Grooming behavior	http://amigo.geneontology.org/amigo/term/GO:0007625	AVPR1A
0.151024	2	141	5.67276	Determination of bilateral symmetry	http://amigo.geneontology.org/amigo/term/GO:0009855	DNAH5 SETDB2
0.151024	4	551	2.9033	Dephosphorylation	http://amigo.geneontology.org/amigo/term/GO:0016311	PTPN21 PPP2R3A PCDH11X RCAN3
0.151024	1	20	19.9965	Vesicle transport along actin filament	http://amigo.geneontology.org/amigo/term/GO:0030050	MYO5B
0.151024	1	20	19.9965	Positive regulation of chondrocyte differentiation	http://amigo.geneontology.org/amigo/term/GO:0032332	FGF18
0.151024	1	20	19.9965	Interleukin-5 production	http://amigo.geneontology.org/amigo/term/GO:0032634	PDE4D
0.151024	1	20	19.9965	Regulation of interleukin-5 production	http://amigo.geneontology.org/amigo/term/GO:0032674	PDE4D
0.151024	1	20	19.9965	Positive regulation of CREB transcription factor activity	http://amigo.geneontology.org/amigo/term/GO:0032793	RELN
0.151024	1	20	19.9965	Response to vitamin A	http://amigo.geneontology.org/amigo/term/GO:0033189	DNMT3B
0.151024	1	20	19.9965	Positive regulation of amino acid transport	http://amigo.geneontology.org/amigo/term/GO:0051957	AVPR1A
0.151024	1	20	19.9965	Positive regulation of dendritic spine morphogenesis	http://amigo.geneontology.org/amigo/term/GO:0061003	RELN
0.151905	2	142	5.63281	Specification of symmetry	http://amigo.geneontology.org/amigo/term/GO:0009799	DNAH5 SETDB2
0.15341	1	21	19.0443	N-glycan processing	http://amigo.geneontology.org/amigo/term/GO:0006491	GNPTAB
0.15341	2	145	5.51627	Smoothened signaling pathway	http://amigo.geneontology.org/amigo/term/GO:0007224	CREBBP EVC
0.15341	2	144	5.55458	Rho protein signal transduction	http://amigo.geneontology.org/amigo/term/GO:0007266	ADRA2A ROBO1
0.15341	1	21	19.0443	Blastoderm segmentation	http://amigo.geneontology.org/amigo/term/GO:0007350	SEMA3F
0.15341	1	21	19.0443	Axonal fasciculation	http://amigo.geneontology.org/amigo/term/GO:0007413	CNTN4
0.15341	1	21	19.0443	Mating behavior	http://amigo.geneontology.org/amigo/term/GO:0007617	AVPR1A
0.15341	1	21	19.0443	Glutamate secretion	http://amigo.geneontology.org/amigo/term/GO:0014047	AVPR1A
0.15341	1	21	19.0443	Negative regulation of nervous system process	http://amigo.geneontology.org/amigo/term/GO:0031645	AVPR1A
0.15341	1	21	19.0443	Regulation of renal sodium excretion	http://amigo.geneontology.org/amigo/term/GO:0035813	AVPR1A
0.15341	7	1355	2.06606	Regulation of phosphorylation	http://amigo.geneontology.org/amigo/term/GO:0042325	PDE4D DOCK7 CCNT1 ADRA2A FGF18 ROBO1 RELN
0.15341	2	144	5.55458	Regulation of phosphoprotein phosphatase activity	http://amigo.geneontology.org/amigo/term/GO:0043666	PPP2R3A RCAN3
0.15341	1	21	19.0443	Positive regulation of fatty acid biosynthetic process	http://amigo.geneontology.org/amigo/term/GO:0045723	AVPR1A
0.15341	1	21	19.0443	Sympathetic nervous system development	http://amigo.geneontology.org/amigo/term/GO:0048485	SEMA3F
0.15341	1	21	19.0443	Positive regulation of SMAD protein signal transduction	http://amigo.geneontology.org/amigo/term/GO:0060391	KIAA0319
0.15341	1	21	19.0443	Branching involved in salivary gland morphogenesis	http://amigo.geneontology.org/amigo/term/GO:0060445	SEMA3C
0.15341	1	21	19.0443	Left/right pattern formation	http://amigo.geneontology.org/amigo/term/GO:0060972	SETDB2
0.15341	1	21	19.0443	Vocalization behavior	http://amigo.geneontology.org/amigo/term/GO:0071625	FOXP2
0.15341	1	21	19.0443	Regulation of DNA methylation-dependent heterochromatin assembly	http://amigo.geneontology.org/amigo/term/GO:0090308	SETDB2
0.15341	1	21	19.0443	Neuron projection fasciculation	http://amigo.geneontology.org/amigo/term/GO:0106030	CNTN4
0.15341	1	21	19.0443	Regulation of endothelial cell chemotaxis	http://amigo.geneontology.org/amigo/term/GO:2001026	FGF18
0.157702	1	22	18.1786	Protein targeting to lysosome	http://amigo.geneontology.org/amigo/term/GO:0006622	GNPTAB
0.157702	1	22	18.1786	Cellular sodium ion homeostasis	http://amigo.geneontology.org/amigo/term/GO:0006883	NEDD4L
0.157702	1	22	18.1786	Positive regulation of transcription of Notch receptor target	http://amigo.geneontology.org/amigo/term/GO:0007221	CREBBP
0.157702	2	149	5.36819	Regulation of nervous system process	http://amigo.geneontology.org/amigo/term/GO:0031644	AVPR1A RELN
0.157702	1	22	18.1786	Outer dynein arm assembly	http://amigo.geneontology.org/amigo/term/GO:0036158	DNAH5
0.157702	1	22	18.1786	Negative regulation of CD4-positive, alpha-beta T cell differentiation	http://amigo.geneontology.org/amigo/term/GO:0043371	RC3H1
0.157702	1	22	18.1786	Positive regulation of mRNA splicing, via spliceosome	http://amigo.geneontology.org/amigo/term/GO:0048026	DAZAP1
0.157702	1	22	18.1786	Positive regulation of membrane protein ectodomain proteolysis	http://amigo.geneontology.org/amigo/term/GO:0051044	ADRA2A
0.157702	1	22	18.1786	Response to corticosterone	http://amigo.geneontology.org/amigo/term/GO:0051412	AVPR1A
0.157702	1	22	18.1786	Actin filament-based transport	http://amigo.geneontology.org/amigo/term/GO:0099515	MYO5B
0.157702	1	22	18.1786	Regulation of vascular endothelial growth factor signaling pathway	http://amigo.geneontology.org/amigo/term/GO:1900746	ROBO1
0.157702	1	22	18.1786	Negative regulation of potassium ion transmembrane transporter activity	http://amigo.geneontology.org/amigo/term/GO:1901017	NEDD4L
0.158896	3	342	3.50816	Second-messenger-mediated signaling	http://amigo.geneontology.org/amigo/term/GO:0019932	PDE4D RCAN3 AVPR1A
0.160167	5	824	2.42676	Regulation of kinase activity	http://amigo.geneontology.org/amigo/term/GO:0043549	CCNT1 ADRA2A FGF18 ROBO1 RELN
0.160453	6	1094	2.1934	Tube development	http://amigo.geneontology.org/amigo/term/GO:0035295	SEMA3C COL4A2 SETDB2 FGF18 ROBO1 ROBO2
0.160528	2	151	5.29708	Regulation of peptidyl-serine phosphorylation	http://amigo.geneontology.org/amigo/term/GO:0033135	PDE4D DOCK7
0.161573	1	23	17.3883	Positive regulation of neuroblast proliferation	http://amigo.geneontology.org/amigo/term/GO:0002052	ASPM
0.161573	1	23	17.3883	Layer formation in cerebral cortex	http://amigo.geneontology.org/amigo/term/GO:0021819	RELN
0.161573	1	23	17.3883	P-body assembly	http://amigo.geneontology.org/amigo/term/GO:0033962	RC3H1
0.161573	1	23	17.3883	Renal sodium excretion	http://amigo.geneontology.org/amigo/term/GO:0035812	AVPR1A
0.161573	1	23	17.3883	Negative regulation of heart contraction	http://amigo.geneontology.org/amigo/term/GO:0045822	PDE4D
0.161573	1	23	17.3883	Response to hyperoxia	http://amigo.geneontology.org/amigo/term/GO:0055093	DNMT3B
0.161573	1	23	17.3883	Positive regulation of long-term synaptic potentiation	http://amigo.geneontology.org/amigo/term/GO:1900273	RELN
0.161573	1	23	17.3883	Regulation of cell maturation	http://amigo.geneontology.org/amigo/term/GO:1903429	BCL11A
0.161573	1	23	17.3883	Regulation of T-helper 17 type immune response	http://amigo.geneontology.org/amigo/term/GO:2000316	RC3H1
0.161711	2	153	5.22784	Response to purine-containing compound	http://amigo.geneontology.org/amigo/term/GO:0014074	DNMT3B PDE4D
0.161711	2	153	5.22784	Regulation of mRNA processing	http://amigo.geneontology.org/amigo/term/GO:0050684	DAZAP1 CCNT1
0.166237	1	24	16.6637	Regulation of heterochromatin assembly	http://amigo.geneontology.org/amigo/term/GO:0031445	SETDB2
0.166237	1	24	16.6637	Regulation of excretion	http://amigo.geneontology.org/amigo/term/GO:0044062	AVPR1A
0.166237	1	24	16.6637	CAMP metabolic process	http://amigo.geneontology.org/amigo/term/GO:0046058	PDE4D
0.166237	2	156	5.12731	Response to glucocorticoid	http://amigo.geneontology.org/amigo/term/GO:0051384	DNMT3B AVPR1A
0.166237	1	24	16.6637	Regulation of heterochromatin organization	http://amigo.geneontology.org/amigo/term/GO:0120261	SETDB2
0.166237	1	24	16.6637	Regulation of mRNA polyadenylation	http://amigo.geneontology.org/amigo/term/GO:1900363	CCNT1
0.166237	1	24	16.6637	Regulation of cellular response to vascular endothelial growth factor stimulus	http://amigo.geneontology.org/amigo/term/GO:1902547	ROBO1
0.16724	5	842	2.37488	Actin filament-based process	http://amigo.geneontology.org/amigo/term/GO:0030029	NEDD4L PDE4D ADRA2A AUTS2 MYO5B
0.16724	2	157	5.09465	Regulation of histone modification	http://amigo.geneontology.org/amigo/term/GO:0031056	DNMT3B AUTS2
0.171247	1	25	15.9972	Substrate-dependent cell migration	http://amigo.geneontology.org/amigo/term/GO:0006929	ROBO1
0.171247	1	25	15.9972	Negative regulation of histone methylation	http://amigo.geneontology.org/amigo/term/GO:0031061	DNMT3B
0.171247	7	1409	1.98688	Positive regulation of catalytic activity	http://amigo.geneontology.org/amigo/term/GO:0043085	DOCK7 CCNT1 ADRA2A FGF18 AVPR1A ROBO1 RELN
0.171247	1	25	15.9972	Collateral sprouting	http://amigo.geneontology.org/amigo/term/GO:0048668	BCL11A
0.171247	1	25	15.9972	Positive regulation of dendrite extension	http://amigo.geneontology.org/amigo/term/GO:1903861	NEDD4L
0.171277	2	160	4.99912	Negative regulation of ion transport	http://amigo.geneontology.org/amigo/term/GO:0043271	NEDD4L ADRA2A
0.172917	2	161	4.96807	Regulation of calcium ion transmembrane transport	http://amigo.geneontology.org/amigo/term/GO:1903169	PDE4D ADRA2A
0.173087	3	361	3.32352	Muscle contraction	http://amigo.geneontology.org/amigo/term/GO:0006936	NEDD4L PDE4D ADRA2A
0.174071	2	162	4.93741	Positive regulation of neuron projection development	http://amigo.geneontology.org/amigo/term/GO:0010976	BCL11A RELN
0.174071	2	162	4.93741	Histone acetylation	http://amigo.geneontology.org/amigo/term/GO:0016573	CREBBP AUTS2
0.174439	7	1418	1.97427	Regulation of hydrolase activity	http://amigo.geneontology.org/amigo/term/GO:0051336	PPP2R3A PCDH11X DOCK7 RCAN3 PLXNC1 AVPR1A ROBO1
0.174441	1	26	15.3819	Endochondral bone growth	http://amigo.geneontology.org/amigo/term/GO:0003416	EVC
0.174441	1	26	15.3819	Norepinephrine transport	http://amigo.geneontology.org/amigo/term/GO:0015874	ADRA2A
0.174441	2	163	4.90711	Glycosaminoglycan metabolic process	http://amigo.geneontology.org/amigo/term/GO:0030203	NCAN CHST9
0.174441	1	26	15.3819	Negative regulation of alpha-beta T cell differentiation	http://amigo.geneontology.org/amigo/term/GO:0046639	RC3H1
0.174441	1	26	15.3819	Regulation of histone H3-K9 methylation	http://amigo.geneontology.org/amigo/term/GO:0051570	DNMT3B
0.174441	1	26	15.3819	Nucleus localization	http://amigo.geneontology.org/amigo/term/GO:0051647	DOCK7
0.174441	1	26	15.3819	Negative regulation of potassium ion transmembrane transport	http://amigo.geneontology.org/amigo/term/GO:1901380	NEDD4L
0.174441	2	163	4.90711	Positive regulation of mRNA metabolic process	http://amigo.geneontology.org/amigo/term/GO:1903313	DAZAP1 RC3H1
0.177273	2	165	4.84763	Regulation of muscle contraction	http://amigo.geneontology.org/amigo/term/GO:0006937	PDE4D ADRA2A
0.178465	1	27	14.8122	Endochondral ossification	http://amigo.geneontology.org/amigo/term/GO:0001958	FGF18
0.178465	1	27	14.8122	DNA methylation-dependent heterochromatin assembly	http://amigo.geneontology.org/amigo/term/GO:0006346	SETDB2
0.178465	1	27	14.8122	Response to auditory stimulus	http://amigo.geneontology.org/amigo/term/GO:0010996	KIAA0319
0.178465	1	27	14.8122	Embryonic hindlimb morphogenesis	http://amigo.geneontology.org/amigo/term/GO:0035116	AFF3
0.178465	1	27	14.8122	Replacement ossification	http://amigo.geneontology.org/amigo/term/GO:0036075	FGF18
0.178465	4	606	2.6398	Regulation of system process	http://amigo.geneontology.org/amigo/term/GO:0044057	PDE4D ADRA2A AVPR1A RELN
0.178465	1	27	14.8122	Carbohydrate phosphorylation	http://amigo.geneontology.org/amigo/term/GO:0046835	GNPTAB
0.178465	1	27	14.8122	Synapse maturation	http://amigo.geneontology.org/amigo/term/GO:0060074	RELN
0.178465	1	27	14.8122	Regulation of vascular associated smooth muscle cell migration	http://amigo.geneontology.org/amigo/term/GO:1904752	DOCK7
0.17858	2	167	4.78958	Stem cell population maintenance	http://amigo.geneontology.org/amigo/term/GO:0019827	ASPM IGF2BP1
0.178944	3	371	3.23393	Protein dephosphorylation	http://amigo.geneontology.org/amigo/term/GO:0006470	PTPN21 PPP2R3A RCAN3
0.18212	1	28	14.2832	Mammary gland epithelial cell proliferation	http://amigo.geneontology.org/amigo/term/GO:0033598	ROBO1
0.18212	2	170	4.70506	Regulation of protein dephosphorylation	http://amigo.geneontology.org/amigo/term/GO:0035304	PPP2R3A RCAN3
0.18212	1	28	14.2832	Regulation of axon regeneration	http://amigo.geneontology.org/amigo/term/GO:0048679	KIAA0319
0.18212	1	28	14.2832	Regulation of ryanodine-sensitive calcium-release channel activity	http://amigo.geneontology.org/amigo/term/GO:0060314	PDE4D
0.18212	1	28	14.2832	T-helper 17 cell differentiation	http://amigo.geneontology.org/amigo/term/GO:0072539	RC3H1
0.18212	2	170	4.70506	Maintenance of cell number	http://amigo.geneontology.org/amigo/term/GO:0098727	ASPM IGF2BP1
0.18212	1	28	14.2832	Regulation of protein polyubiquitination	http://amigo.geneontology.org/amigo/term/GO:1902914	GABARAP
0.18212	1	28	14.2832	Negative regulation of regulated secretory pathway	http://amigo.geneontology.org/amigo/term/GO:1903306	ADRA2A
0.18212	1	28	14.2832	Vascular associated smooth muscle cell migration	http://amigo.geneontology.org/amigo/term/GO:1904738	DOCK7
0.183353	2	171	4.67754	Central nervous system neuron differentiation	http://amigo.geneontology.org/amigo/term/GO:0021953	SATB2 BCL11B
0.184192	3	381	3.14905	Protein polyubiquitination	http://amigo.geneontology.org/amigo/term/GO:0000209	NEDD4L RC3H1 GABARAP
0.184192	1	29	13.7907	Reproductive behavior	http://amigo.geneontology.org/amigo/term/GO:0019098	AVPR1A
0.184192	1	29	13.7907	Ventricular system development	http://amigo.geneontology.org/amigo/term/GO:0021591	DNAH5
0.184192	1	29	13.7907	N-terminal protein amino acid modification	http://amigo.geneontology.org/amigo/term/GO:0031365	CREBBP
0.184192	1	29	13.7907	Negative regulation of peptidyl-serine phosphorylation	http://amigo.geneontology.org/amigo/term/GO:0033137	PDE4D
0.184192	4	622	2.5719	Regulation of transmembrane transport	http://amigo.geneontology.org/amigo/term/GO:0034762	NEDD4L PDE4D ADRA2A RELN
0.184192	1	29	13.7907	Endothelial cell chemotaxis	http://amigo.geneontology.org/amigo/term/GO:0035767	FGF18
0.184192	1	29	13.7907	Collagen-activated signaling pathway	http://amigo.geneontology.org/amigo/term/GO:0038065	COL4A2
0.184192	1	29	13.7907	Response to pain	http://amigo.geneontology.org/amigo/term/GO:0048265	RELN
0.184192	1	29	13.7907	Positive regulation of viral transcription	http://amigo.geneontology.org/amigo/term/GO:0050434	CCNT1
0.184192	1	29	13.7907	Negative regulation of amine transport	http://amigo.geneontology.org/amigo/term/GO:0051953	ADRA2A
0.184192	1	29	13.7907	Cell communication by electrical coupling involved in cardiac conduction	http://amigo.geneontology.org/amigo/term/GO:0086064	PDE4D
0.184192	1	29	13.7907	Bone growth	http://amigo.geneontology.org/amigo/term/GO:0098868	EVC
0.184192	1	29	13.7907	Neuron projection arborization	http://amigo.geneontology.org/amigo/term/GO:0140058	IGF2BP1
0.184192	2	172	4.65035	Regulation of response to wounding	http://amigo.geneontology.org/amigo/term/GO:1903034	KIAA0319 ADRA2A
0.184192	1	29	13.7907	Positive regulation of excitatory postsynaptic potential	http://amigo.geneontology.org/amigo/term/GO:2000463	RELN
0.184464	3	382	3.14081	Transmembrane receptor protein serine/threonine kinase signaling pathway	http://amigo.geneontology.org/amigo/term/GO:0007178	CREBBP KIAA0319 VEPH1
0.184464	2	174	4.59689	Monovalent inorganic cation homeostasis	http://amigo.geneontology.org/amigo/term/GO:0055067	NEDD4L AVPR1A
0.184464	2	174	4.59689	Positive regulation of canonical Wnt signaling pathway	http://amigo.geneontology.org/amigo/term/GO:0090263	ASPM PPP2R3A
0.185878	2	175	4.57063	Response to corticosteroid	http://amigo.geneontology.org/amigo/term/GO:0031960	DNMT3B AVPR1A
0.18592	1	30	13.331	Prostaglandin biosynthetic process	http://amigo.geneontology.org/amigo/term/GO:0001516	AVPR1A
0.18592	1	30	13.331	B cell homeostasis	http://amigo.geneontology.org/amigo/term/GO:0001782	RC3H1
0.18592	1	30	13.331	Regulation of epidermal growth factor-activated receptor activity	http://amigo.geneontology.org/amigo/term/GO:0007176	ADRA2A
0.18592	1	30	13.331	Positive regulation of lamellipodium assembly	http://amigo.geneontology.org/amigo/term/GO:0010592	AUTS2
0.18592	1	30	13.331	Regulation of release of sequestered calcium ion into cytosol by sarcoplasmic reticulum	http://amigo.geneontology.org/amigo/term/GO:0010880	PDE4D
0.18592	1	30	13.331	Cranial nerve morphogenesis	http://amigo.geneontology.org/amigo/term/GO:0021602	SEMA3F
0.18592	1	30	13.331	Positive regulation of transforming growth factor beta receptor signaling pathway	http://amigo.geneontology.org/amigo/term/GO:0030511	CREBBP
0.18592	1	30	13.331	Regulation of vascular endothelial growth factor receptor signaling pathway	http://amigo.geneontology.org/amigo/term/GO:0030947	FGF18
0.18592	1	30	13.331	Response to increased oxygen levels	http://amigo.geneontology.org/amigo/term/GO:0036296	DNMT3B
0.18592	1	30	13.331	Positive regulation of cyclin-dependent protein serine/threonine kinase activity	http://amigo.geneontology.org/amigo/term/GO:0045737	CCNT1
0.18592	1	30	13.331	Prostanoid biosynthetic process	http://amigo.geneontology.org/amigo/term/GO:0046457	AVPR1A
0.18592	1	30	13.331	Regulation of membrane protein ectodomain proteolysis	http://amigo.geneontology.org/amigo/term/GO:0051043	ADRA2A
0.18592	1	30	13.331	Negative regulation of blood circulation	http://amigo.geneontology.org/amigo/term/GO:1903523	PDE4D
0.18592	1	30	13.331	Positive regulation of cellular response to transforming growth factor beta stimulus	http://amigo.geneontology.org/amigo/term/GO:1903846	CREBBP
0.185929	2	177	4.51898	Aminoglycan metabolic process	http://amigo.geneontology.org/amigo/term/GO:0006022	NCAN CHST9
0.187269	4	632	2.5312	Circulatory system process	http://amigo.geneontology.org/amigo/term/GO:0003013	NEDD4L PDE4D ADRA2A AVPR1A
0.187269	2	178	4.49359	Striated muscle contraction	http://amigo.geneontology.org/amigo/term/GO:0006941	NEDD4L PDE4D
0.188209	6	1181	2.03182	Regulation of catabolic process	http://amigo.geneontology.org/amigo/term/GO:0009894	NEDD4L PPP2R3A RC3H1 ADRA2A IGF2BP1 GABARAP
0.188609	2	179	4.46849	Internal peptidyl-lysine acetylation	http://amigo.geneontology.org/amigo/term/GO:0018393	CREBBP AUTS2
0.188977	1	31	12.901	Chondrocyte development	http://amigo.geneontology.org/amigo/term/GO:0002063	FGF18
0.188977	1	31	12.901	Axis elongation	http://amigo.geneontology.org/amigo/term/GO:0003401	PPP2R3A
0.188977	1	31	12.901	Salivary gland morphogenesis	http://amigo.geneontology.org/amigo/term/GO:0007435	SEMA3C
0.188977	1	31	12.901	Peptidyl-arginine modification	http://amigo.geneontology.org/amigo/term/GO:0018195	PRMT2
0.188977	1	31	12.901	Positive regulation of histone acetylation	http://amigo.geneontology.org/amigo/term/GO:0035066	AUTS2
0.188977	1	31	12.901	Negative regulation of lipid catabolic process	http://amigo.geneontology.org/amigo/term/GO:0050995	ADRA2A
0.188977	1	31	12.901	Cellular response to dexamethasone stimulus	http://amigo.geneontology.org/amigo/term/GO:0071549	DNMT3B
0.189068	3	392	3.06069	Non-membrane-bounded organelle assembly	http://amigo.geneontology.org/amigo/term/GO:0140694	ASPM RC3H1 CEP63
0.192888	2	183	4.37082	Internal protein amino acid acetylation	http://amigo.geneontology.org/amigo/term/GO:0006475	CREBBP AUTS2
0.192888	1	32	12.4978	Motor neuron axon guidance	http://amigo.geneontology.org/amigo/term/GO:0008045	SEMA3F
0.192888	1	32	12.4978	MiRNA metabolic process	http://amigo.geneontology.org/amigo/term/GO:0010586	RC3H1
0.192888	1	32	12.4978	Positive regulation of DNA-templated transcription, elongation	http://amigo.geneontology.org/amigo/term/GO:0032786	CCNT1
0.192888	1	32	12.4978	Positive regulation of cartilage development	http://amigo.geneontology.org/amigo/term/GO:0061036	FGF18
0.192888	1	32	12.4978	Regulation of neuron projection regeneration	http://amigo.geneontology.org/amigo/term/GO:0070570	KIAA0319
0.192888	1	32	12.4978	Beta-catenin-TCF complex assembly	http://amigo.geneontology.org/amigo/term/GO:1904837	CREBBP
0.193825	2	184	4.34706	Cytosolic transport	http://amigo.geneontology.org/amigo/term/GO:0016482	HEATR5B TANC2
0.196707	1	33	12.1191	Epithelial cell morphogenesis	http://amigo.geneontology.org/amigo/term/GO:0003382	BCL11B
0.196707	1	33	12.1191	Salivary gland development	http://amigo.geneontology.org/amigo/term/GO:0007431	SEMA3C
0.196707	1	33	12.1191	Positive regulation of Rho protein signal transduction	http://amigo.geneontology.org/amigo/term/GO:0035025	ROBO1
0.196707	1	33	12.1191	Negative regulation of potassium ion transport	http://amigo.geneontology.org/amigo/term/GO:0043267	NEDD4L
0.196707	1	33	12.1191	Positive regulation of synaptic transmission, glutamatergic	http://amigo.geneontology.org/amigo/term/GO:0051968	RELN
0.196707	7	1500	1.86634	Organonitrogen compound catabolic process	http://amigo.geneontology.org/amigo/term/GO:1901565	NEDD4L PPP2R3A PDE4D NCAN RC3H1 ADRA2A GABARAP
0.196707	1	33	12.1191	Regulation of neuroblast proliferation	http://amigo.geneontology.org/amigo/term/GO:1902692	ASPM
0.198491	1	34	11.7626	Epithelial cilium movement involved in extracellular fluid movement	http://amigo.geneontology.org/amigo/term/GO:0003351	DNAH5
0.198491	1	34	11.7626	Activation of phospholipase C activity	http://amigo.geneontology.org/amigo/term/GO:0007202	AVPR1A
0.198491	1	34	11.7626	Activation of protein kinase B activity	http://amigo.geneontology.org/amigo/term/GO:0032148	ADRA2A
0.198491	1	34	11.7626	Hindlimb morphogenesis	http://amigo.geneontology.org/amigo/term/GO:0035137	AFF3
0.198491	1	34	11.7626	Positive regulation of vasoconstriction	http://amigo.geneontology.org/amigo/term/GO:0045907	AVPR1A
0.198491	1	34	11.7626	Spleen development	http://amigo.geneontology.org/amigo/term/GO:0048536	RC3H1
0.198491	3	405	2.96244	Response to steroid hormone	http://amigo.geneontology.org/amigo/term/GO:0048545	DNMT3B PRMT2 AVPR1A
0.198491	1	34	11.7626	Positive regulation of mRNA processing	http://amigo.geneontology.org/amigo/term/GO:0050685	DAZAP1
0.198491	1	34	11.7626	Negative regulation of B cell activation	http://amigo.geneontology.org/amigo/term/GO:0050869	RC3H1
0.198491	1	34	11.7626	Centrosome localization	http://amigo.geneontology.org/amigo/term/GO:0051642	ASPM
0.198491	1	34	11.7626	Regulation of membrane repolarization	http://amigo.geneontology.org/amigo/term/GO:0060306	NEDD4L
0.198491	1	34	11.7626	T-helper 17 type immune response	http://amigo.geneontology.org/amigo/term/GO:0072538	RC3H1
0.198491	1	34	11.7626	Regulation of cardiac muscle cell contraction	http://amigo.geneontology.org/amigo/term/GO:0086004	PDE4D
0.198491	1	34	11.7626	Ventricular cardiac muscle cell action potential	http://amigo.geneontology.org/amigo/term/GO:0086005	NEDD4L
0.198491	1	34	11.7626	Relaxation of muscle	http://amigo.geneontology.org/amigo/term/GO:0090075	PDE4D
0.198491	1	34	11.7626	Positive regulation of cyclin-dependent protein kinase activity	http://amigo.geneontology.org/amigo/term/GO:1904031	CCNT1
0.198587	2	190	4.20979	Vacuole organization	http://amigo.geneontology.org/amigo/term/GO:0007033	GNPTAB GABARAP
0.198587	2	190	4.20979	Peptidyl-lysine acetylation	http://amigo.geneontology.org/amigo/term/GO:0018394	CREBBP AUTS2
