# Supplementary material for: Four Decades of Inquiry Into the Genetic Bases of Specific Reading Disability
Source: J Speech Lang Hear Res. 2025 Oct 15;68(11):5158–73. doi: 10.1044/2025_JSLHR-25-00050 (PMC12926963; doi:10.1044/2025_JSLHR-25-00050)
Supplement: Supplemental Material S6 [file JSLHR-68-5158-s006.xlsx]

## Sheet: Table S6 GO biological processe
Supplemental material, Dobrynin et al., "Four Decades of Inquiry Into the Genetic Bases of Specific Reading Disability," JSLHR, https://doi.org/10.1044/2025_JSLHR-25-00050
Supplemental Material S6. Postnatal Gene Expression Enrichment - Gene ontology (GO) biological processes significantly enriched among genes upregulated after birth, including statistical metrics, pathway information, and gene identifiers.
Enrichment FDR	nGenes	Pathway Genes	Fold Enrichment	Pathway	URL	Genes
0.00106228	7	273	11.6903	Learning or memory	http://amigo.geneontology.org/amigo/term/GO:0007611	COMT TNR DRD2 S100B CDK5 BDNF HTT
0.00106228	15	1690	4.04663	Cell projection organization	http://amigo.geneontology.org/amigo/term/GO:0030030	DNAH9 FMR1 RAPGEF2 TMEM30A TNR DRD2 PCDH15 SPOCK1 C21orf91 PCNT S100B CDK5 NEGR1 BDNF HTT
0.00106228	12	1045	5.23544	Neuron projection development	http://amigo.geneontology.org/amigo/term/GO:0031175	FMR1 RAPGEF2 TMEM30A TNR DRD2 PCDH15 SPOCK1 C21orf91 S100B CDK5 NEGR1 BDNF
0.00106228	10	606	7.52343	Regulation of system process	http://amigo.geneontology.org/amigo/term/GO:0044057	TNFRSF1B PPP1R12B COMT FMR1 TNR DOCK4 DRD2 S100B HOPX CTNNA3
0.00186038	9	611	6.71568	Behavior	http://amigo.geneontology.org/amigo/term/GO:0007610	COMT TNR DRD2 PCDH15 S100B CDK5 NEGR1 BDNF HTT
0.00186038	6	210	13.0263	Regulation of synaptic plasticity	http://amigo.geneontology.org/amigo/term/GO:0048167	FMR1 RAPGEF2 TNR DRD2 S100B CDK5
0.00186038	12	1203	4.54783	Neuron development	http://amigo.geneontology.org/amigo/term/GO:0048666	FMR1 RAPGEF2 TMEM30A TNR DRD2 PCDH15 SPOCK1 C21orf91 S100B CDK5 NEGR1 BDNF
0.00186038	7	327	9.75976	Cognition	http://amigo.geneontology.org/amigo/term/GO:0050890	COMT TNR DRD2 S100B CDK5 BDNF HTT
0.00186038	14	1649	3.87076	Plasma membrane bounded cell projection organization	http://amigo.geneontology.org/amigo/term/GO:0120036	FMR1 RAPGEF2 TMEM30A TNR DRD2 PCDH15 SPOCK1 C21orf91 PCNT S100B CDK5 NEGR1 BDNF HTT
0.00194732	9	644	6.37155	Regulation of plasma membrane bounded cell projection organization	http://amigo.geneontology.org/amigo/term/GO:0120035	FMR1 RAPGEF2 TMEM30A TNR SPOCK1 CDK5 NEGR1 BDNF HTT
0.00217962	9	661	6.20769	Regulation of cell projection organization	http://amigo.geneontology.org/amigo/term/GO:0031344	FMR1 RAPGEF2 TMEM30A TNR SPOCK1 CDK5 NEGR1 BDNF HTT
0.00299061	5	150	15.1973	Learning	http://amigo.geneontology.org/amigo/term/GO:0007612	COMT TNR DRD2 CDK5 HTT
0.00299061	5	149	15.2993	Regulation of nervous system process	http://amigo.geneontology.org/amigo/term/GO:0031644	TNFRSF1B COMT FMR1 TNR S100B
0.00403556	3	27	50.6578	Adenylate cyclase-activating adrenergic receptor signaling pathway	http://amigo.geneontology.org/amigo/term/GO:0071880	RAPGEF2 DRD2 ADCY9
0.00428954	3	29	47.1641	Positive regulation of receptor internalization	http://amigo.geneontology.org/amigo/term/GO:0002092	FMR1 TBC1D5 DRD2
0.00428954	5	171	13.331	Central nervous system neuron differentiation	http://amigo.geneontology.org/amigo/term/GO:0021953	RAPGEF2 DRD2 SPOCK1 C21orf91 CDK5
0.00428954	13	1624	3.64961	Generation of neurons	http://amigo.geneontology.org/amigo/term/GO:0048699	TNFRSF1B FMR1 RAPGEF2 TMEM30A TNR DRD2 PCDH15 SPOCK1 C21orf91 S100B CDK5 NEGR1 BDNF
0.00454148	5	177	12.8791	Positive regulation of synaptic transmission	http://amigo.geneontology.org/amigo/term/GO:0050806	FMR1 TNR DRD2 S100B CDK5
0.00454148	3	31	44.1213	Adrenergic receptor signaling pathway	http://amigo.geneontology.org/amigo/term/GO:0071875	RAPGEF2 DRD2 ADCY9
0.00501038	4	92	19.8226	Regulation of calcium ion transmembrane transporter activity	http://amigo.geneontology.org/amigo/term/GO:1901019	FMR1 DRD2 CDK5 HTT
0.00523864	7	453	7.04512	Regulation of neuron projection development	http://amigo.geneontology.org/amigo/term/GO:0010975	RAPGEF2 TMEM30A TNR SPOCK1 CDK5 NEGR1 BDNF
0.00523864	12	1473	3.71422	Neuron differentiation	http://amigo.geneontology.org/amigo/term/GO:0030182	FMR1 RAPGEF2 TMEM30A TNR DRD2 PCDH15 SPOCK1 C21orf91 S100B CDK5 NEGR1 BDNF
0.00523864	5	190	11.9979	Receptor metabolic process	http://amigo.geneontology.org/amigo/term/GO:0043112	FMR1 ARFGEF2 TBC1D5 DRD2 CDK5
0.00523864	7	461	6.92286	Regulation of nervous system development	http://amigo.geneontology.org/amigo/term/GO:0051960	TNFRSF1B RAPGEF2 TNR DRD2 S100B CDK5 BDNF
0.00552415	13	1757	3.37334	Neurogenesis	http://amigo.geneontology.org/amigo/term/GO:0022008	TNFRSF1B FMR1 RAPGEF2 TMEM30A TNR DRD2 PCDH15 SPOCK1 C21orf91 S100B CDK5 NEGR1 BDNF
0.00552415	3	38	35.9937	Positive regulation of nervous system process	http://amigo.geneontology.org/amigo/term/GO:0031646	TNFRSF1B TNR S100B
0.00552415	7	470	6.7903	Modulation of chemical synaptic transmission	http://amigo.geneontology.org/amigo/term/GO:0050804	FMR1 RAPGEF2 TNR DRD2 S100B CDK5 BDNF
0.00552415	7	471	6.77588	Regulation of trans-synaptic signaling	http://amigo.geneontology.org/amigo/term/GO:0099177	FMR1 RAPGEF2 TNR DRD2 S100B CDK5 BDNF
0.00552415	3	38	35.9937	Regulation of voltage-gated calcium channel activity	http://amigo.geneontology.org/amigo/term/GO:1901385	FMR1 DRD2 CDK5
0.00796394	4	115	15.8581	Regulation of receptor-mediated endocytosis	http://amigo.geneontology.org/amigo/term/GO:0048259	FMR1 TBC1D5 ITGAV DRD2
0.00923744	6	365	7.49458	Positive regulation of cell projection organization	http://amigo.geneontology.org/amigo/term/GO:0031346	FMR1 RAPGEF2 TMEM30A NEGR1 BDNF HTT
0.00961767	5	235	9.70043	Regulation of neurotransmitter levels	http://amigo.geneontology.org/amigo/term/GO:0001505	COMT FMR1 GAD2 DRD2 CDK5
0.00961767	4	123	14.8267	Memory	http://amigo.geneontology.org/amigo/term/GO:0007613	COMT DRD2 S100B BDNF
0.00961767	2	9	101.316	Brain-derived neurotrophic factor receptor signaling pathway	http://amigo.geneontology.org/amigo/term/GO:0031547	RAPGEF2 BDNF
0.00961767	12	1636	3.34416	Secretion	http://amigo.geneontology.org/amigo/term/GO:0046903	TNFRSF1B SLC2A3 COMT FMR1 NAGPA TMEM30A ARFGEF2 GAD2 ITGAV PCSK6 DRD2 CDK5
0.00961767	6	378	7.23683	Regulation of neurogenesis	http://amigo.geneontology.org/amigo/term/GO:0050767	TNFRSF1B RAPGEF2 TNR DRD2 CDK5 BDNF
0.010476	3	51	26.8188	Neuromuscular process controlling balance	http://amigo.geneontology.org/amigo/term/GO:0050885	RBFOX1 TNR PCDH15
0.0118401	10	1192	3.82483	Positive regulation of cellular component organization	http://amigo.geneontology.org/amigo/term/GO:0051130	FMR1 RAPGEF2 TMEM30A TBC1D5 NMT1 DRD2 CDK5 NEGR1 BDNF HTT
0.0122772	8	767	4.75536	Chemical synaptic transmission	http://amigo.geneontology.org/amigo/term/GO:0007268	FMR1 RAPGEF2 TNR GAD2 DRD2 S100B CDK5 BDNF
0.0122772	8	767	4.75536	Anterograde trans-synaptic signaling	http://amigo.geneontology.org/amigo/term/GO:0098916	FMR1 RAPGEF2 TNR GAD2 DRD2 S100B CDK5 BDNF
0.0126374	8	775	4.70627	Cell morphogenesis involved in differentiation	http://amigo.geneontology.org/amigo/term/GO:0000904	RAPGEF2 TNR ITGAV DRD2 PCDH15 S100B CDK5 BDNF
0.0126374	6	411	6.65577	Forebrain development	http://amigo.geneontology.org/amigo/term/GO:0030900	RAPGEF2 TNR DRD2 C21orf91 DLC1 CDK5
0.0126374	8	776	4.70021	Trans-synaptic signaling	http://amigo.geneontology.org/amigo/term/GO:0099537	FMR1 RAPGEF2 TNR GAD2 DRD2 S100B CDK5 BDNF
0.0129125	3	58	23.5821	Positive regulation of receptor-mediated endocytosis	http://amigo.geneontology.org/amigo/term/GO:0048260	FMR1 TBC1D5 DRD2
0.0132257	12	1738	3.14789	Regulation of cell differentiation	http://amigo.geneontology.org/amigo/term/GO:0045595	TNFRSF1B RBFOX1 RAPGEF2 TNR SLC46A2 ITGAV DRD2 S100B CDK5 HOPX BDNF MITF
0.0133849	11	1489	3.36811	Secretion by cell	http://amigo.geneontology.org/amigo/term/GO:0032940	TNFRSF1B SLC2A3 FMR1 NAGPA TMEM30A ARFGEF2 GAD2 ITGAV PCSK6 DRD2 CDK5
0.0133849	2	12	75.9867	Nerve growth factor signaling pathway	http://amigo.geneontology.org/amigo/term/GO:0038180	RAPGEF2 BDNF
0.0137422	3	61	22.4223	Regulation of synaptic vesicle exocytosis	http://amigo.geneontology.org/amigo/term/GO:2000300	FMR1 DRD2 CDK5
0.0138801	3	63	21.7105	Regulation of receptor internalization	http://amigo.geneontology.org/amigo/term/GO:0002090	FMR1 TBC1D5 DRD2
0.0138801	4	155	11.7657	Neurotransmitter secretion	http://amigo.geneontology.org/amigo/term/GO:0007269	FMR1 GAD2 DRD2 CDK5
0.0138801	2	13	70.1415	Auditory behavior	http://amigo.geneontology.org/amigo/term/GO:0031223	DRD2 HTT
0.0138801	4	154	11.8421	Neuromuscular process	http://amigo.geneontology.org/amigo/term/GO:0050905	RBFOX1 TNR DRD2 PCDH15
0.0138801	8	815	4.47529	Synaptic signaling	http://amigo.geneontology.org/amigo/term/GO:0099536	FMR1 RAPGEF2 TNR GAD2 DRD2 S100B CDK5 BDNF
0.0138801	4	155	11.7657	Signal release from synapse	http://amigo.geneontology.org/amigo/term/GO:0099643	FMR1 GAD2 DRD2 CDK5
0.0141358	7	620	5.14748	Cell morphogenesis involved in neuron differentiation	http://amigo.geneontology.org/amigo/term/GO:0048667	RAPGEF2 TNR DRD2 PCDH15 S100B CDK5 BDNF
0.0149205	4	160	11.398	Neuron migration	http://amigo.geneontology.org/amigo/term/GO:0001764	RAPGEF2 DRD2 SPOCK1 CDK5
0.0149205	11	1545	3.24603	Export from cell	http://amigo.geneontology.org/amigo/term/GO:0140352	TNFRSF1B SLC2A3 FMR1 NAGPA TMEM30A ARFGEF2 GAD2 ITGAV PCSK6 DRD2 CDK5
0.0149205	4	161	11.3272	Regulation of calcium ion transmembrane transport	http://amigo.geneontology.org/amigo/term/GO:1903169	FMR1 DRD2 CDK5 HTT
0.0150148	4	162	11.2573	Positive regulation of neuron projection development	http://amigo.geneontology.org/amigo/term/GO:0010976	RAPGEF2 TMEM30A NEGR1 BDNF
0.0158746	2	15	60.7893	Mechanosensory behavior	http://amigo.geneontology.org/amigo/term/GO:0007638	DRD2 HTT
0.0158746	3	70	19.5394	Telencephalon cell migration	http://amigo.geneontology.org/amigo/term/GO:0022029	TNR DRD2 CDK5
0.0158746	2	15	60.7893	Behavioral response to cocaine	http://amigo.geneontology.org/amigo/term/GO:0048148	DRD2 CDK5
0.0158746	6	461	5.93388	Negative regulation of transport	http://amigo.geneontology.org/amigo/term/GO:0051051	TNFRSF1B COMT FMR1 ITGAV DRD2 CDK5
0.0159869	6	463	5.90825	Cell junction assembly	http://amigo.geneontology.org/amigo/term/GO:0034329	RAPGEF2 FLNC DRD2 DLC1 CDK5 BDNF
0.0161935	9	1085	3.78182	Cell morphogenesis	http://amigo.geneontology.org/amigo/term/GO:0000902	RAPGEF2 TNR ITGAV DRD2 PCDH15 S100B DLC1 CDK5 BDNF
0.0167177	3	73	18.7364	Forebrain cell migration	http://amigo.geneontology.org/amigo/term/GO:0021885	TNR DRD2 CDK5
0.0167177	2	16	56.99	Regulation of transmission of nerve impulse	http://amigo.geneontology.org/amigo/term/GO:0051969	FMR1 TNR
0.0174048	9	1105	3.71338	Central nervous system development	http://amigo.geneontology.org/amigo/term/GO:0007417	TNFRSF1B RAPGEF2 TNR DRD2 SPOCK1 C21orf91 S100B DLC1 CDK5
0.0174048	4	175	10.421	Negative regulation of secretion	http://amigo.geneontology.org/amigo/term/GO:0051048	TNFRSF1B COMT FMR1 DRD2
0.017838	9	1111	3.69332	Negative regulation of multicellular organismal process	http://amigo.geneontology.org/amigo/term/GO:0051241	TNFRSF1B COMT RAPGEF2 SH2B3 ACOT13 TNR DOCK4 DRD2 CDK5
0.0178543	2	17	53.6376	Negative regulation of voltage-gated calcium channel activity	http://amigo.geneontology.org/amigo/term/GO:1901386	FMR1 DRD2
0.0185002	11	1639	3.05987	Cell adhesion	http://amigo.geneontology.org/amigo/term/GO:0007155	SH2B3 TNR PDZD2 ITGAV LPP PCDH15 SPOCK1 DLC1 CDK5 NEGR1 CTNNA3
0.0185002	3	79	17.3134	Associative learning	http://amigo.geneontology.org/amigo/term/GO:0008306	TNR DRD2 CDK5
0.0185002	2	18	50.6578	Positive regulation of myelination	http://amigo.geneontology.org/amigo/term/GO:0031643	TNFRSF1B S100B
0.0185002	5	324	7.0358	Regulation of developmental growth	http://amigo.geneontology.org/amigo/term/GO:0048638	TNR DRD2 CDK5 HOPX BDNF
0.0185002	4	182	10.0202	Positive regulation of binding	http://amigo.geneontology.org/amigo/term/GO:0051099	FMR1 RAPGEF2 CDK5 BDNF
0.0185002	3	79	17.3134	Regulation of synaptic transmission, glutamatergic	http://amigo.geneontology.org/amigo/term/GO:0051966	TNR DRD2 CDK5
0.0186707	11	1646	3.04685	Biological adhesion	http://amigo.geneontology.org/amigo/term/GO:0022610	SH2B3 TNR PDZD2 ITGAV LPP PCDH15 SPOCK1 DLC1 CDK5 NEGR1 CTNNA3
0.0186707	4	186	9.80473	Negative regulation of cell projection organization	http://amigo.geneontology.org/amigo/term/GO:0031345	RAPGEF2 TNR SPOCK1 CDK5
0.0186707	7	692	4.61191	Regulation of growth	http://amigo.geneontology.org/amigo/term/GO:0040008	SMARCA2 TNR DRD2 SPOCK1 CDK5 HOPX BDNF
0.0191642	3	82	16.68	Central nervous system neuron development	http://amigo.geneontology.org/amigo/term/GO:0021954	RAPGEF2 DRD2 CDK5
0.0191642	7	697	4.57882	Regulation of protein kinase activity	http://amigo.geneontology.org/amigo/term/GO:0045859	RAPGEF2 SH2B3 DRD2 ADCY9 CDK5 BDNF HTT
0.0194107	5	333	6.84565	Calcium ion transmembrane transport	http://amigo.geneontology.org/amigo/term/GO:0070588	FMR1 ITGAV DRD2 CDK5 HTT
0.0195617	4	191	9.54806	Locomotory behavior	http://amigo.geneontology.org/amigo/term/GO:0007626	TNR DRD2 PCDH15 NEGR1
0.0197112	4	192	9.49833	Positive regulation of intracellular protein transport	http://amigo.geneontology.org/amigo/term/GO:0090316	TMEM30A NMT1 PCNT CDK5
0.0200404	11	1678	2.98875	Nervous system process	http://amigo.geneontology.org/amigo/term/GO:0050877	TNFRSF1B RBFOX1 COMT FMR1 TNR DRD2 PCDH15 S100B CDK5 BDNF HTT
0.0200404	2	20	45.592	Regulation of cAMP-dependent protein kinase activity	http://amigo.geneontology.org/amigo/term/GO:2000479	RAPGEF2 HTT
0.0200404	2	20	45.592	Regulation of skeletal muscle cell differentiation	http://amigo.geneontology.org/amigo/term/GO:2001014	RBFOX1 S100B
0.0201511	7	718	4.4449	Negative regulation of cell differentiation	http://amigo.geneontology.org/amigo/term/GO:0045596	RAPGEF2 TNR ITGAV S100B CDK5 HOPX BDNF
0.0201511	7	717	4.4511	Negative regulation of cellular component organization	http://amigo.geneontology.org/amigo/term/GO:0051129	TNFRSF1B RAPGEF2 TNR ITGAV SPOCK1 DLC1 CDK5
0.0201511	6	518	5.28093	Regulation of cell development	http://amigo.geneontology.org/amigo/term/GO:0060284	TNFRSF1B RAPGEF2 TNR DRD2 CDK5 BDNF
0.0201511	4	197	9.25726	Regulation of cation channel activity	http://amigo.geneontology.org/amigo/term/GO:2001257	FMR1 DRD2 CDK5 HTT
0.0209297	2	21	43.421	Regulation of renal sodium excretion	http://amigo.geneontology.org/amigo/term/GO:0035813	COMT DRD2
0.0209695	10	1438	3.17051	Regulation of multicellular organismal development	http://amigo.geneontology.org/amigo/term/GO:2000026	TNFRSF1B RAPGEF2 TNR SLC46A2 DRD2 S100B CDK5 HOPX BDNF MITF
0.0209849	3	89	15.3681	Negative regulation of synaptic transmission	http://amigo.geneontology.org/amigo/term/GO:0050805	FMR1 TNR DRD2
0.0210751	4	202	9.02812	Regulation of protein binding	http://amigo.geneontology.org/amigo/term/GO:0043393	RAPGEF2 CDK5 HOPX BDNF
0.0219182	3	91	15.0303	Positive regulation of protein binding	http://amigo.geneontology.org/amigo/term/GO:0032092	RAPGEF2 CDK5 BDNF
0.0223913	3	92	14.867	Regulation of neurotransmitter secretion	http://amigo.geneontology.org/amigo/term/GO:0046928	FMR1 DRD2 CDK5
0.0236208	2	23	39.6452	Renal sodium excretion	http://amigo.geneontology.org/amigo/term/GO:0035812	COMT DRD2
0.0245166	2	24	37.9933	Cerebral cortex neuron differentiation	http://amigo.geneontology.org/amigo/term/GO:0021895	DRD2 C21orf91
0.0245166	7	757	4.2159	Cell junction organization	http://amigo.geneontology.org/amigo/term/GO:0034330	RAPGEF2 TNR FLNC DRD2 DLC1 CDK5 BDNF
0.0245166	8	985	3.7029	Growth	http://amigo.geneontology.org/amigo/term/GO:0040007	SMARCA2 TNR DRD2 PCDH15 SPOCK1 CDK5 HOPX BDNF
0.0245166	2	24	37.9933	Regulation of excretion	http://amigo.geneontology.org/amigo/term/GO:0044062	COMT DRD2
0.0245166	2	24	37.9933	Positive regulation of neurotransmitter transport	http://amigo.geneontology.org/amigo/term/GO:0051590	DRD2 CDK5
0.026148	5	376	6.06277	Striated muscle tissue development	http://amigo.geneontology.org/amigo/term/GO:0014706	RBFOX1 S100B CDK5 SGCD HOPX
0.026148	5	377	6.04668	Regulation of binding	http://amigo.geneontology.org/amigo/term/GO:0051098	FMR1 RAPGEF2 CDK5 HOPX BDNF
0.026148	3	100	13.6776	Long-term synaptic potentiation	http://amigo.geneontology.org/amigo/term/GO:0060291	TNR DRD2 S100B
0.0263484	4	222	8.21477	Regulation of endocytosis	http://amigo.geneontology.org/amigo/term/GO:0030100	FMR1 TBC1D5 ITGAV DRD2
0.0263484	3	101	13.5422	Synaptic transmission, glutamatergic	http://amigo.geneontology.org/amigo/term/GO:0035249	TNR DRD2 CDK5
0.0277075	8	1013	3.60055	Positive regulation of transport	http://amigo.geneontology.org/amigo/term/GO:0051050	FMR1 TMEM30A TBC1D5 NMT1 DRD2 PCNT CDK5 HTT
0.028143	3	104	13.1515	Dendritic spine development	http://amigo.geneontology.org/amigo/term/GO:0060996	FMR1 C21orf91 CDK5
0.02855	2	27	33.7719	Startle response	http://amigo.geneontology.org/amigo/term/GO:0001964	DRD2 PCDH15
0.02855	2	27	33.7719	Response to auditory stimulus	http://amigo.geneontology.org/amigo/term/GO:0010996	DRD2 HTT
0.0289085	4	231	7.89472	Neurotransmitter transport	http://amigo.geneontology.org/amigo/term/GO:0006836	FMR1 GAD2 DRD2 CDK5
0.0289085	8	1027	3.55147	Exocytosis	http://amigo.geneontology.org/amigo/term/GO:0006887	TNFRSF1B SLC2A3 FMR1 TMEM30A ARFGEF2 ITGAV DRD2 CDK5
0.0292783	5	394	5.78579	Muscle tissue development	http://amigo.geneontology.org/amigo/term/GO:0060537	RBFOX1 S100B CDK5 SGCD HOPX
0.0303806	4	236	7.72746	Positive regulation of intracellular transport	http://amigo.geneontology.org/amigo/term/GO:0032388	TMEM30A NMT1 PCNT CDK5
0.0303806	4	236	7.72746	Regulation of muscle system process	http://amigo.geneontology.org/amigo/term/GO:0090257	TNFRSF1B PPP1R12B DOCK4 CTNNA3
0.0311266	2	29	31.4428	Adult walking behavior	http://amigo.geneontology.org/amigo/term/GO:0007628	DRD2 PCDH15
0.0311266	11	1847	2.71528	Regulation of cell death	http://amigo.geneontology.org/amigo/term/GO:0010941	TNFRSF1B RAPGEF2 SLC46A2 ITGAV DRD2 S100B DLC1 CDK5 BDNF MITF HTT
0.0311266	3	111	12.3222	Regulation of neurotransmitter transport	http://amigo.geneontology.org/amigo/term/GO:0051588	FMR1 DRD2 CDK5
0.0313988	3	112	12.2121	Synaptic vesicle exocytosis	http://amigo.geneontology.org/amigo/term/GO:0016079	FMR1 DRD2 CDK5
0.0313988	7	815	3.91588	Cellular component morphogenesis	http://amigo.geneontology.org/amigo/term/GO:0032989	RAPGEF2 TNR CCDC136 DRD2 S100B CDK5 BDNF
0.0318517	3	113	12.1041	Positive regulation of endocytosis	http://amigo.geneontology.org/amigo/term/GO:0045807	FMR1 TBC1D5 DRD2
0.0318517	2	30	30.3947	Walking behavior	http://amigo.geneontology.org/amigo/term/GO:0090659	DRD2 PCDH15
0.0319585	3	114	11.9979	Phenol-containing compound metabolic process	http://amigo.geneontology.org/amigo/term/GO:0018958	COMT RAPGEF2 DRD2
0.0319585	7	824	3.87311	Regulation of kinase activity	http://amigo.geneontology.org/amigo/term/GO:0043549	RAPGEF2 SH2B3 DRD2 ADCY9 CDK5 BDNF HTT
0.0319585	3	114	11.9979	Regulation of extent of cell growth	http://amigo.geneontology.org/amigo/term/GO:0061387	TNR CDK5 BDNF
0.0325534	10	1590	2.86742	Cell migration	http://amigo.geneontology.org/amigo/term/GO:0016477	RAPGEF2 TNR DOCK4 ITGAV DRD2 SPOCK1 DLC1 CDK5 CTNNA3 MITF
0.0334592	5	417	5.46667	Positive regulation of protein kinase activity	http://amigo.geneontology.org/amigo/term/GO:0045860	RAPGEF2 DRD2 ADCY9 CDK5 BDNF
0.0342962	2	32	28.495	Synaptic transmission, dopaminergic	http://amigo.geneontology.org/amigo/term/GO:0001963	DRD2 CDK5
0.0342962	2	32	28.495	Aggrephagy	http://amigo.geneontology.org/amigo/term/GO:0035973	PCNT HTT
0.0358979	6	625	4.37683	Positive regulation of apoptotic process	http://amigo.geneontology.org/amigo/term/GO:0043065	TNFRSF1B RAPGEF2 S100B DLC1 CDK5 HTT
0.0361338	11	1910	2.62572	Regulation of transport	http://amigo.geneontology.org/amigo/term/GO:0051049	TNFRSF1B COMT FMR1 TMEM30A TBC1D5 NMT1 ITGAV DRD2 PCNT CDK5 HTT
0.0361338	8	1092	3.34007	Regulation of cellular component movement	http://amigo.geneontology.org/amigo/term/GO:0051270	RAPGEF2 DOCK4 ITGAV DRD2 DLC1 CDK5 CTNNA3 MITF
0.0361338	6	627	4.36287	Muscle structure development	http://amigo.geneontology.org/amigo/term/GO:0061061	RBFOX1 S100B CDK5 SGCD HOPX BDNF
0.0361602	4	258	7.06853	Dendrite development	http://amigo.geneontology.org/amigo/term/GO:0016358	FMR1 RAPGEF2 C21orf91 CDK5
0.036572	6	632	4.32835	Circulatory system process	http://amigo.geneontology.org/amigo/term/GO:0003013	SLC2A3 DOCK4 DRD2 SGCD HOPX CTNNA3
0.0371688	8	1102	3.30976	Embryo development	http://amigo.geneontology.org/amigo/term/GO:0009790	SH2B3 NMT1 ITGAV PCSK6 PCDH15 ADCY9 DLC1 HOPX
0.0374949	10	1639	2.7817	Regulation of apoptotic process	http://amigo.geneontology.org/amigo/term/GO:0042981	TNFRSF1B RAPGEF2 SLC46A2 ITGAV S100B DLC1 CDK5 BDNF MITF HTT
0.0378179	6	640	4.27425	Positive regulation of programmed cell death	http://amigo.geneontology.org/amigo/term/GO:0043068	TNFRSF1B RAPGEF2 S100B DLC1 CDK5 HTT
0.0378179	6	640	4.27425	Developmental growth	http://amigo.geneontology.org/amigo/term/GO:0048589	TNR DRD2 PCDH15 CDK5 HOPX BDNF
0.0378179	2	35	26.0526	Regulation of renal system process	http://amigo.geneontology.org/amigo/term/GO:0098801	COMT DRD2
0.0383087	3	127	10.7698	Renal system process	http://amigo.geneontology.org/amigo/term/GO:0003014	COMT DRD2 ADCY9
0.0383087	8	1115	3.27117	Negative regulation of cell death	http://amigo.geneontology.org/amigo/term/GO:0060548	TNFRSF1B SLC46A2 ITGAV DRD2 CDK5 BDNF MITF HTT
0.0383928	4	267	6.83026	Regulation of intracellular protein transport	http://amigo.geneontology.org/amigo/term/GO:0033157	TMEM30A NMT1 PCNT CDK5
0.0392499	3	129	10.6028	Receptor internalization	http://amigo.geneontology.org/amigo/term/GO:0031623	FMR1 TBC1D5 DRD2
0.0392882	5	446	5.11121	Regulation of cell growth	http://amigo.geneontology.org/amigo/term/GO:0001558	SMARCA2 TNR SPOCK1 CDK5 BDNF
0.039781	5	448	5.08839	Muscle system process	http://amigo.geneontology.org/amigo/term/GO:0003012	TNFRSF1B PPP1R12B DOCK4 DRD2 CTNNA3
0.039976	6	655	4.17637	Apoptotic signaling pathway	http://amigo.geneontology.org/amigo/term/GO:0097190	TNFRSF1B NMT1 ITGAV BDNF FHIT HTT
0.039976	2	37	24.6443	Negative regulation of calcium ion transmembrane transporter activity	http://amigo.geneontology.org/amigo/term/GO:1901020	FMR1 DRD2
0.0409987	4	275	6.63156	Heart contraction	http://amigo.geneontology.org/amigo/term/GO:0060047	DRD2 SGCD HOPX CTNNA3
0.0415058	2	38	23.9958	Histone phosphorylation	http://amigo.geneontology.org/amigo/term/GO:0016572	FMR1 CDK5
0.0415058	10	1684	2.70736	Regulation of programmed cell death	http://amigo.geneontology.org/amigo/term/GO:0043067	TNFRSF1B RAPGEF2 SLC46A2 ITGAV S100B DLC1 CDK5 BDNF MITF HTT
0.0420661	11	1982	2.53033	Locomotion	http://amigo.geneontology.org/amigo/term/GO:0040011	RAPGEF2 TNR DOCK4 ITGAV DRD2 SPOCK1 DLC1 CDK5 BDNF CTNNA3 MITF
0.0420661	4	279	6.53649	Regulation of calcium ion transport	http://amigo.geneontology.org/amigo/term/GO:0051924	FMR1 DRD2 CDK5 HTT
0.0423839	4	282	6.46695	Regulation of ion transmembrane transporter activity	http://amigo.geneontology.org/amigo/term/GO:0032412	FMR1 DRD2 CDK5 HTT
0.0423839	2	39	23.3805	Neurotransmitter metabolic process	http://amigo.geneontology.org/amigo/term/GO:0042133	COMT GAD2
0.0423839	2	39	23.3805	Dopamine metabolic process	http://amigo.geneontology.org/amigo/term/GO:0042417	COMT DRD2
0.0423839	7	903	3.53426	Regulated exocytosis	http://amigo.geneontology.org/amigo/term/GO:0045055	TNFRSF1B SLC2A3 FMR1 TMEM30A ITGAV DRD2 CDK5
0.0423839	9	1418	2.89371	Regulation of hydrolase activity	http://amigo.geneontology.org/amigo/term/GO:0051336	RAPGEF2 DOCK4 TBC1D5 PCSK6 DRD2 SPOCK1 DLC1 BDNF HTT
0.0426521	4	285	6.39888	Heart process	http://amigo.geneontology.org/amigo/term/GO:0003015	DRD2 SGCD HOPX CTNNA3
0.0426521	5	465	4.90237	Calcium ion transport	http://amigo.geneontology.org/amigo/term/GO:0006816	FMR1 ITGAV DRD2 CDK5 HTT
0.0426521	3	138	9.9113	Adult behavior	http://amigo.geneontology.org/amigo/term/GO:0030534	DRD2 PCDH15 CDK5
0.0426521	2	40	22.796	Neurotrophin signaling pathway	http://amigo.geneontology.org/amigo/term/GO:0038179	RAPGEF2 BDNF
0.0426521	2	40	22.796	Positive regulation of calcium ion transmembrane transporter activity	http://amigo.geneontology.org/amigo/term/GO:1901021	CDK5 HTT
0.0435045	3	140	9.76971	Negative regulation of neuron projection development	http://amigo.geneontology.org/amigo/term/GO:0010977	TNR SPOCK1 CDK5
0.0437108	8	1167	3.12542	Regulation of protein phosphorylation	http://amigo.geneontology.org/amigo/term/GO:0001932	FMR1 RAPGEF2 SH2B3 DRD2 ADCY9 CDK5 BDNF HTT
0.0447504	6	686	3.98764	Neuron projection morphogenesis	http://amigo.geneontology.org/amigo/term/GO:0048812	RAPGEF2 TNR DRD2 S100B CDK5 BDNF
0.0448554	4	291	6.26694	Regulation of blood circulation	http://amigo.geneontology.org/amigo/term/GO:1903522	DOCK4 DRD2 HOPX CTNNA3
0.0456918	4	293	6.22416	Regulation of transmembrane transporter activity	http://amigo.geneontology.org/amigo/term/GO:0022898	FMR1 DRD2 CDK5 HTT
0.0471868	2	43	21.2056	Negative regulation of calcium ion transmembrane transport	http://amigo.geneontology.org/amigo/term/GO:1903170	FMR1 DRD2
0.04739	4	297	6.14034	Receptor-mediated endocytosis	http://amigo.geneontology.org/amigo/term/GO:0006898	FMR1 TBC1D5 ITGAV DRD2
0.0479635	6	700	3.90789	Plasma membrane bounded cell projection morphogenesis	http://amigo.geneontology.org/amigo/term/GO:0120039	RAPGEF2 TNR DRD2 S100B CDK5 BDNF
0.048009	3	149	9.1796	Adenylate cyclase-activating G protein-coupled receptor signaling pathway	http://amigo.geneontology.org/amigo/term/GO:0007189	RAPGEF2 DRD2 ADCY9
0.048009	5	490	4.65224	Axonogenesis	http://amigo.geneontology.org/amigo/term/GO:0007409	TNR DRD2 S100B CDK5 BDNF
0.048009	2	45	20.2631	Visual learning	http://amigo.geneontology.org/amigo/term/GO:0008542	DRD2 CDK5
0.048009	7	942	3.38794	Positive regulation of phosphorus metabolic process	http://amigo.geneontology.org/amigo/term/GO:0010562	FMR1 RAPGEF2 DRD2 ADCY9 DLC1 CDK5 BDNF
0.048009	6	710	3.85285	Positive regulation of cell death	http://amigo.geneontology.org/amigo/term/GO:0010942	TNFRSF1B RAPGEF2 S100B DLC1 CDK5 HTT
0.048009	7	946	3.37362	Regulation of cell migration	http://amigo.geneontology.org/amigo/term/GO:0030334	RAPGEF2 DOCK4 ITGAV DRD2 DLC1 CDK5 MITF
0.048009	2	45	20.2631	Negative regulation of axon extension	http://amigo.geneontology.org/amigo/term/GO:0030517	TNR CDK5
0.048009	7	942	3.38794	Positive regulation of phosphate metabolic process	http://amigo.geneontology.org/amigo/term/GO:0045937	FMR1 RAPGEF2 DRD2 ADCY9 DLC1 CDK5 BDNF
0.048009	6	704	3.88568	Cell projection morphogenesis	http://amigo.geneontology.org/amigo/term/GO:0048858	RAPGEF2 TNR DRD2 S100B CDK5 BDNF
0.048009	3	150	9.1184	Negative regulation of neurogenesis	http://amigo.geneontology.org/amigo/term/GO:0050768	RAPGEF2 TNR CDK5
0.048009	7	948	3.3665	Regulation of transferase activity	http://amigo.geneontology.org/amigo/term/GO:0051338	RAPGEF2 SH2B3 DRD2 ADCY9 CDK5 BDNF HTT
0.048009	2	45	20.2631	Positive regulation of dendritic spine development	http://amigo.geneontology.org/amigo/term/GO:0060999	FMR1 C21orf91
0.048009	3	151	9.05801	Negative regulation of secretion by cell	http://amigo.geneontology.org/amigo/term/GO:1903531	TNFRSF1B FMR1 DRD2
0.0483832	4	306	5.95974	Regulation of transporter activity	http://amigo.geneontology.org/amigo/term/GO:0032409	FMR1 DRD2 CDK5 HTT
0.0483832	3	152	8.99842	Regulation of regulated secretory pathway	http://amigo.geneontology.org/amigo/term/GO:1903305	FMR1 DRD2 CDK5
0.0489605	10	1776	2.56712	Cell motility	http://amigo.geneontology.org/amigo/term/GO:0048870	RAPGEF2 TNR DOCK4 ITGAV DRD2 SPOCK1 DLC1 CDK5 CTNNA3 MITF
0.0489605	10	1776	2.56712	Localization of cell	http://amigo.geneontology.org/amigo/term/GO:0051674	RAPGEF2 TNR DOCK4 ITGAV DRD2 SPOCK1 DLC1 CDK5 CTNNA3 MITF
0.0495481	6	721	3.79406	Cell part morphogenesis	http://amigo.geneontology.org/amigo/term/GO:0032990	RAPGEF2 TNR DRD2 S100B CDK5 BDNF
0.0495481	7	962	3.31751	Negative regulation of developmental process	http://amigo.geneontology.org/amigo/term/GO:0051093	RAPGEF2 TNR ITGAV S100B CDK5 HOPX BDNF
0.0495481	3	155	8.82426	Negative regulation of nervous system development	http://amigo.geneontology.org/amigo/term/GO:0051961	RAPGEF2 TNR CDK5
0.0495481	2	47	19.4009	Negative regulation of cation channel activity	http://amigo.geneontology.org/amigo/term/GO:2001258	FMR1 DRD2
0.0498525	5	504	4.52302	Positive regulation of kinase activity	http://amigo.geneontology.org/amigo/term/GO:0033674	RAPGEF2 DRD2 ADCY9 CDK5 BDNF
0.0508479	2	48	18.9967	Hindbrain morphogenesis	http://amigo.geneontology.org/amigo/term/GO:0021575	DLC1 CDK5
0.0508479	2	48	18.9967	Regulation of neuronal synaptic plasticity	http://amigo.geneontology.org/amigo/term/GO:0048168	DRD2 S100B
0.0526154	5	513	4.44366	Cell growth	http://amigo.geneontology.org/amigo/term/GO:0016049	SMARCA2 TNR SPOCK1 CDK5 BDNF
0.0526154	2	49	18.609	Regulation of myelination	http://amigo.geneontology.org/amigo/term/GO:0031641	TNFRSF1B S100B
0.0538283	2	50	18.2368	Visual behavior	http://amigo.geneontology.org/amigo/term/GO:0007632	DRD2 CDK5
0.0538283	10	1817	2.50919	Regulation of cell population proliferation	http://amigo.geneontology.org/amigo/term/GO:0042127	TNFRSF1B SMARCA2 COMT RAPGEF2 SH2B3 ITGAV DRD2 S100B DLC1 MITF
0.0538283	10	1816	2.51057	Positive regulation of molecular function	http://amigo.geneontology.org/amigo/term/GO:0044093	FMR1 RAPGEF2 DOCK4 TBC1D5 DRD2 ADCY9 DLC1 CDK5 BDNF HTT
0.0538283	3	162	8.44296	Regulation of axonogenesis	http://amigo.geneontology.org/amigo/term/GO:0050770	TNR CDK5 BDNF
0.0541637	3	163	8.39117	Skeletal muscle tissue development	http://amigo.geneontology.org/amigo/term/GO:0007519	RBFOX1 S100B CDK5
0.0544001	4	325	5.61132	Negative regulation of cell adhesion	http://amigo.geneontology.org/amigo/term/GO:0007162	SH2B3 TNR SPOCK1 DLC1
0.0544001	4	325	5.61132	Positive regulation of cytosolic calcium ion concentration	http://amigo.geneontology.org/amigo/term/GO:0007204	ITGAV DRD2 CDK5 HTT
0.054946	6	767	3.56652	Positive regulation of protein phosphorylation	http://amigo.geneontology.org/amigo/term/GO:0001934	FMR1 RAPGEF2 DRD2 ADCY9 CDK5 BDNF
0.054946	3	165	8.28945	Regulation of muscle contraction	http://amigo.geneontology.org/amigo/term/GO:0006937	PPP1R12B DOCK4 CTNNA3
0.054946	4	340	5.36376	Muscle organ development	http://amigo.geneontology.org/amigo/term/GO:0007517	RBFOX1 S100B CDK5 SGCD
0.054946	6	769	3.55724	Negative regulation of cell population proliferation	http://amigo.geneontology.org/amigo/term/GO:0008285	SMARCA2 COMT RAPGEF2 SH2B3 DRD2 DLC1
0.054946	4	339	5.37959	Response to light stimulus	http://amigo.geneontology.org/amigo/term/GO:0009416	FMR1 NMT1 DRD2 CDK5
0.054946	1	3	151.973	Orbitofrontal cortex development	http://amigo.geneontology.org/amigo/term/GO:0021769	DRD2
0.054946	1	3	151.973	Regulation of sulfur amino acid metabolic process	http://amigo.geneontology.org/amigo/term/GO:0031335	COMT
0.054946	7	1018	3.13501	Positive regulation of protein modification process	http://amigo.geneontology.org/amigo/term/GO:0031401	FMR1 RAPGEF2 DRD2 ADCY9 DLC1 CDK5 BDNF
0.054946	1	3	151.973	Positive regulation of brain-derived neurotrophic factor receptor signaling pathway	http://amigo.geneontology.org/amigo/term/GO:0031550	BDNF
0.054946	1	3	151.973	Negative regulation of synaptic plasticity	http://amigo.geneontology.org/amigo/term/GO:0031914	CDK5
0.054946	3	170	8.04565	Regulation of protein dephosphorylation	http://amigo.geneontology.org/amigo/term/GO:0035304	DRD2 DLC1 HTT
0.054946	1	3	151.973	Response to stem cell factor	http://amigo.geneontology.org/amigo/term/GO:0036215	SH2B3
0.054946	1	3	151.973	Cellular response to stem cell factor stimulus	http://amigo.geneontology.org/amigo/term/GO:0036216	SH2B3
0.054946	1	3	151.973	Kit signaling pathway	http://amigo.geneontology.org/amigo/term/GO:0038109	SH2B3
0.054946	1	3	151.973	Glial cell-derived neurotrophic factor production	http://amigo.geneontology.org/amigo/term/GO:0044467	DRD2
0.054946	3	174	7.86069	Positive regulation of developmental growth	http://amigo.geneontology.org/amigo/term/GO:0048639	DRD2 HOPX BDNF
0.054946	1	3	151.973	Regulation of sprouting of injured axon	http://amigo.geneontology.org/amigo/term/GO:0048686	TNR
0.054946	1	3	151.973	Regulation of axon extension involved in regeneration	http://amigo.geneontology.org/amigo/term/GO:0048690	TNR
0.054946	1	3	151.973	Positive regulation of sulfur metabolic process	http://amigo.geneontology.org/amigo/term/GO:0051176	COMT
0.054946	2	53	17.2045	Negative regulation of protein kinase B signaling	http://amigo.geneontology.org/amigo/term/GO:0051898	SH2B3 DRD2
0.054946	1	3	151.973	Negative regulation of dopamine receptor signaling pathway	http://amigo.geneontology.org/amigo/term/GO:0060160	DRD2
0.054946	5	533	4.27692	Axon development	http://amigo.geneontology.org/amigo/term/GO:0061564	TNR DRD2 S100B CDK5 BDNF
0.054946	1	3	151.973	Positive regulation of nucleotide-binding oligomerization domain containing 1 signaling pathway	http://amigo.geneontology.org/amigo/term/GO:0070430	SLC46A2
0.054946	7	1000	3.19144	Cell-cell adhesion	http://amigo.geneontology.org/amigo/term/GO:0098609	SH2B3 TNR ITGAV LPP PCDH15 NEGR1 CTNNA3
0.054946	2	52	17.5354	Regulation of action potential	http://amigo.geneontology.org/amigo/term/GO:0098900	FMR1 CTNNA3
0.054946	1	3	151.973	Positive regulation of presynaptic cytosolic calcium concentration	http://amigo.geneontology.org/amigo/term/GO:0099533	CDK5
0.054946	1	3	151.973	Induction of synaptic vesicle exocytosis by positive regulation of presynaptic cytosolic calcium ion concentration	http://amigo.geneontology.org/amigo/term/GO:0099703	CDK5
0.054946	1	3	151.973	Glial cell-neuron signaling	http://amigo.geneontology.org/amigo/term/GO:0150098	TNFRSF1B
0.054946	1	3	151.973	Regulation of glial cell-derived neurotrophic factor production	http://amigo.geneontology.org/amigo/term/GO:1900166	DRD2
0.054946	1	3	151.973	Positive regulation of glial cell-derived neurotrophic factor production	http://amigo.geneontology.org/amigo/term/GO:1900168	DRD2
0.054946	1	3	151.973	Negative regulation of vascular associated smooth muscle contraction	http://amigo.geneontology.org/amigo/term/GO:1904694	DOCK4
0.054946	1	3	151.973	Regulation of CAMKK-AMPK signaling cascade	http://amigo.geneontology.org/amigo/term/GO:1905289	HTT
0.054946	1	3	151.973	Regulation of aggrephagy	http://amigo.geneontology.org/amigo/term/GO:1905335	HTT
0.054946	1	3	151.973	Positive regulation of aggrephagy	http://amigo.geneontology.org/amigo/term/GO:1905337	HTT
0.054946	7	1010	3.15984	Regulation of cell motility	http://amigo.geneontology.org/amigo/term/GO:2000145	RAPGEF2 DOCK4 ITGAV DRD2 DLC1 CDK5 MITF
0.055031	2	56	16.2829	Catecholamine metabolic process	http://amigo.geneontology.org/amigo/term/GO:0006584	COMT DRD2
0.055031	5	545	4.18275	Blood circulation	http://amigo.geneontology.org/amigo/term/GO:0008015	DOCK4 DRD2 SGCD HOPX CTNNA3
0.055031	2	56	16.2829	Catechol-containing compound metabolic process	http://amigo.geneontology.org/amigo/term/GO:0009712	COMT DRD2
0.055031	3	175	7.81577	Skeletal muscle organ development	http://amigo.geneontology.org/amigo/term/GO:0060538	RBFOX1 S100B CDK5
0.055031	2	56	16.2829	Cellular response to nerve growth factor stimulus	http://amigo.geneontology.org/amigo/term/GO:1990090	RAPGEF2 BDNF
0.0553467	4	344	5.3014	Positive regulation of protein transport	http://amigo.geneontology.org/amigo/term/GO:0051222	TMEM30A NMT1 PCNT CDK5
0.0569176	10	1885	2.41867	Cell-cell signaling	http://amigo.geneontology.org/amigo/term/GO:0007267	TNFRSF1B FMR1 RAPGEF2 TNR GAD2 DRD2 S100B CDK5 BDNF MITF
0.0575127	9	1595	2.57259	Regulation of phosphate metabolic process	http://amigo.geneontology.org/amigo/term/GO:0019220	FMR1 RAPGEF2 SH2B3 DRD2 ADCY9 DLC1 CDK5 BDNF HTT
0.0575127	2	58	15.7214	Response to cocaine	http://amigo.geneontology.org/amigo/term/GO:0042220	DRD2 CDK5
0.0575127	9	1595	2.57259	Regulation of phosphorus metabolic process	http://amigo.geneontology.org/amigo/term/GO:0051174	FMR1 RAPGEF2 SH2B3 DRD2 ADCY9 DLC1 CDK5 BDNF HTT
0.0575127	4	349	5.22544	Maintenance of location	http://amigo.geneontology.org/amigo/term/GO:0051235	ITGAV DRD2 CDK5 HTT
0.0575127	2	58	15.7214	Sodium ion homeostasis	http://amigo.geneontology.org/amigo/term/GO:0055078	COMT DRD2
0.0589763	2	59	15.4549	Response to nerve growth factor	http://amigo.geneontology.org/amigo/term/GO:1990089	RAPGEF2 BDNF
0.0597531	2	64	14.2475	Regulation of alternative mRNA splicing, via spliceosome	http://amigo.geneontology.org/amigo/term/GO:0000381	RBFOX1 FMR1
0.0597531	1	4	113.98	Negative regulation of extracellular matrix constituent secretion	http://amigo.geneontology.org/amigo/term/GO:0003332	TNFRSF1B
0.0597531	1	4	113.98	N-terminal protein myristoylation	http://amigo.geneontology.org/amigo/term/GO:0006499	NMT1
0.0597531	4	361	5.05175	Muscle contraction	http://amigo.geneontology.org/amigo/term/GO:0006936	PPP1R12B DOCK4 DRD2 CTNNA3
0.0597531	3	186	7.35355	Synapse assembly	http://amigo.geneontology.org/amigo/term/GO:0007416	DRD2 CDK5 BDNF
0.0597531	6	811	3.37302	Brain development	http://amigo.geneontology.org/amigo/term/GO:0007420	RAPGEF2 TNR DRD2 C21orf91 DLC1 CDK5
0.0597531	2	63	14.4737	Excretion	http://amigo.geneontology.org/amigo/term/GO:0007588	COMT DRD2
0.0597531	3	190	7.19874	Regulation of cell size	http://amigo.geneontology.org/amigo/term/GO:0008361	TNR CDK5 BDNF
0.0597531	1	4	113.98	Gamma-aminobutyric acid biosynthetic process	http://amigo.geneontology.org/amigo/term/GO:0009449	GAD2
0.0597531	3	191	7.16105	Negative regulation of cell development	http://amigo.geneontology.org/amigo/term/GO:0010721	RAPGEF2 TNR CDK5
0.0597531	4	362	5.03779	Macroautophagy	http://amigo.geneontology.org/amigo/term/GO:0016236	TBC1D5 PCNT CDK5 HTT
0.0597531	1	4	113.98	Peptidyl-glycine modification	http://amigo.geneontology.org/amigo/term/GO:0018201	NMT1
0.0597531	1	4	113.98	Protein myristoylation	http://amigo.geneontology.org/amigo/term/GO:0018377	NMT1
0.0597531	9	1644	2.49591	Regulation of protein modification process	http://amigo.geneontology.org/amigo/term/GO:0031399	FMR1 RAPGEF2 SH2B3 DRD2 ADCY9 DLC1 CDK5 BDNF HTT
0.0597531	1	4	113.98	Regulation of brain-derived neurotrophic factor receptor signaling pathway	http://amigo.geneontology.org/amigo/term/GO:0031548	BDNF
0.0597531	1	4	113.98	Positive regulation of inositol 1,4,5-trisphosphate-sensitive calcium-release channel activity	http://amigo.geneontology.org/amigo/term/GO:0031587	HTT
0.0597531	5	581	3.92358	Negative regulation of response to external stimulus	http://amigo.geneontology.org/amigo/term/GO:0032102	TNFRSF1B SH2B3 TNR DRD2 ADCY9
0.0597531	1	4	113.98	Nerve growth factor processing	http://amigo.geneontology.org/amigo/term/GO:0032455	PCSK6
0.0597531	1	4	113.98	Neurotrophin production	http://amigo.geneontology.org/amigo/term/GO:0032898	PCSK6
0.0597531	1	4	113.98	Negative regulation of dopamine secretion	http://amigo.geneontology.org/amigo/term/GO:0033602	DRD2
0.0597531	1	4	113.98	Negative regulation of renal sodium excretion	http://amigo.geneontology.org/amigo/term/GO:0035814	COMT
0.0597531	7	1056	3.0222	Regulation of locomotion	http://amigo.geneontology.org/amigo/term/GO:0040012	RAPGEF2 DOCK4 ITGAV DRD2 DLC1 CDK5 MITF
0.0597531	10	1911	2.38577	Homeostatic process	http://amigo.geneontology.org/amigo/term/GO:0042592	COMT SH2B3 ACOT13 SLC46A2 ITGAV DRD2 PCDH15 ADCY9 CDK5 HTT
0.0597531	1	4	113.98	Modulation by host of viral RNA genome replication	http://amigo.geneontology.org/amigo/term/GO:0044830	FMR1
0.0597531	1	4	113.98	Positive regulation of cellular amino acid metabolic process	http://amigo.geneontology.org/amigo/term/GO:0045764	COMT
0.0597531	1	4	113.98	Negative regulation of catecholamine metabolic process	http://amigo.geneontology.org/amigo/term/GO:0045914	COMT
0.0597531	1	4	113.98	Negative regulation of dopamine metabolic process	http://amigo.geneontology.org/amigo/term/GO:0045963	COMT
0.0597531	1	4	113.98	Axon extension involved in regeneration	http://amigo.geneontology.org/amigo/term/GO:0048677	TNR
0.0597531	1	4	113.98	Sprouting of injured axon	http://amigo.geneontology.org/amigo/term/GO:0048682	TNR
0.0597531	5	581	3.92358	Regulation of protein transport	http://amigo.geneontology.org/amigo/term/GO:0051223	TMEM30A NMT1 DRD2 PCNT CDK5
0.0597531	4	361	5.05175	Regulation of cytosolic calcium ion concentration	http://amigo.geneontology.org/amigo/term/GO:0051480	ITGAV DRD2 CDK5 HTT
0.0597531	1	4	113.98	Positive regulation of dopamine uptake involved in synaptic transmission	http://amigo.geneontology.org/amigo/term/GO:0051586	DRD2
0.0597531	1	4	113.98	Positive regulation of catecholamine uptake involved in synaptic transmission	http://amigo.geneontology.org/amigo/term/GO:0051944	DRD2
0.0597531	5	579	3.93713	Regulation of vesicle-mediated transport	http://amigo.geneontology.org/amigo/term/GO:0060627	FMR1 TBC1D5 ITGAV DRD2 CDK5
0.0597531	2	64	14.2475	Regulation of dendritic spine development	http://amigo.geneontology.org/amigo/term/GO:0060998	FMR1 C21orf91
0.0597531	1	4	113.98	Regulation of nucleotide-binding oligomerization domain containing 1 signaling pathway	http://amigo.geneontology.org/amigo/term/GO:0070428	SLC46A2
0.0597531	1	4	113.98	Regulation of locomotion involved in locomotory behavior	http://amigo.geneontology.org/amigo/term/GO:0090325	DRD2
0.0597531	3	193	7.08684	Synaptic vesicle cycle	http://amigo.geneontology.org/amigo/term/GO:0099504	FMR1 DRD2 CDK5
0.0597531	4	361	5.05175	Positive regulation of establishment of protein localization	http://amigo.geneontology.org/amigo/term/GO:1904951	TMEM30A NMT1 PCNT CDK5
0.0597531	1	4	113.98	Negative regulation of synaptic vesicle exocytosis	http://amigo.geneontology.org/amigo/term/GO:2000301	FMR1
0.0597531	1	4	113.98	Positive regulation of dendritic cell apoptotic process	http://amigo.geneontology.org/amigo/term/GO:2000670	RAPGEF2
0.0598964	8	1355	2.69178	Regulation of phosphorylation	http://amigo.geneontology.org/amigo/term/GO:0042325	FMR1 RAPGEF2 SH2B3 DRD2 ADCY9 CDK5 BDNF HTT
0.0608395	2	65	14.0283	Negative regulation of cell-substrate adhesion	http://amigo.geneontology.org/amigo/term/GO:0010812	SPOCK1 DLC1
0.0621481	4	376	4.85021	Regulation of intracellular transport	http://amigo.geneontology.org/amigo/term/GO:0032386	TMEM30A NMT1 PCNT CDK5
0.0621481	5	589	3.87029	Regulation of cellular protein localization	http://amigo.geneontology.org/amigo/term/GO:1903827	TMEM30A NMT1 PCNT CDK5 BDNF
0.062361	6	830	3.29581	Regulation of proteolysis	http://amigo.geneontology.org/amigo/term/GO:0030162	TNFRSF1B FMR1 SPOCK1 DLC1 CDK5 FHIT
0.0628481	5	592	3.85068	Positive regulation of transferase activity	http://amigo.geneontology.org/amigo/term/GO:0051347	RAPGEF2 DRD2 ADCY9 CDK5 BDNF
0.0639483	3	200	6.8388	Negative regulation of cell growth	http://amigo.geneontology.org/amigo/term/GO:0030308	SMARCA2 TNR CDK5
0.0639483	4	381	4.78656	Cell-substrate adhesion	http://amigo.geneontology.org/amigo/term/GO:0031589	ITGAV SPOCK1 DLC1 CDK5
0.0639483	3	200	6.8388	Multicellular organismal signaling	http://amigo.geneontology.org/amigo/term/GO:0035637	FMR1 TNR CTNNA3
0.0646186	2	68	13.4094	Skeletal muscle cell differentiation	http://amigo.geneontology.org/amigo/term/GO:0035914	RBFOX1 S100B
0.0650623	5	600	3.79933	Autophagy	http://amigo.geneontology.org/amigo/term/GO:0006914	TBC1D5 DRD2 PCNT CDK5 HTT
0.0650623	5	600	3.79933	Process utilizing autophagic mechanism	http://amigo.geneontology.org/amigo/term/GO:0061919	TBC1D5 DRD2 PCNT CDK5 HTT
0.0652851	6	843	3.24498	Inorganic cation transmembrane transport	http://amigo.geneontology.org/amigo/term/GO:0098662	FMR1 ITGAV NIPA2 DRD2 CDK5 HTT
0.0655975	2	69	13.2151	Negative regulation of axonogenesis	http://amigo.geneontology.org/amigo/term/GO:0050771	TNR CDK5
0.0672161	2	70	13.0263	Transmission of nerve impulse	http://amigo.geneontology.org/amigo/term/GO:0019226	FMR1 TNR
0.067266	1	5	91.184	Bundle of His development	http://amigo.geneontology.org/amigo/term/GO:0003166	HOPX
0.067266	1	5	91.184	Regulation of inositol 1,4,5-trisphosphate-sensitive calcium-release channel activity	http://amigo.geneontology.org/amigo/term/GO:0031585	HTT
0.067266	1	5	91.184	Apolipoprotein A-I-mediated signaling pathway	http://amigo.geneontology.org/amigo/term/GO:0038027	ITGAV
0.067266	1	5	91.184	Thrombopoietin-mediated signaling pathway	http://amigo.geneontology.org/amigo/term/GO:0038163	SH2B3
0.067266	1	5	91.184	Negative regulation of circadian sleep/wake cycle, sleep	http://amigo.geneontology.org/amigo/term/GO:0042321	DRD2
0.067266	1	5	91.184	Negative regulation of melanin biosynthetic process	http://amigo.geneontology.org/amigo/term/GO:0048022	RAPGEF2
0.067266	1	5	91.184	Negative regulation of lipoprotein metabolic process	http://amigo.geneontology.org/amigo/term/GO:0050748	ITGAV
0.067266	2	72	12.6644	Negative regulation of calcium ion transport	http://amigo.geneontology.org/amigo/term/GO:0051926	FMR1 DRD2
0.067266	6	856	3.1957	Head development	http://amigo.geneontology.org/amigo/term/GO:0060322	RAPGEF2 TNR DRD2 C21orf91 DLC1 CDK5
0.067266	1	5	91.184	Positive regulation of phospholipid translocation	http://amigo.geneontology.org/amigo/term/GO:0061092	TMEM30A
0.067266	5	609	3.74319	Regulation of establishment of protein localization	http://amigo.geneontology.org/amigo/term/GO:0070201	TMEM30A NMT1 DRD2 PCNT CDK5
0.067266	1	5	91.184	Glucose import across plasma membrane	http://amigo.geneontology.org/amigo/term/GO:0098708	SLC2A3
0.067266	1	5	91.184	Regulation of neuronal action potential	http://amigo.geneontology.org/amigo/term/GO:0098908	FMR1
0.067266	1	5	91.184	Negative regulation of secondary metabolite biosynthetic process	http://amigo.geneontology.org/amigo/term/GO:1900377	RAPGEF2
0.067266	1	5	91.184	Regulation of lipophagy	http://amigo.geneontology.org/amigo/term/GO:1904502	HTT
0.067266	1	5	91.184	Positive regulation of lipophagy	http://amigo.geneontology.org/amigo/term/GO:1904504	HTT
0.067266	1	5	91.184	Negative regulation of low-density lipoprotein receptor activity	http://amigo.geneontology.org/amigo/term/GO:1905598	ITGAV
0.0676003	8	1409	2.58862	Positive regulation of catalytic activity	http://amigo.geneontology.org/amigo/term/GO:0043085	RAPGEF2 DOCK4 TBC1D5 DRD2 ADCY9 DLC1 CDK5 BDNF
0.0677455	6	862	3.17346	Positive regulation of phosphorylation	http://amigo.geneontology.org/amigo/term/GO:0042327	FMR1 RAPGEF2 DRD2 ADCY9 CDK5 BDNF
0.0689214	4	399	4.57063	Regulation of cation transmembrane transport	http://amigo.geneontology.org/amigo/term/GO:1904062	FMR1 DRD2 CDK5 HTT
0.0700305	2	74	12.3222	Positive regulation of calcium ion transmembrane transport	http://amigo.geneontology.org/amigo/term/GO:1904427	CDK5 HTT
0.0701134	3	214	6.3914	Vesicle-mediated transport in synapse	http://amigo.geneontology.org/amigo/term/GO:0099003	FMR1 DRD2 CDK5
0.0705699	6	872	3.13706	Regulation of cellular localization	http://amigo.geneontology.org/amigo/term/GO:0060341	TMEM30A NMT1 PCNT CDK5 BDNF HTT
0.0724056	1	6	75.9867	His-Purkinje system development	http://amigo.geneontology.org/amigo/term/GO:0003164	HOPX
0.0724056	1	6	75.9867	N-terminal protein lipidation	http://amigo.geneontology.org/amigo/term/GO:0006498	NMT1
0.0724056	5	637	3.57865	Endocytosis	http://amigo.geneontology.org/amigo/term/GO:0006897	FMR1 TBC1D5 ITGAV DRD2 CDK5
0.0724056	1	6	75.9867	Zygotic determination of anterior/posterior axis, embryo	http://amigo.geneontology.org/amigo/term/GO:0007354	PCSK6
0.0724056	2	77	11.8421	Adult locomotory behavior	http://amigo.geneontology.org/amigo/term/GO:0008344	DRD2 PCDH15
0.0724056	1	6	75.9867	Gamma-aminobutyric acid metabolic process	http://amigo.geneontology.org/amigo/term/GO:0009448	GAD2
0.0724056	3	218	6.27413	Response to mechanical stimulus	http://amigo.geneontology.org/amigo/term/GO:0009612	DRD2 PCDH15 HTT
0.0724056	1	6	75.9867	Diadenosine polyphosphate catabolic process	http://amigo.geneontology.org/amigo/term/GO:0015961	FHIT
0.0724056	3	219	6.24548	Regulation of exocytosis	http://amigo.geneontology.org/amigo/term/GO:0017157	FMR1 DRD2 CDK5
0.0724056	1	6	75.9867	Cerebral cortex GABAergic interneuron migration	http://amigo.geneontology.org/amigo/term/GO:0021853	DRD2
0.0724056	2	76	11.9979	Negative regulation of ion transmembrane transporter activity	http://amigo.geneontology.org/amigo/term/GO:0032413	FMR1 DRD2
0.0724056	2	79	11.5423	Heterotypic cell-cell adhesion	http://amigo.geneontology.org/amigo/term/GO:0034113	ITGAV CTNNA3
0.0724056	1	6	75.9867	Response to interleukin-3	http://amigo.geneontology.org/amigo/term/GO:0036015	SH2B3
0.0724056	1	6	75.9867	Cellular response to interleukin-3	http://amigo.geneontology.org/amigo/term/GO:0036016	SH2B3
0.0724056	1	6	75.9867	Positive regulation of skeletal muscle tissue regeneration	http://amigo.geneontology.org/amigo/term/GO:0043415	HOPX
0.0724056	1	6	75.9867	Negative regulation of protein export from nucleus	http://amigo.geneontology.org/amigo/term/GO:0046826	CDK5
0.0724056	2	78	11.6903	Response to axon injury	http://amigo.geneontology.org/amigo/term/GO:0048678	TNR DRD2
0.0724056	1	6	75.9867	Positive regulation of neurotransmitter uptake	http://amigo.geneontology.org/amigo/term/GO:0051582	DRD2
0.0724056	1	6	75.9867	Positive regulation of transmission of nerve impulse	http://amigo.geneontology.org/amigo/term/GO:0051971	TNR
0.0724056	1	6	75.9867	Regulation of phospholipid translocation	http://amigo.geneontology.org/amigo/term/GO:0061091	TMEM30A
0.0724056	1	6	75.9867	Nucleotide-binding oligomerization domain containing 1 signaling pathway	http://amigo.geneontology.org/amigo/term/GO:0070427	SLC46A2
0.0724056	1	6	75.9867	Cellular response to cGMP	http://amigo.geneontology.org/amigo/term/GO:0071321	RAPGEF2
0.0724056	1	6	75.9867	Bundle of His cell-Purkinje myocyte adhesion involved in cell communication	http://amigo.geneontology.org/amigo/term/GO:0086073	CTNNA3
0.0724056	1	6	75.9867	Carbohydrate import across plasma membrane	http://amigo.geneontology.org/amigo/term/GO:0098704	SLC2A3
0.0724056	1	6	75.9867	Hexose import across plasma membrane	http://amigo.geneontology.org/amigo/term/GO:0140271	SLC2A3
0.0724056	3	221	6.18896	Regulation of cell junction assembly	http://amigo.geneontology.org/amigo/term/GO:1901888	RAPGEF2 DLC1 BDNF
0.0724056	1	6	75.9867	Positive regulation of apoptotic process involved in morphogenesis	http://amigo.geneontology.org/amigo/term/GO:1902339	TNFRSF1B
0.0724056	1	6	75.9867	Positive regulation of apoptotic process involved in development	http://amigo.geneontology.org/amigo/term/GO:1904747	TNFRSF1B
0.0724056	1	6	75.9867	Positive regulation of cAMP-dependent protein kinase activity	http://amigo.geneontology.org/amigo/term/GO:2000481	RAPGEF2
0.0724056	1	6	75.9867	Negative regulation of skeletal muscle cell differentiation	http://amigo.geneontology.org/amigo/term/GO:2001015	S100B
0.0724056	2	76	11.9979	Positive regulation of cation channel activity	http://amigo.geneontology.org/amigo/term/GO:2001259	CDK5 HTT
0.0729616	3	225	6.07893	Regulation of synapse organization	http://amigo.geneontology.org/amigo/term/GO:0050807	DRD2 CDK5 BDNF
0.0735023	2	80	11.398	Alternative mRNA splicing, via spliceosome	http://amigo.geneontology.org/amigo/term/GO:0000380	RBFOX1 FMR1
0.0736319	5	647	3.52334	Plasma membrane bounded cell projection assembly	http://amigo.geneontology.org/amigo/term/GO:0120031	FMR1 RAPGEF2 PCDH15 PCNT HTT
0.073898	3	227	6.02537	Maintenance of location in cell	http://amigo.geneontology.org/amigo/term/GO:0051651	DRD2 CDK5 HTT
0.073898	9	1764	2.32612	Transmembrane transport	http://amigo.geneontology.org/amigo/term/GO:0055085	SLC2A3 FMR1 TMEM30A SLC46A2 ITGAV NIPA2 DRD2 CDK5 HTT
0.075774	8	1469	2.48289	Positive regulation of cellular protein metabolic process	http://amigo.geneontology.org/amigo/term/GO:0032270	TNFRSF1B FMR1 RAPGEF2 DRD2 ADCY9 DLC1 CDK5 BDNF
0.0759975	2	82	11.12	Vasculogenesis	http://amigo.geneontology.org/amigo/term/GO:0001570	RAPGEF2 ITGAV
0.0763347	6	909	3.00937	Inorganic ion transmembrane transport	http://amigo.geneontology.org/amigo/term/GO:0098660	FMR1 ITGAV NIPA2 DRD2 CDK5 HTT
0.0771921	1	7	65.1314	Xenobiotic transmembrane transport	http://amigo.geneontology.org/amigo/term/GO:0006855	TMEM30A
0.0771921	1	7	65.1314	Adenylate cyclase-inhibiting dopamine receptor signaling pathway	http://amigo.geneontology.org/amigo/term/GO:0007195	DRD2
0.0771921	2	83	10.986	Peripheral nervous system development	http://amigo.geneontology.org/amigo/term/GO:0007422	CDK5 BDNF
0.0771921	1	7	65.1314	Cerebral cortex GABAergic interneuron development	http://amigo.geneontology.org/amigo/term/GO:0021894	DRD2
0.0771921	5	662	3.4435	Cell projection assembly	http://amigo.geneontology.org/amigo/term/GO:0030031	FMR1 RAPGEF2 PCDH15 PCNT HTT
0.0771921	2	84	10.8552	Negative regulation of transporter activity	http://amigo.geneontology.org/amigo/term/GO:0032410	FMR1 DRD2
0.0771921	1	7	65.1314	Negative regulation of cellular amine metabolic process	http://amigo.geneontology.org/amigo/term/GO:0033239	COMT
0.0771921	1	7	65.1314	Secretion of lysosomal enzymes	http://amigo.geneontology.org/amigo/term/GO:0033299	NAGPA
0.0771921	1	7	65.1314	Vocal learning	http://amigo.geneontology.org/amigo/term/GO:0042297	HTT
0.0771921	1	7	65.1314	Dopamine catabolic process	http://amigo.geneontology.org/amigo/term/GO:0042420	COMT
0.0771921	1	7	65.1314	Negative regulation of vasoconstriction	http://amigo.geneontology.org/amigo/term/GO:0045906	DOCK4
0.0771921	3	232	5.89552	Developmental cell growth	http://amigo.geneontology.org/amigo/term/GO:0048588	TNR CDK5 BDNF
0.0771921	3	236	5.79559	Regulation of synapse structure or activity	http://amigo.geneontology.org/amigo/term/GO:0050803	DRD2 CDK5 BDNF
0.0771921	1	7	65.1314	Response to methylmercury	http://amigo.geneontology.org/amigo/term/GO:0051597	S100B
0.0771921	1	7	65.1314	Lipophagy	http://amigo.geneontology.org/amigo/term/GO:0061724	HTT
0.0771921	1	7	65.1314	CAMKK-AMPK signaling cascade	http://amigo.geneontology.org/amigo/term/GO:0061762	HTT
0.0771921	1	7	65.1314	Response to cGMP	http://amigo.geneontology.org/amigo/term/GO:0070305	RAPGEF2
0.0771921	1	7	65.1314	Cardiac muscle cell-cardiac muscle cell adhesion	http://amigo.geneontology.org/amigo/term/GO:0086042	CTNNA3
0.0771921	1	7	65.1314	Imitative learning	http://amigo.geneontology.org/amigo/term/GO:0098596	HTT
0.0771921	1	7	65.1314	Observational learning	http://amigo.geneontology.org/amigo/term/GO:0098597	HTT
0.0771921	1	7	65.1314	Aminophospholipid translocation	http://amigo.geneontology.org/amigo/term/GO:0140331	TMEM30A
0.0771921	3	234	5.84513	Negative regulation of neuron death	http://amigo.geneontology.org/amigo/term/GO:1901215	TNFRSF1B CDK5 BDNF
0.0771921	1	7	65.1314	Positive regulation of mRNA binding	http://amigo.geneontology.org/amigo/term/GO:1902416	FMR1
0.0771921	1	7	65.1314	Positive regulation of non-membrane spanning protein tyrosine kinase activity	http://amigo.geneontology.org/amigo/term/GO:1903997	BDNF
0.0771921	1	7	65.1314	Positive regulation of synaptic vesicle exocytosis	http://amigo.geneontology.org/amigo/term/GO:2000302	CDK5
0.0771921	1	7	65.1314	Regulation of entry of bacterium into host cell	http://amigo.geneontology.org/amigo/term/GO:2000535	ITGAV
0.0775223	3	238	5.74689	Positive regulation of neurogenesis	http://amigo.geneontology.org/amigo/term/GO:0050769	TNFRSF1B DRD2 BDNF
0.0775519	5	670	3.40239	Regulation of secretion	http://amigo.geneontology.org/amigo/term/GO:0051046	TNFRSF1B COMT FMR1 DRD2 CDK5
0.0779985	3	239	5.72285	Regulation of heart contraction	http://amigo.geneontology.org/amigo/term/GO:0008016	DRD2 HOPX CTNNA3
0.0801907	2	88	10.3618	Regulation of striated muscle cell differentiation	http://amigo.geneontology.org/amigo/term/GO:0051153	HOPX BDNF
0.0807708	6	937	2.91945	Regulation of protein localization	http://amigo.geneontology.org/amigo/term/GO:0032880	TMEM30A NMT1 DRD2 PCNT CDK5 BDNF
0.0808969	3	243	5.62864	Adenylate cyclase-modulating G protein-coupled receptor signaling pathway	http://amigo.geneontology.org/amigo/term/GO:0007188	RAPGEF2 DRD2 ADCY9
0.081582	3	248	5.51516	Cell-matrix adhesion	http://amigo.geneontology.org/amigo/term/GO:0007160	ITGAV DLC1 CDK5
0.081582	3	245	5.58269	Glial cell differentiation	http://amigo.geneontology.org/amigo/term/GO:0010001	TNFRSF1B S100B CDK5
0.081582	9	1835	2.23612	Positive regulation of cell communication	http://amigo.geneontology.org/amigo/term/GO:0010647	FMR1 RAPGEF2 TNR SLC46A2 DRD2 S100B CDK5 BDNF HTT
0.081582	2	92	9.9113	Positive regulation of mitochondrion organization	http://amigo.geneontology.org/amigo/term/GO:0010822	NMT1 HTT
0.081582	4	448	4.07071	Regulation of metal ion transport	http://amigo.geneontology.org/amigo/term/GO:0010959	FMR1 DRD2 CDK5 HTT
0.081582	1	8	56.99	Positive regulation of histone phosphorylation	http://amigo.geneontology.org/amigo/term/GO:0033129	FMR1
0.081582	3	246	5.56	Regulation of dephosphorylation	http://amigo.geneontology.org/amigo/term/GO:0035303	DRD2 DLC1 HTT
0.081582	4	451	4.04364	Regulation of membrane potential	http://amigo.geneontology.org/amigo/term/GO:0042391	FMR1 DRD2 CDK5 CTNNA3
0.081582	1	8	56.99	Regulation of skeletal muscle tissue regeneration	http://amigo.geneontology.org/amigo/term/GO:0043416	HOPX
0.081582	4	451	4.04364	Synapse organization	http://amigo.geneontology.org/amigo/term/GO:0050808	TNR DRD2 CDK5 BDNF
0.081582	7	1226	2.60313	Negative regulation of protein metabolic process	http://amigo.geneontology.org/amigo/term/GO:0051248	FMR1 SH2B3 ITGAV DRD2 SPOCK1 CDK5 FHIT
0.081582	1	8	56.99	Regulation of synapse structural plasticity	http://amigo.geneontology.org/amigo/term/GO:0051823	DRD2
0.081582	5	690	3.30377	Metal ion homeostasis	http://amigo.geneontology.org/amigo/term/GO:0055065	COMT ITGAV DRD2 CDK5 HTT
0.081582	1	8	56.99	Righting reflex	http://amigo.geneontology.org/amigo/term/GO:0060013	PCDH15
0.081582	1	8	56.99	Phospholipase C-activating dopamine receptor signaling pathway	http://amigo.geneontology.org/amigo/term/GO:0060158	DRD2
0.081582	3	245	5.58269	Developmental growth involved in morphogenesis	http://amigo.geneontology.org/amigo/term/GO:0060560	TNR CDK5 BDNF
0.081582	2	91	10.0202	Selective autophagy	http://amigo.geneontology.org/amigo/term/GO:0061912	PCNT HTT
0.081582	1	8	56.99	Negative regulation of chemokine-mediated signaling pathway	http://amigo.geneontology.org/amigo/term/GO:0070100	SH2B3
0.081582	3	245	5.58269	Extrinsic apoptotic signaling pathway	http://amigo.geneontology.org/amigo/term/GO:0097191	TNFRSF1B ITGAV HTT
0.081582	1	8	56.99	Calmodulin dependent kinase signaling pathway	http://amigo.geneontology.org/amigo/term/GO:0099004	HTT
0.081582	1	8	56.99	Regulation of transforming growth factor beta activation	http://amigo.geneontology.org/amigo/term/GO:1901388	ITGAV
0.081582	1	8	56.99	Regulation of non-membrane spanning protein tyrosine kinase activity	http://amigo.geneontology.org/amigo/term/GO:1903995	BDNF
0.081582	2	92	9.9113	Negative regulation of cation transmembrane transport	http://amigo.geneontology.org/amigo/term/GO:1904063	FMR1 DRD2
0.081582	1	8	56.99	Interneuron migration	http://amigo.geneontology.org/amigo/term/GO:1904936	DRD2
0.081582	1	8	56.99	Positive regulation of RNA binding	http://amigo.geneontology.org/amigo/term/GO:1905216	FMR1
0.081582	1	8	56.99	Hyaloid vascular plexus regression	http://amigo.geneontology.org/amigo/term/GO:1990384	DRD2
0.0820389	9	1842	2.22762	Positive regulation of signaling	http://amigo.geneontology.org/amigo/term/GO:0023056	FMR1 RAPGEF2 TNR SLC46A2 DRD2 S100B CDK5 BDNF HTT
0.0824126	3	251	5.44924	Negative regulation of apoptotic signaling pathway	http://amigo.geneontology.org/amigo/term/GO:2001234	ITGAV BDNF HTT
0.0826527	4	457	3.99055	Positive regulation of GTPase activity	http://amigo.geneontology.org/amigo/term/GO:0043547	RAPGEF2 DOCK4 TBC1D5 DLC1
0.0829257	8	1537	2.37304	Negative regulation of cell communication	http://amigo.geneontology.org/amigo/term/GO:0010648	FMR1 SH2B3 TNR ITGAV DRD2 DLC1 BDNF HTT
0.0835507	2	94	9.70043	Adenylate cyclase-inhibiting G protein-coupled receptor signaling pathway	http://amigo.geneontology.org/amigo/term/GO:0007193	DRD2 ADCY9
0.0835507	8	1540	2.36842	Negative regulation of signaling	http://amigo.geneontology.org/amigo/term/GO:0023057	FMR1 SH2B3 TNR ITGAV DRD2 DLC1 BDNF HTT
0.0835507	2	94	9.70043	Homotypic cell-cell adhesion	http://amigo.geneontology.org/amigo/term/GO:0034109	SH2B3 CTNNA3
0.0835729	5	699	3.26123	Chemotaxis	http://amigo.geneontology.org/amigo/term/GO:0006935	TNR DOCK4 ITGAV CDK5 BDNF
0.0847783	5	702	3.24729	Taxis	http://amigo.geneontology.org/amigo/term/GO:0042330	TNR DOCK4 ITGAV CDK5 BDNF
0.0854719	1	9	50.6578	Regulation of vascular associated smooth muscle contraction	http://amigo.geneontology.org/amigo/term/GO:0003056	DOCK4
0.0854719	1	9	50.6578	Glutamate catabolic process	http://amigo.geneontology.org/amigo/term/GO:0006538	GAD2
0.0854719	4	470	3.88017	Cellular calcium ion homeostasis	http://amigo.geneontology.org/amigo/term/GO:0006874	ITGAV DRD2 CDK5 HTT
0.0854719	1	9	50.6578	Neuron-neuron synaptic transmission	http://amigo.geneontology.org/amigo/term/GO:0007270	DRD2
0.0854719	1	9	50.6578	Aminophospholipid transport	http://amigo.geneontology.org/amigo/term/GO:0015917	TMEM30A
0.0854719	1	9	50.6578	Diadenosine polyphosphate metabolic process	http://amigo.geneontology.org/amigo/term/GO:0015959	FHIT
0.0854719	1	9	50.6578	Catechol-containing compound catabolic process	http://amigo.geneontology.org/amigo/term/GO:0019614	COMT
0.0854719	1	9	50.6578	Locomotion involved in locomotory behavior	http://amigo.geneontology.org/amigo/term/GO:0031987	DRD2
0.0854719	1	9	50.6578	Positive regulation of cellular amine metabolic process	http://amigo.geneontology.org/amigo/term/GO:0033240	COMT
0.0854719	1	9	50.6578	Catecholamine catabolic process	http://amigo.geneontology.org/amigo/term/GO:0042424	COMT
0.0854719	1	9	50.6578	Drinking behavior	http://amigo.geneontology.org/amigo/term/GO:0042756	DRD2
0.0854719	2	98	9.30449	Pigmentation	http://amigo.geneontology.org/amigo/term/GO:0043473	DRD2 MITF
0.0854719	3	258	5.3014	Negative regulation of growth	http://amigo.geneontology.org/amigo/term/GO:0045926	SMARCA2 TNR CDK5
0.0854719	1	9	50.6578	Behavioral response to ethanol	http://amigo.geneontology.org/amigo/term/GO:0048149	DRD2
0.0854719	1	9	50.6578	Negative regulation of dendrite morphogenesis	http://amigo.geneontology.org/amigo/term/GO:0050774	RAPGEF2
0.0854719	1	9	50.6578	Equilibrioception	http://amigo.geneontology.org/amigo/term/GO:0050957	PCDH15
0.0854719	8	1563	2.33356	Positive regulation of protein metabolic process	http://amigo.geneontology.org/amigo/term/GO:0051247	TNFRSF1B FMR1 RAPGEF2 DRD2 ADCY9 DLC1 CDK5 BDNF
0.0854719	1	9	50.6578	Regulation of dopamine uptake involved in synaptic transmission	http://amigo.geneontology.org/amigo/term/GO:0051584	DRD2
0.0854719	1	9	50.6578	Regulation of catecholamine uptake involved in synaptic transmission	http://amigo.geneontology.org/amigo/term/GO:0051940	DRD2
0.0854719	1	9	50.6578	Positive regulation of receptor binding	http://amigo.geneontology.org/amigo/term/GO:1900122	BDNF
0.0854719	1	9	50.6578	Negative regulation of long-term synaptic depression	http://amigo.geneontology.org/amigo/term/GO:1900453	FMR1
0.0854719	1	9	50.6578	Regulation of mRNA binding	http://amigo.geneontology.org/amigo/term/GO:1902415	FMR1
0.0854719	1	9	50.6578	Negative regulation of cytoplasmic translation	http://amigo.geneontology.org/amigo/term/GO:2000766	FMR1
0.0873619	6	984	2.78	Metal ion transport	http://amigo.geneontology.org/amigo/term/GO:0030001	FMR1 ITGAV NIPA2 DRD2 CDK5 HTT
0.0879548	6	986	2.77436	Cation transmembrane transport	http://amigo.geneontology.org/amigo/term/GO:0098655	FMR1 ITGAV NIPA2 DRD2 CDK5 HTT
0.0880079	2	100	9.1184	Feeding behavior	http://amigo.geneontology.org/amigo/term/GO:0007631	DRD2 NEGR1
0.0880079	2	100	9.1184	Negative regulation of ion transmembrane transport	http://amigo.geneontology.org/amigo/term/GO:0034766	FMR1 DRD2
0.0890893	2	101	9.02812	Regulation of axon extension	http://amigo.geneontology.org/amigo/term/GO:0030516	TNR CDK5
0.0890893	2	101	9.02812	Regulation of lipase activity	http://amigo.geneontology.org/amigo/term/GO:0060191	PCSK6 BDNF
0.0890893	2	101	9.02812	Regulation of leukocyte apoptotic process	http://amigo.geneontology.org/amigo/term/GO:2000106	RAPGEF2 SLC46A2
0.0892152	9	1896	2.16418	Regulation of intracellular signal transduction	http://amigo.geneontology.org/amigo/term/GO:1902531	RAPGEF2 SH2B3 SLC46A2 ARFGEF2 DRD2 S100B DLC1 CDK5 HTT
0.0896894	2	103	8.85282	Regulation of heart rate	http://amigo.geneontology.org/amigo/term/GO:0002027	DRD2 CTNNA3
0.0896894	1	10	45.592	Regulation of extracellular matrix constituent secretion	http://amigo.geneontology.org/amigo/term/GO:0003330	TNFRSF1B
0.0896894	4	483	3.77573	Response to radiation	http://amigo.geneontology.org/amigo/term/GO:0009314	FMR1 NMT1 DRD2 CDK5
0.0896894	1	10	45.592	Substrate-independent telencephalic tangential migration	http://amigo.geneontology.org/amigo/term/GO:0021826	DRD2
0.0896894	1	10	45.592	Interneuron migration from the subpallium to the cortex	http://amigo.geneontology.org/amigo/term/GO:0021830	DRD2
0.0896894	1	10	45.592	Substrate-independent telencephalic tangential interneuron migration	http://amigo.geneontology.org/amigo/term/GO:0021843	DRD2
0.0896894	7	1282	2.48942	Regulation of response to external stimulus	http://amigo.geneontology.org/amigo/term/GO:0032101	TNFRSF1B SH2B3 TNR NMT1 DRD2 ADCY9 HOPX
0.0896894	1	10	45.592	Transforming growth factor beta activation	http://amigo.geneontology.org/amigo/term/GO:0036363	ITGAV
0.0896894	2	102	8.93961	Oligodendrocyte differentiation	http://amigo.geneontology.org/amigo/term/GO:0048709	TNFRSF1B CDK5
0.0896894	1	10	45.592	Branching morphogenesis of a nerve	http://amigo.geneontology.org/amigo/term/GO:0048755	DRD2
0.0896894	4	482	3.78357	Calcium ion homeostasis	http://amigo.geneontology.org/amigo/term/GO:0055074	ITGAV DRD2 CDK5 HTT
0.0896894	1	10	45.592	Positive regulation of growth hormone secretion	http://amigo.geneontology.org/amigo/term/GO:0060124	DRD2
0.0896894	1	10	45.592	Learned vocalization behavior or vocal learning	http://amigo.geneontology.org/amigo/term/GO:0098598	HTT
0.0896894	1	10	45.592	Presynaptic modulation of chemical synaptic transmission	http://amigo.geneontology.org/amigo/term/GO:0099171	CDK5
0.0896894	1	10	45.592	Positive regulation of execution phase of apoptosis	http://amigo.geneontology.org/amigo/term/GO:1900119	DLC1
0.0896894	1	10	45.592	Regulation of intracellular transport of viral material	http://amigo.geneontology.org/amigo/term/GO:1901252	FMR1
0.0896894	2	103	8.85282	Negative regulation of response to wounding	http://amigo.geneontology.org/amigo/term/GO:1903035	SH2B3 TNR
0.0896894	1	10	45.592	Negative regulation of extracellular matrix organization	http://amigo.geneontology.org/amigo/term/GO:1903054	TNFRSF1B
0.0898528	3	272	5.02853	Positive regulation of growth	http://amigo.geneontology.org/amigo/term/GO:0045927	DRD2 HOPX BDNF
0.0900715	2	104	8.76769	Leukocyte homeostasis	http://amigo.geneontology.org/amigo/term/GO:0001776	SH2B3 SLC46A2
0.0912065	3	274	4.99182	Telencephalon development	http://amigo.geneontology.org/amigo/term/GO:0021537	TNR DRD2 CDK5
0.0913215	2	105	8.68419	Negative regulation of developmental growth	http://amigo.geneontology.org/amigo/term/GO:0048640	TNR CDK5
0.0923868	2	106	8.60226	Smooth muscle contraction	http://amigo.geneontology.org/amigo/term/GO:0006939	DOCK4 DRD2
0.0923868	2	106	8.60226	Sensory perception of pain	http://amigo.geneontology.org/amigo/term/GO:0019233	COMT CDK5
0.0923868	2	106	8.60226	Excitatory postsynaptic potential	http://amigo.geneontology.org/amigo/term/GO:0060079	DRD2 CDK5
0.0937592	1	11	41.4473	CAMP biosynthetic process	http://amigo.geneontology.org/amigo/term/GO:0006171	ADCY9
0.0937592	1	11	41.4473	L-ascorbic acid metabolic process	http://amigo.geneontology.org/amigo/term/GO:0019852	SLC2A3
0.0937592	1	11	41.4473	Cerebral cortex GABAergic interneuron differentiation	http://amigo.geneontology.org/amigo/term/GO:0021892	DRD2
0.0937592	1	11	41.4473	Peristalsis	http://amigo.geneontology.org/amigo/term/GO:0030432	DRD2
0.0937592	1	11	41.4473	Positive regulation of osteoblast proliferation	http://amigo.geneontology.org/amigo/term/GO:0033690	ITGAV
0.0937592	1	11	41.4473	Regulation of glial cell apoptotic process	http://amigo.geneontology.org/amigo/term/GO:0034350	CDK5
0.0937592	2	108	8.44296	Regulation of receptor signaling pathway via JAK-STAT	http://amigo.geneontology.org/amigo/term/GO:0046425	SH2B3 CDK5
0.0937592	1	11	41.4473	Negative regulation of neurotransmitter secretion	http://amigo.geneontology.org/amigo/term/GO:0046929	FMR1
0.0937592	2	108	8.44296	Regulation of mRNA splicing, via spliceosome	http://amigo.geneontology.org/amigo/term/GO:0048024	RBFOX1 FMR1
0.0937592	9	1940	2.11509	Negative regulation of response to stimulus	http://amigo.geneontology.org/amigo/term/GO:0048585	TNFRSF1B SH2B3 TNR ITGAV DRD2 ADCY9 DLC1 BDNF HTT
0.0937592	1	11	41.4473	Positive regulation of collateral sprouting	http://amigo.geneontology.org/amigo/term/GO:0048672	BDNF
0.0937592	1	11	41.4473	Negative regulation of synaptic transmission, glutamatergic	http://amigo.geneontology.org/amigo/term/GO:0051967	DRD2
0.0937592	1	11	41.4473	Regulation of dopamine receptor signaling pathway	http://amigo.geneontology.org/amigo/term/GO:0060159	DRD2
0.0937592	1	11	41.4473	Regulation of chemokine-mediated signaling pathway	http://amigo.geneontology.org/amigo/term/GO:0070099	SH2B3
0.0937592	1	11	41.4473	Synapse pruning	http://amigo.geneontology.org/amigo/term/GO:0098883	CDK5
0.0937592	1	11	41.4473	Lactone metabolic process	http://amigo.geneontology.org/amigo/term/GO:1901334	SLC2A3
0.0937592	1	11	41.4473	Positive regulation of autophagy of mitochondrion	http://amigo.geneontology.org/amigo/term/GO:1903599	HTT
0.0937592	1	11	41.4473	Regulation of RNA binding	http://amigo.geneontology.org/amigo/term/GO:1905214	FMR1
0.0953248	2	110	8.28945	Cellular biogenic amine metabolic process	http://amigo.geneontology.org/amigo/term/GO:0006576	COMT DRD2
0.0967519	2	111	8.21477	Limbic system development	http://amigo.geneontology.org/amigo/term/GO:0021761	DRD2 CDK5
0.0972835	6	1034	2.64557	Regulation of anatomical structure morphogenesis	http://amigo.geneontology.org/amigo/term/GO:0022603	RAPGEF2 TNR S100B DLC1 CDK5 BDNF
0.0976182	7	1329	2.40138	Response to abiotic stimulus	http://amigo.geneontology.org/amigo/term/GO:0009628	FMR1 NMT1 DRD2 PCDH15 S100B CDK5 HTT
0.0976182	2	112	8.14143	Positive regulation of ion transmembrane transporter activity	http://amigo.geneontology.org/amigo/term/GO:0032414	CDK5 HTT
0.0976182	2	112	8.14143	Positive regulation of plasma membrane bounded cell projection assembly	http://amigo.geneontology.org/amigo/term/GO:0120034	FMR1 HTT
0.0983465	3	290	4.71641	Axon guidance	http://amigo.geneontology.org/amigo/term/GO:0007411	TNR CDK5 BDNF
0.0983465	1	12	37.9933	Phenol-containing compound catabolic process	http://amigo.geneontology.org/amigo/term/GO:0019336	COMT
0.0983465	1	12	37.9933	Neurotransmitter catabolic process	http://amigo.geneontology.org/amigo/term/GO:0042135	COMT
0.0983465	3	289	4.73273	Positive regulation of nervous system development	http://amigo.geneontology.org/amigo/term/GO:0051962	TNFRSF1B DRD2 BDNF
0.0983465	4	512	3.56188	Cellular divalent inorganic cation homeostasis	http://amigo.geneontology.org/amigo/term/GO:0072503	ITGAV DRD2 CDK5 HTT
0.0983465	1	12	37.9933	Negative regulation of platelet aggregation	http://amigo.geneontology.org/amigo/term/GO:0090331	SH2B3
0.0983465	1	12	37.9933	Dendritic cell apoptotic process	http://amigo.geneontology.org/amigo/term/GO:0097048	RAPGEF2
0.0983465	3	291	4.70021	Neuron projection guidance	http://amigo.geneontology.org/amigo/term/GO:0097485	TNR CDK5 BDNF
0.0983465	2	113	8.06938	Chemical synaptic transmission, postsynaptic	http://amigo.geneontology.org/amigo/term/GO:0099565	DRD2 CDK5
0.0983465	1	12	37.9933	Regulation of apoptotic process involved in morphogenesis	http://amigo.geneontology.org/amigo/term/GO:1902337	TNFRSF1B
0.0983465	1	12	37.9933	Regulation of apoptotic process involved in development	http://amigo.geneontology.org/amigo/term/GO:1904748	TNFRSF1B
0.0983465	2	113	8.06938	Regulation of receptor signaling pathway via STAT	http://amigo.geneontology.org/amigo/term/GO:1904892	SH2B3 CDK5
0.0983465	1	12	37.9933	Regulation of dendritic cell apoptotic process	http://amigo.geneontology.org/amigo/term/GO:2000668	RAPGEF2
0.0983465	1	12	37.9933	Positive regulation of vasculogenesis	http://amigo.geneontology.org/amigo/term/GO:2001214	RAPGEF2
0.100223	5	772	2.95285	Cellular response to nitrogen compound	http://amigo.geneontology.org/amigo/term/GO:1901699	FMR1 RAPGEF2 DRD2 ADCY9 CDK5
0.100443	4	518	3.52062	Signal release	http://amigo.geneontology.org/amigo/term/GO:0023061	FMR1 GAD2 DRD2 CDK5
0.103144	1	13	35.0708	Nervous system process involved in regulation of systemic arterial blood pressure	http://amigo.geneontology.org/amigo/term/GO:0001976	DRD2
0.103144	1	13	35.0708	Short-term memory	http://amigo.geneontology.org/amigo/term/GO:0007614	COMT
0.103144	1	13	35.0708	Negative regulation of macrophage derived foam cell differentiation	http://amigo.geneontology.org/amigo/term/GO:0010745	ITGAV
0.103144	3	299	4.57445	Negative regulation of cell migration	http://amigo.geneontology.org/amigo/term/GO:0030336	DRD2 DLC1 MITF
0.103144	1	13	35.0708	Regulation of histone phosphorylation	http://amigo.geneontology.org/amigo/term/GO:0033127	FMR1
0.103144	1	13	35.0708	Response to histamine	http://amigo.geneontology.org/amigo/term/GO:0034776	DRD2
0.103144	1	13	35.0708	Negative regulation of tyrosine phosphorylation of STAT protein	http://amigo.geneontology.org/amigo/term/GO:0042532	SH2B3
0.103144	2	119	7.66252	Response to alkaloid	http://amigo.geneontology.org/amigo/term/GO:0043279	DRD2 CDK5
0.103144	5	781	2.91882	Cation homeostasis	http://amigo.geneontology.org/amigo/term/GO:0055080	COMT ITGAV DRD2 CDK5 HTT
0.103144	1	13	35.0708	Prepulse inhibition	http://amigo.geneontology.org/amigo/term/GO:0060134	DRD2
0.103144	1	13	35.0708	Cellular response to hydroxyurea	http://amigo.geneontology.org/amigo/term/GO:0072711	FMR1
0.103144	1	13	35.0708	Establishment of endothelial intestinal barrier	http://amigo.geneontology.org/amigo/term/GO:0090557	RAPGEF2
0.103144	1	13	35.0708	Regulation of ventricular cardiac muscle cell action potential	http://amigo.geneontology.org/amigo/term/GO:0098911	CTNNA3
0.103144	1	13	35.0708	Positive regulation of voltage-gated calcium channel activity	http://amigo.geneontology.org/amigo/term/GO:1901387	CDK5
0.103144	1	13	35.0708	Positive regulation of phospholipid transport	http://amigo.geneontology.org/amigo/term/GO:2001140	TMEM30A
0.103828	6	1066	2.56615	Intracellular protein transport	http://amigo.geneontology.org/amigo/term/GO:0006886	NAGPA TMEM30A TBC1D5 NMT1 PCNT CDK5
0.103977	8	1678	2.17364	Protein phosphorylation	http://amigo.geneontology.org/amigo/term/GO:0006468	FMR1 RAPGEF2 SH2B3 DRD2 ADCY9 CDK5 BDNF HTT
0.103977	1	14	32.5657	Negative regulation of myotube differentiation	http://amigo.geneontology.org/amigo/term/GO:0010832	BDNF
0.103977	1	14	32.5657	Response to inactivity	http://amigo.geneontology.org/amigo/term/GO:0014854	DRD2
0.103977	1	14	32.5657	Adenohypophysis development	http://amigo.geneontology.org/amigo/term/GO:0021984	DRD2
0.103977	2	121	7.53587	Positive regulation of transporter activity	http://amigo.geneontology.org/amigo/term/GO:0032411	CDK5 HTT
0.103977	1	14	32.5657	Rap protein signal transduction	http://amigo.geneontology.org/amigo/term/GO:0032486	RAPGEF2
0.103977	1	14	32.5657	Negative regulation of homotypic cell-cell adhesion	http://amigo.geneontology.org/amigo/term/GO:0034111	SH2B3
0.103977	4	533	3.42154	Regulation of ion transmembrane transport	http://amigo.geneontology.org/amigo/term/GO:0034765	FMR1 DRD2 CDK5 HTT
0.103977	1	14	32.5657	Locomotory exploration behavior	http://amigo.geneontology.org/amigo/term/GO:0035641	TNR
0.103977	1	14	32.5657	Positive regulation of urine volume	http://amigo.geneontology.org/amigo/term/GO:0035810	DRD2
0.103977	1	14	32.5657	Positive regulation of renal sodium excretion	http://amigo.geneontology.org/amigo/term/GO:0035815	DRD2
0.103977	1	14	32.5657	Regulation of sulfur metabolic process	http://amigo.geneontology.org/amigo/term/GO:0042762	COMT
0.103977	4	536	3.40239	Regulation of GTPase activity	http://amigo.geneontology.org/amigo/term/GO:0043087	RAPGEF2 DOCK4 TBC1D5 DLC1
0.103977	1	14	32.5657	Regulation of secondary metabolic process	http://amigo.geneontology.org/amigo/term/GO:0043455	RAPGEF2
0.103977	1	14	32.5657	Negative regulation of smooth muscle contraction	http://amigo.geneontology.org/amigo/term/GO:0045986	DOCK4
0.103977	1	14	32.5657	Regulation of melanin biosynthetic process	http://amigo.geneontology.org/amigo/term/GO:0048021	RAPGEF2
0.103977	1	14	32.5657	Negative regulation of axon regeneration	http://amigo.geneontology.org/amigo/term/GO:0048681	TNR
0.103977	7	1373	2.32443	Positive regulation of developmental process	http://amigo.geneontology.org/amigo/term/GO:0051094	TNFRSF1B FMR1 RAPGEF2 DRD2 C21orf91 HOPX BDNF
0.103977	2	123	7.41333	Negative regulation of protein transport	http://amigo.geneontology.org/amigo/term/GO:0051224	DRD2 CDK5
0.103977	1	14	32.5657	Negative regulation of cytosolic calcium ion concentration	http://amigo.geneontology.org/amigo/term/GO:0051481	DRD2
0.103977	1	14	32.5657	Dopamine uptake involved in synaptic transmission	http://amigo.geneontology.org/amigo/term/GO:0051583	DRD2
0.103977	1	14	32.5657	Negative regulation of neurotransmitter transport	http://amigo.geneontology.org/amigo/term/GO:0051589	FMR1
0.103977	1	14	32.5657	Catecholamine uptake involved in synaptic transmission	http://amigo.geneontology.org/amigo/term/GO:0051934	DRD2
0.103977	1	14	32.5657	Regulation of growth hormone secretion	http://amigo.geneontology.org/amigo/term/GO:0060123	DRD2
0.103977	1	14	32.5657	Extracellular matrix constituent secretion	http://amigo.geneontology.org/amigo/term/GO:0070278	TNFRSF1B
0.103977	1	14	32.5657	Positive regulation of nucleotide-binding oligomerization domain containing signaling pathway	http://amigo.geneontology.org/amigo/term/GO:0070426	SLC46A2
0.103977	1	14	32.5657	Positive regulation of protein exit from endoplasmic reticulum	http://amigo.geneontology.org/amigo/term/GO:0070863	TMEM30A
0.103977	4	531	3.43443	Divalent inorganic cation homeostasis	http://amigo.geneontology.org/amigo/term/GO:0072507	ITGAV DRD2 CDK5 HTT
0.103977	1	14	32.5657	Response to hydroxyurea	http://amigo.geneontology.org/amigo/term/GO:0072710	FMR1
0.103977	4	535	3.40875	Regulation of anatomical structure size	http://amigo.geneontology.org/amigo/term/GO:0090066	TNR DOCK4 CDK5 BDNF
0.103977	1	14	32.5657	GABAergic neuron differentiation	http://amigo.geneontology.org/amigo/term/GO:0097154	DRD2
0.103977	5	793	2.87465	Inorganic ion homeostasis	http://amigo.geneontology.org/amigo/term/GO:0098771	COMT ITGAV DRD2 CDK5 HTT
0.103977	1	14	32.5657	Negative regulation of neuroinflammatory response	http://amigo.geneontology.org/amigo/term/GO:0150079	TNFRSF1B
0.103977	1	14	32.5657	Regulation of secondary metabolite biosynthetic process	http://amigo.geneontology.org/amigo/term/GO:1900376	RAPGEF2
0.103977	1	14	32.5657	Regulation of phospholipid transport	http://amigo.geneontology.org/amigo/term/GO:2001138	TMEM30A
0.103977	2	120	7.59867	Negative regulation of extrinsic apoptotic signaling pathway	http://amigo.geneontology.org/amigo/term/GO:2001237	ITGAV HTT
0.103994	2	124	7.35355	Negative regulation of transmembrane transport	http://amigo.geneontology.org/amigo/term/GO:0034763	FMR1 DRD2
0.106158	3	312	4.38385	Positive regulation of cell development	http://amigo.geneontology.org/amigo/term/GO:0010720	TNFRSF1B DRD2 BDNF
0.106551	2	126	7.23683	Release of sequestered calcium ion into cytosol	http://amigo.geneontology.org/amigo/term/GO:0051209	DRD2 HTT
0.106551	2	126	7.23683	Leukocyte apoptotic process	http://amigo.geneontology.org/amigo/term/GO:0071887	RAPGEF2 SLC46A2
0.107924	2	127	7.17984	Negative regulation of sequestering of calcium ion	http://amigo.geneontology.org/amigo/term/GO:0051283	DRD2 HTT
0.108697	1	15	30.3947	Corpus callosum development	http://amigo.geneontology.org/amigo/term/GO:0022038	CDK5
0.108697	1	15	30.3947	Negative regulation of catecholamine secretion	http://amigo.geneontology.org/amigo/term/GO:0033604	DRD2
0.108697	1	15	30.3947	Entry of bacterium into host cell	http://amigo.geneontology.org/amigo/term/GO:0035635	ITGAV
0.108697	2	128	7.12375	Axon extension	http://amigo.geneontology.org/amigo/term/GO:0048675	TNR CDK5
0.108697	1	15	30.3947	Homocysteine metabolic process	http://amigo.geneontology.org/amigo/term/GO:0050667	COMT
0.108697	1	15	30.3947	Regulation of lipoprotein metabolic process	http://amigo.geneontology.org/amigo/term/GO:0050746	ITGAV
0.108697	1	15	30.3947	Bundle of His cell to Purkinje myocyte communication	http://amigo.geneontology.org/amigo/term/GO:0086069	CTNNA3
0.108697	1	15	30.3947	Postsynaptic modulation of chemical synaptic transmission	http://amigo.geneontology.org/amigo/term/GO:0099170	DRD2
0.108697	3	316	4.32835	Negative regulation of cell motility	http://amigo.geneontology.org/amigo/term/GO:2000146	DRD2 DLC1 MITF
0.108854	3	318	4.30113	Positive regulation of ion transport	http://amigo.geneontology.org/amigo/term/GO:0043270	DRD2 CDK5 HTT
0.108854	2	129	7.06853	Regulation of sequestering of calcium ion	http://amigo.geneontology.org/amigo/term/GO:0051282	DRD2 HTT
0.108854	2	129	7.06853	Negative regulation of establishment of protein localization	http://amigo.geneontology.org/amigo/term/GO:1904950	DRD2 CDK5
0.109264	4	553	3.29779	Small GTPase mediated signal transduction	http://amigo.geneontology.org/amigo/term/GO:0007264	RAPGEF2 ARFGEF2 DOCK4 DLC1
0.113371	1	16	28.495	Microvillus assembly	http://amigo.geneontology.org/amigo/term/GO:0030033	RAPGEF2
0.113371	2	133	6.85594	Regulation of lipid transport	http://amigo.geneontology.org/amigo/term/GO:0032368	TMEM30A ITGAV
0.113371	1	16	28.495	Negative regulation of circadian rhythm	http://amigo.geneontology.org/amigo/term/GO:0042754	DRD2
0.113371	1	16	28.495	Detection of mechanical stimulus involved in sensory perception of sound	http://amigo.geneontology.org/amigo/term/GO:0050910	PCDH15
0.113371	2	133	6.85594	Sequestering of calcium ion	http://amigo.geneontology.org/amigo/term/GO:0051208	DRD2 HTT
0.113371	3	324	4.22148	Negative regulation of cellular component movement	http://amigo.geneontology.org/amigo/term/GO:0051271	DRD2 DLC1 MITF
0.113371	1	16	28.495	Auditory receptor cell stereocilium organization	http://amigo.geneontology.org/amigo/term/GO:0060088	PCDH15
0.113371	1	16	28.495	Negative regulation of neuron projection regeneration	http://amigo.geneontology.org/amigo/term/GO:0070571	TNR
0.113371	1	16	28.495	Positive regulation of neuron migration	http://amigo.geneontology.org/amigo/term/GO:2001224	RAPGEF2
0.1146	2	134	6.80478	Action potential	http://amigo.geneontology.org/amigo/term/GO:0001508	FMR1 CTNNA3
0.114769	4	565	3.22775	Multicellular organismal homeostasis	http://amigo.geneontology.org/amigo/term/GO:0048871	ACOT13 DRD2 PCDH15 ADCY9
0.116907	1	17	26.8188	Acrosome assembly	http://amigo.geneontology.org/amigo/term/GO:0001675	CCDC136
0.116907	1	17	26.8188	Tripartite regional subdivision	http://amigo.geneontology.org/amigo/term/GO:0007351	PCSK6
0.116907	1	17	26.8188	Anterior/posterior axis specification, embryo	http://amigo.geneontology.org/amigo/term/GO:0008595	PCSK6
0.116907	5	837	2.72354	Regulation of cell adhesion	http://amigo.geneontology.org/amigo/term/GO:0030155	SH2B3 TNR ITGAV SPOCK1 DLC1
0.116907	1	17	26.8188	Growth hormone secretion	http://amigo.geneontology.org/amigo/term/GO:0030252	DRD2
0.116907	1	17	26.8188	Glial cell apoptotic process	http://amigo.geneontology.org/amigo/term/GO:0034349	CDK5
0.116907	1	17	26.8188	Negative regulation of behavior	http://amigo.geneontology.org/amigo/term/GO:0048521	DRD2
0.116907	5	839	2.71704	Ion homeostasis	http://amigo.geneontology.org/amigo/term/GO:0050801	COMT ITGAV DRD2 CDK5 HTT
0.116907	5	841	2.71058	Positive regulation of hydrolase activity	http://amigo.geneontology.org/amigo/term/GO:0051345	RAPGEF2 DOCK4 TBC1D5 DLC1 BDNF
0.116907	2	136	6.70471	Positive regulation of calcium ion transport	http://amigo.geneontology.org/amigo/term/GO:0051928	CDK5 HTT
0.116907	1	17	26.8188	Reflex	http://amigo.geneontology.org/amigo/term/GO:0060004	PCDH15
0.116907	6	1127	2.42726	Circulatory system development	http://amigo.geneontology.org/amigo/term/GO:0072359	TNFRSF1B RAPGEF2 ITGAV DLC1 SGCD HOPX
0.116907	1	17	26.8188	Regulation of presynaptic cytosolic calcium ion concentration	http://amigo.geneontology.org/amigo/term/GO:0099509	CDK5
0.116907	1	17	26.8188	Magnesium ion transmembrane transport	http://amigo.geneontology.org/amigo/term/GO:1903830	NIPA2
0.116907	1	17	26.8188	Positive regulation of vascular associated smooth muscle cell migration	http://amigo.geneontology.org/amigo/term/GO:1904754	DOCK4
0.116907	1	17	26.8188	Regulation of vasculogenesis	http://amigo.geneontology.org/amigo/term/GO:2001212	RAPGEF2
0.118465	8	1769	2.06182	Response to endogenous stimulus	http://amigo.geneontology.org/amigo/term/GO:0009719	COMT RAPGEF2 PCSK6 DRD2 S100B ADCY9 CDK5 BDNF
0.118465	3	336	4.07071	Gliogenesis	http://amigo.geneontology.org/amigo/term/GO:0042063	TNFRSF1B S100B CDK5
0.118465	2	139	6.56	Lipoprotein metabolic process	http://amigo.geneontology.org/amigo/term/GO:0042157	NMT1 ITGAV
0.118465	2	139	6.56	Myelination	http://amigo.geneontology.org/amigo/term/GO:0042552	TNFRSF1B S100B
0.118465	4	576	3.16611	Neutrophil degranulation	http://amigo.geneontology.org/amigo/term/GO:0043312	TNFRSF1B SLC2A3 TMEM30A ITGAV
0.119073	1	18	25.3289	Trophectodermal cell differentiation	http://amigo.geneontology.org/amigo/term/GO:0001829	HOPX
0.119073	1	18	25.3289	Positive regulation of neurotransmitter secretion	http://amigo.geneontology.org/amigo/term/GO:0001956	CDK5
0.119073	1	18	25.3289	Auditory receptor cell morphogenesis	http://amigo.geneontology.org/amigo/term/GO:0002093	PCDH15
0.119073	4	584	3.12274	Neutrophil activation involved in immune response	http://amigo.geneontology.org/amigo/term/GO:0002283	TNFRSF1B SLC2A3 TMEM30A ITGAV
0.119073	1	18	25.3289	Neuron cell-cell adhesion	http://amigo.geneontology.org/amigo/term/GO:0007158	TNR
0.119073	2	141	6.46695	Ensheathment of neurons	http://amigo.geneontology.org/amigo/term/GO:0007272	TNFRSF1B S100B
0.119073	4	583	3.1281	Heart development	http://amigo.geneontology.org/amigo/term/GO:0007507	TNFRSF1B DLC1 SGCD HOPX
0.119073	2	141	6.46695	Axon ensheathment	http://amigo.geneontology.org/amigo/term/GO:0008366	TNFRSF1B S100B
0.119073	1	18	25.3289	Magnesium ion transport	http://amigo.geneontology.org/amigo/term/GO:0015693	NIPA2
0.119073	6	1145	2.3891	Negative regulation of cellular protein metabolic process	http://amigo.geneontology.org/amigo/term/GO:0032269	FMR1 SH2B3 DRD2 SPOCK1 CDK5 FHIT
0.119073	2	141	6.46695	Multicellular organism growth	http://amigo.geneontology.org/amigo/term/GO:0035264	DRD2 PCDH15
0.119073	1	18	25.3289	Regulation of dopamine metabolic process	http://amigo.geneontology.org/amigo/term/GO:0042053	COMT
0.119073	1	18	25.3289	Regulation of catecholamine metabolic process	http://amigo.geneontology.org/amigo/term/GO:0042069	COMT
0.119073	1	18	25.3289	Dicarboxylic acid catabolic process	http://amigo.geneontology.org/amigo/term/GO:0043649	GAD2
0.119073	1	18	25.3289	Positive regulation of cAMP-mediated signaling	http://amigo.geneontology.org/amigo/term/GO:0043950	RAPGEF2
0.119073	1	18	25.3289	Regulation of circadian sleep/wake cycle, sleep	http://amigo.geneontology.org/amigo/term/GO:0045187	DRD2
0.119073	1	18	25.3289	Anatomical structure regression	http://amigo.geneontology.org/amigo/term/GO:0060033	DRD2
0.119073	2	142	6.42141	Cellular response to light stimulus	http://amigo.geneontology.org/amigo/term/GO:0071482	FMR1 NMT1
0.119073	1	18	25.3289	Epithelial cell-cell adhesion	http://amigo.geneontology.org/amigo/term/GO:0090136	CTNNA3
0.119073	2	141	6.46695	Positive regulation of protein localization to membrane	http://amigo.geneontology.org/amigo/term/GO:1905477	NMT1 CDK5
0.119073	1	18	25.3289	Regulation of cytoplasmic translation	http://amigo.geneontology.org/amigo/term/GO:2000765	FMR1
0.121307	3	344	3.97605	Regulation of protein serine/threonine kinase activity	http://amigo.geneontology.org/amigo/term/GO:0071900	RAPGEF2 SH2B3 HTT
0.12171	2	144	6.33222	Regulation of phosphoprotein phosphatase activity	http://amigo.geneontology.org/amigo/term/GO:0043666	DRD2 HTT
0.123365	4	593	3.07535	Neutrophil mediated immunity	http://amigo.geneontology.org/amigo/term/GO:0002446	TNFRSF1B SLC2A3 TMEM30A ITGAV
0.123365	1	19	23.9958	Negative regulation of platelet activation	http://amigo.geneontology.org/amigo/term/GO:0010544	SH2B3
0.123365	1	19	23.9958	Striatum development	http://amigo.geneontology.org/amigo/term/GO:0021756	DRD2
0.123365	1	19	23.9958	Modulation by host of viral genome replication	http://amigo.geneontology.org/amigo/term/GO:0044827	FMR1
0.123365	1	19	23.9958	Positive regulation of calcium ion-dependent exocytosis	http://amigo.geneontology.org/amigo/term/GO:0045956	CDK5
0.123365	1	19	23.9958	Regulation of collateral sprouting	http://amigo.geneontology.org/amigo/term/GO:0048670	BDNF
0.123365	1	19	23.9958	Negative regulation of focal adhesion assembly	http://amigo.geneontology.org/amigo/term/GO:0051895	DLC1
0.123365	1	19	23.9958	Negative regulation of cell-substrate junction organization	http://amigo.geneontology.org/amigo/term/GO:0150118	DLC1
0.12456	3	350	3.90789	Negative regulation of locomotion	http://amigo.geneontology.org/amigo/term/GO:0040013	DRD2 DLC1 MITF
0.12456	3	350	3.90789	ERK1 and ERK2 cascade	http://amigo.geneontology.org/amigo/term/GO:0070371	RAPGEF2 ITGAV DRD2
0.12496	4	597	3.05474	Neutrophil activation	http://amigo.geneontology.org/amigo/term/GO:0042119	TNFRSF1B SLC2A3 TMEM30A ITGAV
0.125605	2	148	6.16108	Regulation of muscle cell differentiation	http://amigo.geneontology.org/amigo/term/GO:0051147	HOPX BDNF
0.12695	2	149	6.11973	Calcium ion transmembrane import into cytosol	http://amigo.geneontology.org/amigo/term/GO:0097553	DRD2 HTT
0.127621	1	20	22.796	Grooming behavior	http://amigo.geneontology.org/amigo/term/GO:0007625	DRD2
0.127621	2	150	6.07893	Detection of external stimulus	http://amigo.geneontology.org/amigo/term/GO:0009581	NMT1 PCDH15
0.127621	1	20	22.796	Negative regulation of translational initiation	http://amigo.geneontology.org/amigo/term/GO:0045947	FMR1
0.127621	1	20	22.796	Negative regulation of nucleocytoplasmic transport	http://amigo.geneontology.org/amigo/term/GO:0046823	CDK5
0.127621	1	20	22.796	Dopamine uptake	http://amigo.geneontology.org/amigo/term/GO:0090494	DRD2
0.127621	1	20	22.796	Positive regulation of actin cytoskeleton reorganization	http://amigo.geneontology.org/amigo/term/GO:2000251	CDK5
0.12851	2	151	6.03868	Dendrite morphogenesis	http://amigo.geneontology.org/amigo/term/GO:0048813	RAPGEF2 CDK5
0.12851	2	151	6.03868	Regulation of postsynaptic membrane potential	http://amigo.geneontology.org/amigo/term/GO:0060078	DRD2 CDK5
0.128521	3	357	3.83126	Regulation of neuron death	http://amigo.geneontology.org/amigo/term/GO:1901214	TNFRSF1B CDK5 BDNF
0.128523	4	606	3.00937	Granulocyte activation	http://amigo.geneontology.org/amigo/term/GO:0036230	TNFRSF1B SLC2A3 TMEM30A ITGAV
0.130034	1	21	21.7105	G protein-coupled receptor internalization	http://amigo.geneontology.org/amigo/term/GO:0002031	DRD2
0.130034	1	21	21.7105	Negative regulation of adenylate cyclase activity	http://amigo.geneontology.org/amigo/term/GO:0007194	DRD2
0.130034	1	21	21.7105	Blastoderm segmentation	http://amigo.geneontology.org/amigo/term/GO:0007350	PCSK6
0.130034	2	153	5.95974	Detection of abiotic stimulus	http://amigo.geneontology.org/amigo/term/GO:0009582	NMT1 PCDH15
0.130034	1	21	21.7105	ARF protein signal transduction	http://amigo.geneontology.org/amigo/term/GO:0032011	ARFGEF2
0.130034	1	21	21.7105	Regulation of ARF protein signal transduction	http://amigo.geneontology.org/amigo/term/GO:0032012	ARFGEF2
0.130034	1	21	21.7105	Activation of protein kinase A activity	http://amigo.geneontology.org/amigo/term/GO:0034199	ADCY9
0.130034	2	153	5.95974	Regulation of mRNA processing	http://amigo.geneontology.org/amigo/term/GO:0050684	RBFOX1 FMR1
0.130034	1	21	21.7105	Circadian sleep/wake cycle, sleep	http://amigo.geneontology.org/amigo/term/GO:0050802	DRD2
0.130034	1	21	21.7105	Negative regulation of T cell apoptotic process	http://amigo.geneontology.org/amigo/term/GO:0070233	SLC46A2
0.130034	1	21	21.7105	Regulation of nucleotide-binding oligomerization domain containing signaling pathway	http://amigo.geneontology.org/amigo/term/GO:0070424	SLC46A2
0.130034	1	21	21.7105	Regulation of platelet aggregation	http://amigo.geneontology.org/amigo/term/GO:0090330	SH2B3
0.130034	1	21	21.7105	Catecholamine uptake	http://amigo.geneontology.org/amigo/term/GO:0090493	DRD2
0.130034	1	21	21.7105	Cell junction disassembly	http://amigo.geneontology.org/amigo/term/GO:0150146	CDK5
0.130034	1	21	21.7105	Regulation of receptor binding	http://amigo.geneontology.org/amigo/term/GO:1900120	BDNF
0.130034	4	611	2.98475	Regulation of secretion by cell	http://amigo.geneontology.org/amigo/term/GO:1903530	TNFRSF1B FMR1 DRD2 CDK5
0.131821	4	616	2.96052	Cellular metal ion homeostasis	http://amigo.geneontology.org/amigo/term/GO:0006875	ITGAV DRD2 CDK5 HTT
0.132351	5	897	2.54136	Positive regulation of cell differentiation	http://amigo.geneontology.org/amigo/term/GO:0045597	TNFRSF1B RAPGEF2 DRD2 HOPX BDNF
0.1336	1	22	20.7236	Pulmonary valve development	http://amigo.geneontology.org/amigo/term/GO:0003177	TNFRSF1B
0.1336	1	22	20.7236	Protein targeting to lysosome	http://amigo.geneontology.org/amigo/term/GO:0006622	NAGPA
0.1336	1	22	20.7236	Phasic smooth muscle contraction	http://amigo.geneontology.org/amigo/term/GO:0014821	DRD2
0.1336	4	622	2.93196	Regulation of transmembrane transport	http://amigo.geneontology.org/amigo/term/GO:0034762	FMR1 DRD2 CDK5 HTT
0.1336	1	22	20.7236	Regulation of circadian sleep/wake cycle	http://amigo.geneontology.org/amigo/term/GO:0042749	DRD2
0.1336	1	22	20.7236	Negative regulation of muscle contraction	http://amigo.geneontology.org/amigo/term/GO:0045932	DOCK4
0.1336	1	22	20.7236	Positive regulation of oligodendrocyte differentiation	http://amigo.geneontology.org/amigo/term/GO:0048714	TNFRSF1B
0.1336	1	22	20.7236	Regulation of lipoprotein lipase activity	http://amigo.geneontology.org/amigo/term/GO:0051004	PCSK6
0.1336	1	22	20.7236	Positive regulation of membrane protein ectodomain proteolysis	http://amigo.geneontology.org/amigo/term/GO:0051044	TNFRSF1B
0.1336	1	22	20.7236	Regulation of neurotransmitter uptake	http://amigo.geneontology.org/amigo/term/GO:0051580	DRD2
0.1336	1	22	20.7236	Auditory receptor cell development	http://amigo.geneontology.org/amigo/term/GO:0060117	PCDH15
0.13466	2	159	5.73484	Regulation of RNA splicing	http://amigo.geneontology.org/amigo/term/GO:0043484	RBFOX1 FMR1
0.134958	3	371	3.68668	Protein dephosphorylation	http://amigo.geneontology.org/amigo/term/GO:0006470	DRD2 DLC1 HTT
0.135419	2	160	5.699	Regulation of G protein-coupled receptor signaling pathway	http://amigo.geneontology.org/amigo/term/GO:0008277	NMT1 DRD2
0.135419	2	160	5.699	Hindbrain development	http://amigo.geneontology.org/amigo/term/GO:0030902	DLC1 CDK5
0.135419	2	160	5.699	Negative regulation of ion transport	http://amigo.geneontology.org/amigo/term/GO:0043271	FMR1 DRD2
0.136088	1	23	19.8226	Positive regulation of neuroblast proliferation	http://amigo.geneontology.org/amigo/term/GO:0002052	DRD2
0.136088	1	23	19.8226	Cyclic nucleotide biosynthetic process	http://amigo.geneontology.org/amigo/term/GO:0009190	ADCY9
0.136088	8	1867	1.95359	Protein transport	http://amigo.geneontology.org/amigo/term/GO:0015031	NAGPA TMEM30A ARFGEF2 TBC1D5 NMT1 DRD2 PCNT CDK5
0.136088	1	23	19.8226	Layer formation in cerebral cortex	http://amigo.geneontology.org/amigo/term/GO:0021819	CDK5
0.136088	1	23	19.8226	Embryonic hemopoiesis	http://amigo.geneontology.org/amigo/term/GO:0035162	SH2B3
0.136088	1	23	19.8226	Exploration behavior	http://amigo.geneontology.org/amigo/term/GO:0035640	TNR
0.136088	1	23	19.8226	Regulation of urine volume	http://amigo.geneontology.org/amigo/term/GO:0035809	DRD2
0.136088	1	23	19.8226	Megakaryocyte development	http://amigo.geneontology.org/amigo/term/GO:0035855	SH2B3
0.136088	1	23	19.8226	Positive regulation of cilium assembly	http://amigo.geneontology.org/amigo/term/GO:0045724	HTT
0.136088	1	23	19.8226	Negative regulation of receptor signaling pathway via JAK-STAT	http://amigo.geneontology.org/amigo/term/GO:0046426	SH2B3
0.136088	1	23	19.8226	Regulation of long-term neuronal synaptic plasticity	http://amigo.geneontology.org/amigo/term/GO:0048169	DRD2
0.136088	1	23	19.8226	Cyclic purine nucleotide metabolic process	http://amigo.geneontology.org/amigo/term/GO:0052652	ADCY9
0.136088	1	23	19.8226	Positive regulation of long-term synaptic potentiation	http://amigo.geneontology.org/amigo/term/GO:1900273	DRD2
0.13955	3	380	3.59937	Ras protein signal transduction	http://amigo.geneontology.org/amigo/term/GO:0007265	RAPGEF2 ARFGEF2 DLC1
0.13955	2	166	5.49301	Spermatid development	http://amigo.geneontology.org/amigo/term/GO:0007286	SMARCA2 CCDC136
0.13955	1	24	18.9967	Forebrain neuron development	http://amigo.geneontology.org/amigo/term/GO:0021884	RAPGEF2
0.13955	1	24	18.9967	Circadian sleep/wake cycle process	http://amigo.geneontology.org/amigo/term/GO:0022410	DRD2
0.13955	1	24	18.9967	Negative regulation of cyclase activity	http://amigo.geneontology.org/amigo/term/GO:0031280	DRD2
0.13955	1	24	18.9967	Microvillus organization	http://amigo.geneontology.org/amigo/term/GO:0032528	RAPGEF2
0.13955	1	24	18.9967	Negative regulation of Rho protein signal transduction	http://amigo.geneontology.org/amigo/term/GO:0035024	DLC1
0.13955	1	24	18.9967	Neurotransmitter biosynthetic process	http://amigo.geneontology.org/amigo/term/GO:0042136	GAD2
0.13955	1	24	18.9967	Melanin biosynthetic process	http://amigo.geneontology.org/amigo/term/GO:0042438	RAPGEF2
0.13955	4	639	2.85396	Leukocyte degranulation	http://amigo.geneontology.org/amigo/term/GO:0043299	TNFRSF1B SLC2A3 TMEM30A ITGAV
0.13955	1	24	18.9967	CAMP metabolic process	http://amigo.geneontology.org/amigo/term/GO:0046058	ADCY9
0.13955	1	24	18.9967	Negative regulation of receptor signaling pathway via STAT	http://amigo.geneontology.org/amigo/term/GO:1904893	SH2B3
0.13955	3	381	3.58992	Regulation of apoptotic signaling pathway	http://amigo.geneontology.org/amigo/term/GO:2001233	ITGAV BDNF HTT
0.139874	4	641	2.84505	Chordate embryonic development	http://amigo.geneontology.org/amigo/term/GO:0043009	NMT1 ADCY9 DLC1 HOPX
0.141396	3	385	3.55262	In utero embryonic development	http://amigo.geneontology.org/amigo/term/GO:0001701	NMT1 ADCY9 HOPX
0.141396	3	385	3.55262	Negative regulation of proteolysis	http://amigo.geneontology.org/amigo/term/GO:0045861	SPOCK1 CDK5 FHIT
0.14179	2	168	5.42762	Calcium ion transport into cytosol	http://amigo.geneontology.org/amigo/term/GO:0060402	DRD2 HTT
0.142348	1	25	18.2368	Melanin metabolic process	http://amigo.geneontology.org/amigo/term/GO:0006582	RAPGEF2
0.142348	1	25	18.2368	Vascular associated smooth muscle contraction	http://amigo.geneontology.org/amigo/term/GO:0014829	DOCK4
0.142348	1	25	18.2368	Subpallium development	http://amigo.geneontology.org/amigo/term/GO:0021544	DRD2
0.142348	1	25	18.2368	Melanocyte differentiation	http://amigo.geneontology.org/amigo/term/GO:0030318	MITF
0.142348	2	169	5.3955	Activation of protein kinase activity	http://amigo.geneontology.org/amigo/term/GO:0032147	DRD2 ADCY9
0.142348	6	1241	2.20429	Negative regulation of molecular function	http://amigo.geneontology.org/amigo/term/GO:0044092	PPP1R12B FMR1 SH2B3 ITGAV DRD2 SPOCK1
0.142348	1	25	18.2368	Collateral sprouting	http://amigo.geneontology.org/amigo/term/GO:0048668	BDNF
0.142348	1	25	18.2368	Maintenance of protein location in nucleus	http://amigo.geneontology.org/amigo/term/GO:0051457	CDK5
0.142348	1	25	18.2368	Apoptotic process involved in morphogenesis	http://amigo.geneontology.org/amigo/term/GO:0060561	TNFRSF1B
0.142348	1	25	18.2368	Regulation of long-term synaptic depression	http://amigo.geneontology.org/amigo/term/GO:1900452	FMR1
0.142513	2	170	5.36376	Regulation of cell shape	http://amigo.geneontology.org/amigo/term/GO:0008360	S100B DLC1
0.142513	2	170	5.36376	Regulation of lipid localization	http://amigo.geneontology.org/amigo/term/GO:1905952	TMEM30A ITGAV
0.143813	2	171	5.3324	Regulation of mitochondrion organization	http://amigo.geneontology.org/amigo/term/GO:0010821	NMT1 HTT
0.143898	4	652	2.79706	Myeloid cell activation involved in immune response	http://amigo.geneontology.org/amigo/term/GO:0002275	TNFRSF1B SLC2A3 TMEM30A ITGAV
0.144503	2	172	5.3014	Receptor signaling pathway via JAK-STAT	http://amigo.geneontology.org/amigo/term/GO:0007259	SH2B3 CDK5
0.144503	6	1251	2.18667	Ion transmembrane transport	http://amigo.geneontology.org/amigo/term/GO:0034220	FMR1 ITGAV NIPA2 DRD2 CDK5 HTT
0.144503	2	172	5.3014	Regulation of response to wounding	http://amigo.geneontology.org/amigo/term/GO:1903034	SH2B3 TNR
0.144503	2	172	5.3014	Regulation of extrinsic apoptotic signaling pathway	http://amigo.geneontology.org/amigo/term/GO:2001236	ITGAV HTT
0.145015	1	26	17.5354	Negative regulation of cardiac muscle hypertrophy	http://amigo.geneontology.org/amigo/term/GO:0010614	TNFRSF1B
0.145015	2	173	5.27075	Regulation of macroautophagy	http://amigo.geneontology.org/amigo/term/GO:0016241	CDK5 HTT
0.145015	1	26	17.5354	Regulation of osteoblast proliferation	http://amigo.geneontology.org/amigo/term/GO:0033688	ITGAV
0.145015	1	26	17.5354	Protein localization to endosome	http://amigo.geneontology.org/amigo/term/GO:0036010	TMEM30A
0.145015	1	26	17.5354	Secondary metabolite biosynthetic process	http://amigo.geneontology.org/amigo/term/GO:0044550	RAPGEF2
0.145015	2	173	5.27075	Spermatid differentiation	http://amigo.geneontology.org/amigo/term/GO:0048515	SMARCA2 CCDC136
0.145015	1	26	17.5354	Negative regulation of lyase activity	http://amigo.geneontology.org/amigo/term/GO:0051350	DRD2
0.145817	2	174	5.24046	Monovalent inorganic cation homeostasis	http://amigo.geneontology.org/amigo/term/GO:0055067	COMT DRD2
0.146423	4	660	2.76315	Myeloid leukocyte mediated immunity	http://amigo.geneontology.org/amigo/term/GO:0002444	TNFRSF1B SLC2A3 TMEM30A ITGAV
0.146423	3	397	3.44524	Negative regulation of defense response	http://amigo.geneontology.org/amigo/term/GO:0031348	TNFRSF1B DRD2 ADCY9
0.146423	3	397	3.44524	Neuron death	http://amigo.geneontology.org/amigo/term/GO:0070997	TNFRSF1B CDK5 BDNF
0.146812	4	661	2.75897	Embryo development ending in birth or egg hatching	http://amigo.geneontology.org/amigo/term/GO:0009792	NMT1 ADCY9 DLC1 HOPX
0.147615	1	27	16.8859	Circadian sleep/wake cycle	http://amigo.geneontology.org/amigo/term/GO:0042745	DRD2
0.147615	1	27	16.8859	Positive regulation of G protein-coupled receptor signaling pathway	http://amigo.geneontology.org/amigo/term/GO:0045745	DRD2
0.147615	6	1264	2.16418	Chemical homeostasis	http://amigo.geneontology.org/amigo/term/GO:0048878	COMT ITGAV DRD2 ADCY9 CDK5 HTT
0.147615	1	27	16.8859	Regulation of protein exit from endoplasmic reticulum	http://amigo.geneontology.org/amigo/term/GO:0070861	TMEM30A
0.147615	2	177	5.15164	Receptor signaling pathway via STAT	http://amigo.geneontology.org/amigo/term/GO:0097696	SH2B3 CDK5
0.147615	1	27	16.8859	Regulation of cardiac muscle cell action potential	http://amigo.geneontology.org/amigo/term/GO:0098901	CTNNA3
0.147615	1	27	16.8859	Regulation of protein insertion into mitochondrial membrane involved in apoptotic signaling pathway	http://amigo.geneontology.org/amigo/term/GO:1900739	NMT1
0.147615	1	27	16.8859	Positive regulation of protein insertion into mitochondrial membrane involved in apoptotic signaling pathway	http://amigo.geneontology.org/amigo/term/GO:1900740	NMT1
0.147615	1	27	16.8859	Regulation of synaptic vesicle recycling	http://amigo.geneontology.org/amigo/term/GO:1903421	CDK5
0.147615	1	27	16.8859	Regulation of vascular associated smooth muscle cell migration	http://amigo.geneontology.org/amigo/term/GO:1904752	DOCK4
0.148899	2	178	5.1227	Positive regulation of cation transmembrane transport	http://amigo.geneontology.org/amigo/term/GO:1904064	CDK5 HTT
0.150185	2	179	5.09408	Neuron projection extension	http://amigo.geneontology.org/amigo/term/GO:1990138	TNR CDK5
0.150389	1	28	16.2829	Negative regulation of lipid storage	http://amigo.geneontology.org/amigo/term/GO:0010888	ITGAV
0.150389	1	28	16.2829	Negative regulation of muscle hypertrophy	http://amigo.geneontology.org/amigo/term/GO:0014741	TNFRSF1B
0.150389	1	28	16.2829	Cerebellar cortex formation	http://amigo.geneontology.org/amigo/term/GO:0021697	CDK5
0.150389	3	406	3.36887	Regulation of cellular component size	http://amigo.geneontology.org/amigo/term/GO:0032535	TNR CDK5 BDNF
0.150389	1	28	16.2829	Serine phosphorylation of STAT protein	http://amigo.geneontology.org/amigo/term/GO:0042501	CDK5
0.150389	1	28	16.2829	Negative regulation of receptor-mediated endocytosis	http://amigo.geneontology.org/amigo/term/GO:0048261	ITGAV
0.150389	1	28	16.2829	Regulation of axon regeneration	http://amigo.geneontology.org/amigo/term/GO:0048679	TNR
0.150389	1	28	16.2829	Negative regulation of stress fiber assembly	http://amigo.geneontology.org/amigo/term/GO:0051497	DLC1
0.150389	1	28	16.2829	Negative regulation of regulated secretory pathway	http://amigo.geneontology.org/amigo/term/GO:1903306	FMR1
0.150389	1	28	16.2829	Vascular associated smooth muscle cell migration	http://amigo.geneontology.org/amigo/term/GO:1904738	DOCK4
0.150389	1	28	16.2829	Positive regulation of gene silencing by miRNA	http://amigo.geneontology.org/amigo/term/GO:2000637	FMR1
0.153833	6	1286	2.12715	Cation transport	http://amigo.geneontology.org/amigo/term/GO:0006812	FMR1 ITGAV NIPA2 DRD2 CDK5 HTT
0.154247	1	29	15.7214	Ventricular system development	http://amigo.geneontology.org/amigo/term/GO:0021591	RAPGEF2
0.154247	1	29	15.7214	Regulation of rhodopsin mediated signaling pathway	http://amigo.geneontology.org/amigo/term/GO:0022400	NMT1
0.154247	1	29	15.7214	N-terminal protein amino acid modification	http://amigo.geneontology.org/amigo/term/GO:0031365	NMT1
0.154247	1	29	15.7214	Response to pain	http://amigo.geneontology.org/amigo/term/GO:0048265	COMT
0.154247	1	29	15.7214	Negative regulation of amine transport	http://amigo.geneontology.org/amigo/term/GO:0051953	DRD2
0.154247	1	29	15.7214	Positive regulation of posttranscriptional gene silencing	http://amigo.geneontology.org/amigo/term/GO:0060148	FMR1
0.154486	8	1960	1.8609	Cellular protein localization	http://amigo.geneontology.org/amigo/term/GO:0034613	NAGPA RAPGEF2 TMEM30A TBC1D5 NMT1 PCNT CDK5 BDNF
0.155217	5	978	2.33088	Negative regulation of apoptotic process	http://amigo.geneontology.org/amigo/term/GO:0043066	SLC46A2 ITGAV BDNF MITF HTT
0.156491	2	186	4.90237	Cellular amine metabolic process	http://amigo.geneontology.org/amigo/term/GO:0044106	COMT DRD2
0.157441	3	417	3.28	Lipid transport	http://amigo.geneontology.org/amigo/term/GO:0006869	TMEM30A ITGAV DRD2
0.157441	3	417	3.28	Regulation of actin filament-based process	http://amigo.geneontology.org/amigo/term/GO:0032970	DLC1 CDK5 CTNNA3
0.15764	1	30	15.1973	Regulation of homotypic cell-cell adhesion	http://amigo.geneontology.org/amigo/term/GO:0034110	SH2B3
0.15764	1	30	15.1973	Regulation of membrane protein ectodomain proteolysis	http://amigo.geneontology.org/amigo/term/GO:0051043	TNFRSF1B
0.15764	1	30	15.1973	Positive regulation of filopodium assembly	http://amigo.geneontology.org/amigo/term/GO:0051491	FMR1
0.15764	1	30	15.1973	Regulation of execution phase of apoptosis	http://amigo.geneontology.org/amigo/term/GO:1900117	DLC1
0.15802	8	1974	1.8477	Cellular macromolecule localization	http://amigo.geneontology.org/amigo/term/GO:0070727	NAGPA RAPGEF2 TMEM30A TBC1D5 NMT1 PCNT CDK5 BDNF
0.158961	4	691	2.63919	Cellular response to organonitrogen compound	http://amigo.geneontology.org/amigo/term/GO:0071417	RAPGEF2 DRD2 ADCY9 CDK5
0.160366	1	31	14.7071	Establishment of mitotic spindle orientation	http://amigo.geneontology.org/amigo/term/GO:0000132	HTT
0.160366	2	191	4.77403	Amine metabolic process	http://amigo.geneontology.org/amigo/term/GO:0009308	COMT DRD2
0.160366	1	31	14.7071	Negative regulation of actin filament bundle assembly	http://amigo.geneontology.org/amigo/term/GO:0032232	DLC1
0.160366	1	31	14.7071	Negative regulation of lipid transport	http://amigo.geneontology.org/amigo/term/GO:0032369	ITGAV
0.160366	1	31	14.7071	Osteoblast proliferation	http://amigo.geneontology.org/amigo/term/GO:0033687	ITGAV
0.160366	1	31	14.7071	Positive regulation of multicellular organism growth	http://amigo.geneontology.org/amigo/term/GO:0040018	DRD2
0.160366	1	31	14.7071	Cellular biogenic amine catabolic process	http://amigo.geneontology.org/amigo/term/GO:0042402	COMT
0.160366	3	422	3.24114	Positive regulation of proteolysis	http://amigo.geneontology.org/amigo/term/GO:0045862	TNFRSF1B FMR1 DLC1
0.160366	1	31	14.7071	Chaperone-mediated protein complex assembly	http://amigo.geneontology.org/amigo/term/GO:0051131	HOPX
0.160366	1	31	14.7071	Negative regulation of lymphocyte apoptotic process	http://amigo.geneontology.org/amigo/term/GO:0070229	SLC46A2
0.161386	8	1989	1.83377	Establishment of protein localization	http://amigo.geneontology.org/amigo/term/GO:0045184	NAGPA TMEM30A ARFGEF2 TBC1D5 NMT1 DRD2 PCNT CDK5
0.161467	2	194	4.70021	Temperature homeostasis	http://amigo.geneontology.org/amigo/term/GO:0001659	ACOT13 DRD2
0.161467	1	32	14.2475	Neutrophil homeostasis	http://amigo.geneontology.org/amigo/term/GO:0001780	SH2B3
0.161467	1	32	14.2475	Protein insertion into mitochondrial membrane involved in apoptotic signaling pathway	http://amigo.geneontology.org/amigo/term/GO:0001844	NMT1
0.161467	1	32	14.2475	Desensitization of G protein-coupled receptor signaling pathway	http://amigo.geneontology.org/amigo/term/GO:0002029	DRD2
0.161467	1	32	14.2475	Motor neuron axon guidance	http://amigo.geneontology.org/amigo/term/GO:0008045	CDK5
0.161467	1	32	14.2475	Amine catabolic process	http://amigo.geneontology.org/amigo/term/GO:0009310	COMT
0.161467	1	32	14.2475	Response to iron ion	http://amigo.geneontology.org/amigo/term/GO:0010039	DRD2
0.161467	1	32	14.2475	Regulation of macrophage derived foam cell differentiation	http://amigo.geneontology.org/amigo/term/GO:0010743	ITGAV
0.161467	1	32	14.2475	Rhodopsin mediated signaling pathway	http://amigo.geneontology.org/amigo/term/GO:0016056	NMT1
0.161467	1	32	14.2475	Negative adaptation of signaling pathway	http://amigo.geneontology.org/amigo/term/GO:0022401	DRD2
0.161467	1	32	14.2475	Sleep	http://amigo.geneontology.org/amigo/term/GO:0030431	DRD2
0.161467	5	1003	2.27278	Regulation of cellular catabolic process	http://amigo.geneontology.org/amigo/term/GO:0031329	TNFRSF1B FMR1 CDK5 FHIT HTT
0.161467	2	194	4.70021	Positive regulation of ion transmembrane transport	http://amigo.geneontology.org/amigo/term/GO:0034767	CDK5 HTT
0.161467	5	1001	2.27732	Negative regulation of programmed cell death	http://amigo.geneontology.org/amigo/term/GO:0043069	SLC46A2 ITGAV BDNF MITF HTT
0.161467	1	32	14.2475	Modulation by host of viral process	http://amigo.geneontology.org/amigo/term/GO:0044788	FMR1
0.161467	2	194	4.70021	Cytosolic calcium ion transport	http://amigo.geneontology.org/amigo/term/GO:0060401	DRD2 HTT
0.161467	1	32	14.2475	Regulation of neuron projection regeneration	http://amigo.geneontology.org/amigo/term/GO:0070570	TNR
0.161467	1	32	14.2475	Cellular response to glucagon stimulus	http://amigo.geneontology.org/amigo/term/GO:0071377	ADCY9
0.161467	1	32	14.2475	Regulation of autophagy of mitochondrion	http://amigo.geneontology.org/amigo/term/GO:1903146	HTT
0.161717	4	704	2.59045	Cellular cation homeostasis	http://amigo.geneontology.org/amigo/term/GO:0030003	ITGAV DRD2 CDK5 HTT
0.163402	2	196	4.65224	Regulation of plasma membrane bounded cell projection assembly	http://amigo.geneontology.org/amigo/term/GO:0120032	FMR1 HTT
0.164399	1	33	13.8158	Neuronal action potential	http://amigo.geneontology.org/amigo/term/GO:0019228	FMR1
0.164399	4	710	2.56856	Aromatic compound catabolic process	http://amigo.geneontology.org/amigo/term/GO:0019439	TNFRSF1B COMT FMR1 FHIT
0.164399	1	33	13.8158	Adaptation of signaling pathway	http://amigo.geneontology.org/amigo/term/GO:0023058	DRD2
0.164399	2	197	4.62863	Nucleic acid transport	http://amigo.geneontology.org/amigo/term/GO:0050657	RBFOX1 FMR1
0.164399	2	197	4.62863	RNA transport	http://amigo.geneontology.org/amigo/term/GO:0050658	RBFOX1 FMR1
0.164399	1	33	13.8158	Positive regulation of synaptic transmission, glutamatergic	http://amigo.geneontology.org/amigo/term/GO:0051968	TNR
0.164399	1	33	13.8158	Positive regulation of protein targeting to membrane	http://amigo.geneontology.org/amigo/term/GO:0090314	CDK5
0.164399	1	33	13.8158	Regulation of neuroblast proliferation	http://amigo.geneontology.org/amigo/term/GO:1902692	DRD2
0.164568	2	198	4.60525	Regulation of cell projection assembly	http://amigo.geneontology.org/amigo/term/GO:0060491	FMR1 HTT
0.165728	1	34	13.4094	Regulation of transcription involved in G1/S transition of mitotic cell cycle	http://amigo.geneontology.org/amigo/term/GO:0000083	CDK5
0.165728	1	34	13.4094	Response to amphetamine	http://amigo.geneontology.org/amigo/term/GO:0001975	DRD2
0.165728	1	34	13.4094	Activation of phospholipase C activity	http://amigo.geneontology.org/amigo/term/GO:0007202	BDNF
0.165728	1	34	13.4094	Schwann cell development	http://amigo.geneontology.org/amigo/term/GO:0014044	CDK5
0.165728	1	34	13.4094	Response to isoquinoline alkaloid	http://amigo.geneontology.org/amigo/term/GO:0014072	DRD2
0.165728	1	34	13.4094	Response to morphine	http://amigo.geneontology.org/amigo/term/GO:0043278	DRD2
0.165728	1	34	13.4094	Neurotrophin TRK receptor signaling pathway	http://amigo.geneontology.org/amigo/term/GO:0048011	BDNF
0.165728	1	34	13.4094	Erythrocyte development	http://amigo.geneontology.org/amigo/term/GO:0048821	SH2B3
0.165728	1	34	13.4094	Arachidonic acid secretion	http://amigo.geneontology.org/amigo/term/GO:0050482	DRD2
0.165728	1	34	13.4094	Pigment cell differentiation	http://amigo.geneontology.org/amigo/term/GO:0050931	MITF
0.165728	1	34	13.4094	Detection of mechanical stimulus involved in sensory perception	http://amigo.geneontology.org/amigo/term/GO:0050974	PCDH15
0.165728	1	34	13.4094	Negative regulation of striated muscle cell differentiation	http://amigo.geneontology.org/amigo/term/GO:0051154	BDNF
0.165728	2	200	4.5592	Establishment of RNA localization	http://amigo.geneontology.org/amigo/term/GO:0051236	RBFOX1 FMR1
0.165728	1	34	13.4094	Positive regulation of cytosolic calcium ion concentration involved in phospholipase C-activating G protein-coupled signaling pathway	http://amigo.geneontology.org/amigo/term/GO:0051482	DRD2
0.165728	1	34	13.4094	Regulation of cardiac muscle cell contraction	http://amigo.geneontology.org/amigo/term/GO:0086004	CTNNA3
0.165728	1	34	13.4094	Ventricular cardiac muscle cell action potential	http://amigo.geneontology.org/amigo/term/GO:0086005	CTNNA3
0.165728	1	34	13.4094	Arachidonate transport	http://amigo.geneontology.org/amigo/term/GO:1903963	DRD2
0.165744	4	718	2.53994	Response to wounding	http://amigo.geneontology.org/amigo/term/GO:0009611	SH2B3 TNR DRD2 CDK5
0.166042	4	719	2.53641	Cellular ion homeostasis	http://amigo.geneontology.org/amigo/term/GO:0006873	ITGAV DRD2 CDK5 HTT
0.166042	3	441	3.1015	Cilium assembly	http://amigo.geneontology.org/amigo/term/GO:0060271	PCDH15 PCNT HTT
0.166309	2	202	4.51406	Regeneration	http://amigo.geneontology.org/amigo/term/GO:0031099	TNR HOPX
0.167368	1	35	13.0263	Receptor recycling	http://amigo.geneontology.org/amigo/term/GO:0001881	ARFGEF2
0.167368	1	35	13.0263	Glutamate metabolic process	http://amigo.geneontology.org/amigo/term/GO:0006536	GAD2
0.167368	1	35	13.0263	Glutamine family amino acid catabolic process	http://amigo.geneontology.org/amigo/term/GO:0009065	GAD2
0.167368	1	35	13.0263	Cerebral cortex radial glia-guided migration	http://amigo.geneontology.org/amigo/term/GO:0021801	CDK5
0.167368	1	35	13.0263	Telencephalon glial cell migration	http://amigo.geneontology.org/amigo/term/GO:0022030	CDK5
0.167368	1	35	13.0263	Regulation of synaptic transmission, GABAergic	http://amigo.geneontology.org/amigo/term/GO:0032228	DRD2
0.167368	3	444	3.08054	Regulation of protein catabolic process	http://amigo.geneontology.org/amigo/term/GO:0042176	TNFRSF1B FMR1 FHIT
0.167368	1	35	13.0263	Regulation of adenylate cyclase activity	http://amigo.geneontology.org/amigo/term/GO:0045761	DRD2
0.167368	1	35	13.0263	Regulation of protein export from nucleus	http://amigo.geneontology.org/amigo/term/GO:0046825	CDK5
0.167368	1	35	13.0263	Neuron cellular homeostasis	http://amigo.geneontology.org/amigo/term/GO:0070050	CDK5
0.167368	4	722	2.52587	Cellular response to growth factor stimulus	http://amigo.geneontology.org/amigo/term/GO:0071363	TNFRSF1B RAPGEF2 PCSK6 BDNF
0.167368	1	35	13.0263	Positive regulation of viral life cycle	http://amigo.geneontology.org/amigo/term/GO:1903902	FMR1
0.168761	5	1032	2.20891	Regulation of cellular component biogenesis	http://amigo.geneontology.org/amigo/term/GO:0044087	FMR1 RAPGEF2 DLC1 BDNF HTT
0.169668	5	1034	2.20464	Response to organic cyclic compound	http://amigo.geneontology.org/amigo/term/GO:0014070	COMT RAPGEF2 DRD2 S100B CDK5
0.17044	1	36	12.6644	Long-term memory	http://amigo.geneontology.org/amigo/term/GO:0007616	DRD2
0.17044	1	36	12.6644	Regulation of platelet activation	http://amigo.geneontology.org/amigo/term/GO:0010543	SH2B3
0.17044	3	450	3.03947	Extracellular matrix organization	http://amigo.geneontology.org/amigo/term/GO:0030198	TNFRSF1B TNR ITGAV
0.17044	1	36	12.6644	Receptor catabolic process	http://amigo.geneontology.org/amigo/term/GO:0032801	CDK5
0.17044	2	207	4.40502	Cellular response to radiation	http://amigo.geneontology.org/amigo/term/GO:0071478	FMR1 NMT1
0.17044	1	36	12.6644	Positive regulation of DNA-templated transcription, initiation	http://amigo.geneontology.org/amigo/term/GO:2000144	MITF
0.170664	2	208	4.38385	Regulation of phosphatase activity	http://amigo.geneontology.org/amigo/term/GO:0010921	DRD2 HTT
0.170664	3	451	3.03273	Extracellular structure organization	http://amigo.geneontology.org/amigo/term/GO:0043062	TNFRSF1B TNR ITGAV
0.172311	1	37	12.3222	Phototransduction, visible light	http://amigo.geneontology.org/amigo/term/GO:0007603	NMT1
0.172311	1	37	12.3222	Macrophage derived foam cell differentiation	http://amigo.geneontology.org/amigo/term/GO:0010742	ITGAV
0.172311	1	37	12.3222	Dopamine secretion	http://amigo.geneontology.org/amigo/term/GO:0014046	DRD2
0.172311	1	37	12.3222	Regulation of dopamine secretion	http://amigo.geneontology.org/amigo/term/GO:0014059	DRD2
0.172311	1	37	12.3222	Cerebellar cortex morphogenesis	http://amigo.geneontology.org/amigo/term/GO:0021696	CDK5
0.172311	1	37	12.3222	Secretory granule organization	http://amigo.geneontology.org/amigo/term/GO:0033363	CCDC136
0.172311	1	37	12.3222	Establishment of mitotic spindle localization	http://amigo.geneontology.org/amigo/term/GO:0040001	HTT
0.172311	3	454	3.01269	External encapsulating structure organization	http://amigo.geneontology.org/amigo/term/GO:0045229	TNFRSF1B TNR ITGAV
0.172311	1	37	12.3222	Inner ear receptor cell stereocilium organization	http://amigo.geneontology.org/amigo/term/GO:0060122	PCDH15
0.172311	1	37	12.3222	Foam cell differentiation	http://amigo.geneontology.org/amigo/term/GO:0090077	ITGAV
0.172311	1	37	12.3222	Neurotransmitter reuptake	http://amigo.geneontology.org/amigo/term/GO:0098810	DRD2
0.172311	1	37	12.3222	Negative regulation of cell junction assembly	http://amigo.geneontology.org/amigo/term/GO:1901889	DLC1
0.172566	4	739	2.46777	Organic cyclic compound catabolic process	http://amigo.geneontology.org/amigo/term/GO:1901361	TNFRSF1B COMT FMR1 FHIT
0.173652	2	212	4.30113	Regulation of protein localization to membrane	http://amigo.geneontology.org/amigo/term/GO:1905475	NMT1 CDK5
0.174869	1	38	11.9979	Embryonic axis specification	http://amigo.geneontology.org/amigo/term/GO:0000578	PCSK6
0.174869	1	38	11.9979	Negative regulation of cell-matrix adhesion	http://amigo.geneontology.org/amigo/term/GO:0001953	DLC1
0.174869	1	38	11.9979	Aortic valve development	http://amigo.geneontology.org/amigo/term/GO:0003176	TNFRSF1B
0.174869	1	38	11.9979	Peptide hormone processing	http://amigo.geneontology.org/amigo/term/GO:0016486	PCSK6
0.174869	4	744	2.45118	Actin cytoskeleton organization	http://amigo.geneontology.org/amigo/term/GO:0030036	PCDH15 DLC1 CDK5 CTNNA3
0.174869	1	38	11.9979	Negative regulation of exocytosis	http://amigo.geneontology.org/amigo/term/GO:0045920	FMR1
0.174869	1	38	11.9979	Positive regulation of mitochondrial outer membrane permeabilization involved in apoptotic signaling pathway	http://amigo.geneontology.org/amigo/term/GO:1901030	NMT1
0.174869	1	38	11.9979	Apoptotic process involved in development	http://amigo.geneontology.org/amigo/term/GO:1902742	TNFRSF1B
0.175967	2	215	4.24112	Regulation of Ras protein signal transduction	http://amigo.geneontology.org/amigo/term/GO:0046578	ARFGEF2 DLC1
0.175967	2	215	4.24112	Cardiac muscle tissue development	http://amigo.geneontology.org/amigo/term/GO:0048738	SGCD HOPX
0.176386	3	463	2.95413	Cilium organization	http://amigo.geneontology.org/amigo/term/GO:0044782	PCDH15 PCNT HTT
0.176607	1	39	11.6903	Viral RNA genome replication	http://amigo.geneontology.org/amigo/term/GO:0039694	FMR1
0.176607	1	39	11.6903	Inner ear auditory receptor cell differentiation	http://amigo.geneontology.org/amigo/term/GO:0042491	PCDH15
0.176607	1	39	11.6903	Skeletal muscle tissue regeneration	http://amigo.geneontology.org/amigo/term/GO:0043403	HOPX
0.176607	1	39	11.6903	Establishment of spindle orientation	http://amigo.geneontology.org/amigo/term/GO:0051294	HTT
0.176607	1	39	11.6903	Positive regulation of amine transport	http://amigo.geneontology.org/amigo/term/GO:0051954	DRD2
0.176607	2	217	4.20203	Regulation of proteasomal protein catabolic process	http://amigo.geneontology.org/amigo/term/GO:0061136	FMR1 FHIT
0.176607	1	39	11.6903	Regulation of T cell apoptotic process	http://amigo.geneontology.org/amigo/term/GO:0070232	SLC46A2
0.176607	4	750	2.43157	Response to growth factor	http://amigo.geneontology.org/amigo/term/GO:0070848	TNFRSF1B RAPGEF2 PCSK6 BDNF
0.176607	1	39	11.6903	Regulation of protein targeting to membrane	http://amigo.geneontology.org/amigo/term/GO:0090313	CDK5
0.176607	1	39	11.6903	Signaling receptor ligand precursor processing	http://amigo.geneontology.org/amigo/term/GO:0140448	PCSK6
0.176607	1	39	11.6903	Regulation of actin filament-based movement	http://amigo.geneontology.org/amigo/term/GO:1903115	CTNNA3
0.177634	3	467	2.92882	Actin filament organization	http://amigo.geneontology.org/amigo/term/GO:0007015	PCDH15 DLC1 CTNNA3
0.179036	1	40	11.398	Sulfur amino acid metabolic process	http://amigo.geneontology.org/amigo/term/GO:0000096	COMT
0.179036	1	40	11.398	Blastocyst formation	http://amigo.geneontology.org/amigo/term/GO:0001825	HOPX
0.179036	1	40	11.398	Cardiac conduction system development	http://amigo.geneontology.org/amigo/term/GO:0003161	HOPX
0.179036	3	469	2.91633	Purine nucleotide metabolic process	http://amigo.geneontology.org/amigo/term/GO:0006163	ACOT13 ADCY9 FHIT
0.179036	1	40	11.398	Protein targeting to vacuole	http://amigo.geneontology.org/amigo/term/GO:0006623	NAGPA
0.179036	1	40	11.398	T cell homeostasis	http://amigo.geneontology.org/amigo/term/GO:0043029	SLC46A2
0.179036	1	40	11.398	Negative regulation of insulin secretion	http://amigo.geneontology.org/amigo/term/GO:0046676	DRD2
0.179036	1	40	11.398	Regulation of oligodendrocyte differentiation	http://amigo.geneontology.org/amigo/term/GO:0048713	TNFRSF1B
0.179036	2	220	4.14473	Establishment of vesicle localization	http://amigo.geneontology.org/amigo/term/GO:0051650	CDK5 HTT
0.179784	2	221	4.12597	Regulation of cell-substrate adhesion	http://amigo.geneontology.org/amigo/term/GO:0010810	SPOCK1 DLC1
0.179784	2	221	4.12597	Regulation of neuron apoptotic process	http://amigo.geneontology.org/amigo/term/GO:0043523	CDK5 BDNF
0.180636	3	473	2.89167	Lipid localization	http://amigo.geneontology.org/amigo/term/GO:0010876	TMEM30A ITGAV DRD2
0.180737	4	762	2.39328	Transmembrane receptor protein tyrosine kinase signaling pathway	http://amigo.geneontology.org/amigo/term/GO:0007169	RAPGEF2 SH2B3 ITGAV BDNF
0.180737	2	222	4.10739	Negative regulation of cell-cell adhesion	http://amigo.geneontology.org/amigo/term/GO:0022408	SH2B3 TNR
0.181216	4	763	2.39014	Regulation of ion transport	http://amigo.geneontology.org/amigo/term/GO:0043269	FMR1 DRD2 CDK5 HTT
0.181217	1	41	11.12	Xenobiotic transport	http://amigo.geneontology.org/amigo/term/GO:0042908	TMEM30A
0.181217	1	41	11.12	Regulation of sensory perception of pain	http://amigo.geneontology.org/amigo/term/GO:0051930	COMT
0.181217	1	41	11.12	Regulation of heart rate by cardiac conduction	http://amigo.geneontology.org/amigo/term/GO:0086091	CTNNA3
0.181217	1	41	11.12	Bone cell development	http://amigo.geneontology.org/amigo/term/GO:0098751	SH2B3
0.181217	2	223	4.08897	Alpha-amino acid metabolic process	http://amigo.geneontology.org/amigo/term/GO:1901605	COMT GAD2
0.18273	6	1411	1.93871	Negative regulation of signal transduction	http://amigo.geneontology.org/amigo/term/GO:0009968	SH2B3 ITGAV DRD2 DLC1 BDNF HTT
0.183339	1	42	10.8552	Dopamine receptor signaling pathway	http://amigo.geneontology.org/amigo/term/GO:0007212	DRD2
0.183339	1	42	10.8552	Cyclic nucleotide metabolic process	http://amigo.geneontology.org/amigo/term/GO:0009187	ADCY9
0.183339	1	42	10.8552	Schwann cell differentiation	http://amigo.geneontology.org/amigo/term/GO:0014037	CDK5
0.183339	1	42	10.8552	Response to glucagon	http://amigo.geneontology.org/amigo/term/GO:0033762	ADCY9
0.183339	1	42	10.8552	Positive regulation of glial cell differentiation	http://amigo.geneontology.org/amigo/term/GO:0045687	TNFRSF1B
0.183339	1	42	10.8552	Positive regulation of release of sequestered calcium ion into cytosol	http://amigo.geneontology.org/amigo/term/GO:0051281	HTT
0.183339	1	42	10.8552	Regulation of sensory perception	http://amigo.geneontology.org/amigo/term/GO:0051931	COMT
0.183339	1	42	10.8552	Negative regulation of intracellular protein transport	http://amigo.geneontology.org/amigo/term/GO:0090317	CDK5
0.183339	1	42	10.8552	Regulation of neuroinflammatory response	http://amigo.geneontology.org/amigo/term/GO:0150077	TNFRSF1B
0.183339	1	42	10.8552	Regulation of actin cytoskeleton reorganization	http://amigo.geneontology.org/amigo/term/GO:2000249	CDK5
0.185973	1	43	10.6028	Renal water homeostasis	http://amigo.geneontology.org/amigo/term/GO:0003091	ADCY9
0.185973	1	43	10.6028	Regulation of myotube differentiation	http://amigo.geneontology.org/amigo/term/GO:0010830	BDNF
0.185973	1	43	10.6028	Regulation of calcium ion-dependent exocytosis	http://amigo.geneontology.org/amigo/term/GO:0017158	CDK5
0.185973	1	43	10.6028	Cerebral cortex radially oriented cell migration	http://amigo.geneontology.org/amigo/term/GO:0021799	CDK5
0.185973	1	43	10.6028	Positive regulation of cytokinesis	http://amigo.geneontology.org/amigo/term/GO:0032467	DRD2
0.185973	1	43	10.6028	Regulation of transforming growth factor beta production	http://amigo.geneontology.org/amigo/term/GO:0071634	ITGAV
0.185973	1	43	10.6028	Semi-lunar valve development	http://amigo.geneontology.org/amigo/term/GO:1905314	TNFRSF1B
0.185973	1	43	10.6028	Positive regulation of leukocyte apoptotic process	http://amigo.geneontology.org/amigo/term/GO:2000108	RAPGEF2
0.186702	2	230	3.96452	Import into cell	http://amigo.geneontology.org/amigo/term/GO:0098657	SLC2A3 DRD2
0.187885	2	231	3.94736	Microtubule cytoskeleton organization involved in mitosis	http://amigo.geneontology.org/amigo/term/GO:1902850	PCNT HTT
0.188175	1	44	10.3618	T cell cytokine production	http://amigo.geneontology.org/amigo/term/GO:0002369	TNFRSF1B
0.188175	1	44	10.3618	Regulation of T cell cytokine production	http://amigo.geneontology.org/amigo/term/GO:0002724	TNFRSF1B
0.188175	1	44	10.3618	Activation of adenylate cyclase activity	http://amigo.geneontology.org/amigo/term/GO:0007190	ADCY9
0.188175	1	44	10.3618	Regulation of cAMP-mediated signaling	http://amigo.geneontology.org/amigo/term/GO:0043949	RAPGEF2
0.188175	1	44	10.3618	Negative regulation of blood pressure	http://amigo.geneontology.org/amigo/term/GO:0045776	DRD2
0.188175	1	44	10.3618	Developmental pigmentation	http://amigo.geneontology.org/amigo/term/GO:0048066	MITF
0.188175	1	44	10.3618	Maintenance of protein localization in organelle	http://amigo.geneontology.org/amigo/term/GO:0072595	CDK5
0.188175	1	44	10.3618	Regulation of neuron migration	http://amigo.geneontology.org/amigo/term/GO:2001222	RAPGEF2
0.188909	2	233	3.91348	Epithelial cell development	http://amigo.geneontology.org/amigo/term/GO:0002064	RAPGEF2 PCDH15
0.189103	4	785	2.32316	Myeloid leukocyte activation	http://amigo.geneontology.org/amigo/term/GO:0002274	TNFRSF1B SLC2A3 TMEM30A ITGAV
0.189702	3	492	2.78	Purine-containing compound metabolic process	http://amigo.geneontology.org/amigo/term/GO:0072521	ACOT13 ADCY9 FHIT
0.190323	1	45	10.1316	Cerebellum morphogenesis	http://amigo.geneontology.org/amigo/term/GO:0021587	CDK5
0.190323	1	45	10.1316	Photoreceptor cell maintenance	http://amigo.geneontology.org/amigo/term/GO:0045494	PCDH15
0.190323	1	45	10.1316	Phenol-containing compound biosynthetic process	http://amigo.geneontology.org/amigo/term/GO:0046189	RAPGEF2
0.190323	1	45	10.1316	Lung alveolus development	http://amigo.geneontology.org/amigo/term/GO:0048286	HOPX
0.190323	1	45	10.1316	Protein localization to lysosome	http://amigo.geneontology.org/amigo/term/GO:0061462	NAGPA
0.190323	1	45	10.1316	Transforming growth factor beta production	http://amigo.geneontology.org/amigo/term/GO:0071604	ITGAV
0.190323	1	45	10.1316	Cellular response to amyloid-beta	http://amigo.geneontology.org/amigo/term/GO:1904646	CDK5
0.191099	2	236	3.86373	Vesicle localization	http://amigo.geneontology.org/amigo/term/GO:0051648	CDK5 HTT
