# Supplementary material for: Four Decades of Inquiry Into the Genetic Bases of Specific Reading Disability
Source: J Speech Lang Hear Res. 2025 Oct 15;68(11):5158–73. doi: 10.1044/2025_JSLHR-25-00050 (PMC12926963; doi:10.1044/2025_JSLHR-25-00050)
Supplement: Supplemental Material S7 [file JSLHR-68-5158-s007.xlsx]

## Sheet: branch model
Gene name	NCBI protein_id	p-value	comment
ABHD17C	NP_067037.1	0.0137227
ARFGEF2	NP_006411.2	0.0460696
BCL11B	NP_612808.1	0.000437232	no signs in alignment
CCDC136	NP_073579.5	0.021259	false positive
DAZAP1	NP_061832.2	0.0380576
DCDC2	NP_057440.2	0.0326495
DIP2A	NP_055966.2	0.000886209
DNAAF4	NP_570722.2	0.0419938
DNMT3B	NP_008823.1	6.50144e-05
DOCK4	NP_001350469.1	0.000452336
DYM	NP_001340143.1	0.0339259
ESRRG	NP_001429.2	0.00344609
FMR1	NP_002015.1	0.0161684
GATAD2A	NP_001371457.1	0.0149889
GRIN2B	NP_000825.2	0.0006344
HEATR5B	NP_061897.1	2.93613e-07
HTT	NP_001375421.1	0.040194
ITGAV	NP_002201.2	0.000386799	no signs in alignment
L1CAM	NP_001265045.1	0.00268433	no signs in alignment
NRSN1	NP_542454.3	0.0284298
NRXN1	NP_001317007.1	0.0050673
PCDH11X	NP_116750.1	0.0329399
RC3H1	NP_742068.1	0.0236803
SATB2	NP_001165980.1	0.00440561
SEMA3C	NP_006370.1	0.00860043
TANC2	NP_001381927.1	0.0236189

## Sheet: branch-site w=2
	NCBI protein_id	Gene name	0, proportion	0, Dn/Ds foreground	0, Dn/Ds background	1, proportion	1, Dn/Ds foreground	1, Dn/Ds background	2a, proportion	2a, Dn/Ds foreground	2a, Dn/Ds background	2b, proportion	2b, Dn/Ds foreground	2b, Dn/Ds background	P-value
0	NP_056385.1	AUTS2	0.87966	0.09618	0.09618	2e-05	1	1	0.12032	1	0.09618	0	1	0.09618	0.909733
1	NP_001165980.1	SATB2	1	0	0	0	1	1	0	1	0	0	1	0	1
2	NP_000777.1	CYP51A1	0	0.3433	0.3433	0	1	1	1	51.7725	0.3433	0	51.7725	0.3433	0.455253
3	NP_001371457.1	GATAD2A	1	0.05379	0.05379	0	1	1	0	1	0.05379	0	1	0.05379	0.997743
4	NP_001011663.1	PCGF6	0.99996	0.1417	0.1417	0	1	1	4e-05	3.34229	0.1417	0	3.34229	0.1417	0.998404
5	NP_004377.2	NCAN	0.00027	0	0	8e-05	1	1	0.76846	1.39479	0	0.23119	1.39479	0	0.758527
6	NP_061897.1	HEATR5B	1	0.02858	0.02858	0	1	1	0	1	0.02858	0	1	0.02858	0.998872
7	NP_954661.1	BABAM2	0.99923	0.05489	0.05489	0	1	1	0.00076	3.52242	0.05489	0	3.52242	0.05489	1
8	NP_001375421.1	HTT	0.77436	0	0	0.10361	1	1	0.10764	1	0	0.0144	1	0	1
9	NP_001317007.1	NRXN1	1	0	0	0	1	1	0	1	0	0	1	0	0.985862
10	NP_742068.1	RC3H1	0.99995	0.10205	0.10205	1e-05	1	1	3e-05	1	0.10205	0	1	0.10205	1
11	NP_001244967.1	SPRY1	0.99941	0.24723	0.24723	0	1	1	0.00058	3.01273	0.24723	0	3.01273	0.24723	0.996808
12	NP_067037.1	ABHD17C	1	0	0	0	1	1	0	1	0	0	1	0	1
13	NP_002015.1	FMR1	0.99999	0.04808	0.04808	1e-05	1	1	0	1	0.04808	0	1	0.04808	1
14	NP_006370.1	SEMA3C	1	0.12032	0.12032	0	1	1	0	1	0.12032	0	1	0.12032	0.994589
15	NP_008823.1	DNMT3B	1	0.02183	0.02183	0	1	1	0	1	0.02183	0	1	0.02183	0.997236
16	NP_001336928.2	RBFOX2	0	0	0	0	1	1	0.91858	153.713	0	0.08142	153.713	0	0.417083
17	NP_570722.2	DNAAF4	0.99998	0.29877	0.29877	2e-05	1	1	0	1	0.29877	0	1	0.29877	1
18	NP_006411.2	ARFGEF2	0.99997	0.07597	0.07597	1e-05	1	1	1e-05	5.02029	0.07597	0	5.02029	0.07597	0.996258
19	NP_066565.1	NMT1	0.60107	1	1	0.22283	1	1	0.12847	3.72033	1	0.04763	3.72033	1	1
20	NP_002201.2	ITGAV	1	0	0	0	1	1	0	1	0	0	1	0	1
21	NP_055578.2	MRPL19	0.58668	0	0	0.23865	1	1	0.12417	3.57067	0	0.05051	3.57067	0	1
22	NP_001340143.1	DYM	1	0.15752	0.15752	0	1	1	0	1	0.15752	0	1	0.15752	0.977183
23	NP_004177.3	SEMA3F	0.03942	0	0	0.00661	1	1	0.81702	1	0	0.13695	1	0	1
24	NP_008970.2	PTPN21	0.766	0	0	0.23394	1	1	5e-05	1.38188	0	2e-05	1.38188	0	1
25	NP_073579.5	CCDC136	0.64771	0	0	0.35229	1	1	0	1	0	0	1	0	1
26	NP_079150.3	KIAA0319L	1	0.23757	0.23757	0	1	1	0	1	0.23757	0	1	0.23757	1
27	NP_061193.2	RBFOX1	1	0.05509	0.05509	0	1	1	0	1	0.05509	0	1	0.05509	1
28	NP_653233.5	TMEM182	0.99422	0	0	0	1	1	0.00578	672.777	0	0	672.777	0	0.521296
29	NP_004710.2	SCAF11	0	0	0	0	1	1	0.5077	509.302	0	0.4923	509.302	0	0.306616
30	NP_031396.1	RFC5	0	0	0	0	1	1	0.91374	999	0	0.08626	999	0	0.385519
31	NP_938204.2	CMIP	1	0.00954	0.00954	0	1	1	0	1	0.00954	0	1	0.00954	1
32	NP_001350469.1	DOCK4	0.99999	0.02225	0.02225	1e-05	1	1	0	1	0.02225	0	1	0.02225	1
33	NP_003061.3	SMARCA2	0.86242	0.00985	0.00985	0	1	1	0.13758	1	0.00985	0	1	0.00985	0.998872
34	NP_065148.1	RETN	0.99956	0.09456	0.09456	0	1	1	0.00044	3.64582	0.09456	0	3.64582	0.09456	1
35	NP_006022.3	PCNT	0.67691	0.1072	0.1072	0.32182	1	1	0.00086	165.079	0.1072	0.00041	165.079	0.1072	0.12322
36	NP_001340037.1	CEP63	0.4556	0	0	0.48087	1	1	0.03091	4.63908	0	0.03262	4.63908	0	1
37	NP_001352935.1	ADGRL2	0.996	0.15375	0.15375	0.00279	1	1	0.00121	2.50106	0.15375	0	2.50106	0.15375	1
38	NP_001700.2	BDNF	1	0.04705	0.04705	0	1	1	0	1	0.04705	0	1	0.04705	0.863264
39	NP_001098101.1	PDE4D	0.99989	0	0	0	1	1	0.00011	3.04568	0	0	3.04568	0	0.978593
40	NP_079197.3	POF1B	0.2694	0	0	0.04731	1	1	0.58123	1	0	0.10206	1	0	1
41	NP_056163.1	TMEM131	0.76543	0.08751	0.08751	0	1	1	0.23457	1	0.08751	0	1	0.08751	1
42	NP_113610.2	CHST9	0.55652	0	0	0.12772	1	1	0.25682	1	0	0.05894	1	0	1
43	XP_054390020.1	DERPC	0.98743	0.57353	0.57353	0.00055	1	1	0.01201	3.59915	0.57353	1e-05	3.59915	0.57353	1
44	NP_006169.2	NSF	0.58966	0	0	0	1	1	0.41034	1	0	0	1	0	0.536377
45	NP_003152.1	RPS6KB1	0.99994	0	0	0	1	1	6e-05	5.5492	0	0	5.5492	0	1
46	NP_443135.3	TUBGCP5	0.92242	0	0	0.07758	1	1	0	1	0	0	1	0	0.998404
47	NP_001231.2	CCNT1	0	0.11054	0.11054	0	1	1	1	85.3743	0.11054	0	85.3743	0.11054	0.438304
48	NP_001336003.1	TBC1D5	0.62979	0	0	0.37021	1	1	0	1	0	0	1	0	0.997236
49	NP_002707.3	PPP2R1B	0.77104	0	0	0.07541	1	1	0.13987	1	0	0.01368	1	0	1
50	NP_001837.2	COL4A2	0.7909	0	0	0.19667	1	1	0.00995	4.07022	0	0.00248	4.07022	0	0.843496
51	NP_055966.2	DIP2A	0.94577	0	0	0.05423	1	1	0	1	0	0	1	0	0.995932
52	NP_705835.2	CREBRF	0.81294	0	0	0.0695	1	1	0.1083	3.47537	0	0.00926	3.47537	0	0.998872
53	NP_996845.1	PRMT2	0.99911	0.28855	0.28855	0.00083	1	1	6e-05	1	0.28855	0	1	0.28855	1
54	NP_775821.2	CCDC171	6e-05	0	0	4e-05	1	1	0.57073	2.63004	0	0.42917	2.63004	0	0.32191
55	NP_112184.4	NIPA2	0.99994	0.0848	0.0848	4e-05	1	1	2e-05	1	0.0848	0	1	0.0848	1
56	NP_001138439.1	NEDD4L	1	0.03918	0.03918	0	1	1	0	1	0.03918	0	1	0.03918	1
57	XP_526702.6	FHIP1A	0.69275	0	0	0.11437	1	1	0.16555	1	0	0.02733	1	0	1
58	NP_001153780.1	SETDB2	0.99999	0.3311	0.3311	0	1	1	1e-05	3.02962	0.3311	0	3.02962	0.3311	1
59	NP_054860.1	CNTNAP2	1	0.10345	0.10345	0	1	1	0	1	0.10345	0	1	0.10345	0.99563
60	NP_001362391.1	LPP	1	0.07444	0.07444	0	1	1	0	1	0.07444	0	1	0.07444	0.998872
61	NP_001035940.1	CEP85L	0.45825	0.33288	0.33288	0.00077	1	1	0.54007	1.06937	0.33288	0.00091	1.06937	0.33288	1
62	NP_653200.2	NIPA1	1	0	0	0	1	1	0	1	0	0	1	0	1
63	NP_003853.1	FGF18	1	0	0	0	1	1	0	1	0	0	1	0	1
64	NP_001345280.1	SEMA6D	0.79723	0	0	0.1839	1	1	0.01533	2.37232	0	0.00354	2.37232	0	0.941204
65	NP_002932.1	ROBO1	0.89503	0	0	0.08413	1	1	0.01905	1.25018	0	0.00179	1.25018	0	1
66	NP_005904.1	MC5R	0.7145	0.06255	0.06255	0.21482	1	1	0.05434	1	0.06255	0.01634	1	0.06255	1
67	NP_542454.3	NRSN1	0.92676	0	0	0.07324	1	1	0	1	0	0	1	0	0.98906
68	NP_001429.2	ESRRG	1	0	0	0	1	1	0	1	0	0	1	0	0.998404
69	NP_002003.1	FHIT	0	0	0	0	1	1	0.59649	78.2759	0	0.40351	78.2759	0	0.152119
70	NP_037398.2	CTNNA3	0.77576	0	0	0.06709	1	1	0.14464	1	0	0.01251	1	0	1
71	NP_612808.1	BCL11B	1	0.02489	0.02489	0	1	1	0	1	0.02489	0	1	0.02489	1
72	NP_001265045.1	L1CAM	1	0.03305	0.03305	0	1	1	0	1	0.03305	0	1	0.03305	1
73	NP_002709.2	PPP2R3A	0.99998	0.49215	0.49215	1e-05	1	1	1e-05	1	0.49215	0	1	0.49215	0.998404
74	NP_055306.1	FOXP2	0.99945	0.02457	0.02457	0	1	1	0.00055	5.53436	0.02457	0	5.53436	0.02457	0.997743
75	NP_001128504.1	EVA1A	1	0.02254	0.02254	0	1	1	0	1	0.02254	0	1	0.02254	0.998404
76	NP_078973.1	ZNF385D	1	0.1058	0.1058	0	1	1	0	1	0.1058	0	1	0.1058	0.790572
77	NP_000094.2	CYP19A1	1	0.17809	0.17809	0	1	1	0	1	0.17809	0	1	0.17809	1
78	NP_003194.3	GCFC2	0	0	0	0	1	1	0.73423	123.292	0	0.26577	123.292	0	0.222548
79	NP_055624.2	KIAA0319	0.12766	0	0	0.0763	1	1	0.49823	2.48856	0	0.29781	2.48856	0	0.477022
80	NP_001106970.4	MDGA2	0.17549	0	0	0	1	1	0.82451	1	0	0	1	0	0.877201
81	NP_113656.2	CALN1	1	0	0	0	1	1	0	1	0	0	1	0	1
82	NP_000825.2	GRIN2B	1	0.00733	0.00733	0	1	1	0	1	0.00733	0	1	0.00733	1
83	NP_006263.1	S100B	1	0	0	0	1	1	0	3.32633	0	0	3.32633	0	1
84	NP_001341533.1	MITF	0.73065	0	0	0.26933	1	1	1e-05	1	0	0	1	0	1
85	NP_115997.5	MYO18B	0.00023	0	0	7e-05	1	1	0.77703	1.01692	0	0.22267	1.01692	0	0.980199
86	NP_055676.3	ATP2C2	0.90491	0.06486	0.06486	0.09444	1	1	0.00059	1	0.06486	6e-05	1	0.06486	1
87			1	0.28215	0.28215	0	1	1	0	1	0.28215	0	1	0.28215	0.998872
88	NP_005466.1	SH2B3	0	0	0	0	1	1	0.95394	403.013	0	0.04606	403.013	0	0.230915
89	NP_057440.2	DCDC2	1	0.31274	0.31274	0	1	1	0	1	0.31274	0	1	0.31274	1
90	NP_061832.2	DAZAP1	1	0	0	0	1	1	0	1	0	0	1	0	1
91	NP_001381927.1	TANC2	0.92923	0.00834	0.00834	0	1	1	0.07077	1	0.00834	0	1	0.00834	1
92	NP_116750.1	PCDH11X	1	0.18015	0.18015	0	1	1	0	1	0.18015	0	1	0.18015	0.995082
93	NP_038469.1	RCAN3	1	0.15597	0.15597	0	1	1	0	1	0.15597	0	1	0.15597	0.998404
94	NP_001161384.1	VEPH1	0.99965	0.21831	0.21831	0.00035	1	1	0	1	0.21831	0	1	0.21831	0.978983
95	NP_004589.1	SPOCK1	0.71568	0	0	0.07149	1	1	0.1935	1	0	0.01933	1	0	1
96	NP_001338052.1	TEX49	0.99018	0.28514	0.28514	0.0004	1	1	0.00941	3.75541	0.28514	0	3.75541	0.28514	1

## Sheet: branch-site w=4
	NCBI protein_id	Gene name	0, proportion	0, Dn/Ds foreground	0, Dn/Ds background	1, proportion	1, Dn/Ds foreground	1, Dn/Ds background	2a, proportion	2a, Dn/Ds foreground	2a, Dn/Ds background	2b, proportion	2b, Dn/Ds foreground	2b, Dn/Ds background	P-value
0	NP_056385.1	AUTS2	0	0	0	0	1	1	0.9686	999	0	0.0314	999	0	0.396903
1	NP_001165980.1	SATB2	1	0	0	0	1	1	0	1	0	0	1	0	1
2	NP_000777.1	CYP51A1	0	0.25386	0.25386	0	1	1	0.9998	145.358	0.25386	0.0002	145.358	0.25386	0.447569
3	NP_001371457.1	GATAD2A	1	0.02657	0.02657	0	1	1	0	1	0.02657	0	1	0.02657	1
4	NP_001011663.1	PCGF6	0.99999	0.11497	0.11497	0	1	1	1e-05	4.96592	0.11497	0	4.96592	0.11497	1
5	NP_004377.2	NCAN	0.79828	0.02911	0.02911	3e-05	1	1	0.20168	1	0.02911	1e-05	1	0.02911	1
6	NP_061897.1	HEATR5B	1	0.02512	0.02512	0	1	1	0	1	0.02512	0	1	0.02512	1
7	NP_954661.1	BABAM2	0.99999	0.07873	0.07873	0	1	1	1e-05	5.30501	0.07873	0	5.30501	0.07873	1
8	NP_001375421.1	HTT	0.72068	0	0	0.12212	1	1	0.13442	1	0	0.02278	1	0	1
9	NP_001317007.1	NRXN1	1	0	0	0	1	1	0	1.82796	0	0	1.82796	0	1
10	NP_742068.1	RC3H1	0.92631	0.04016	0.04016	0	1	1	0.07369	1	0.04016	0	1	0.04016	1
11	NP_001244967.1	SPRY1	0.99861	0.54264	0.54264	1e-05	1	1	0.00138	5.7069	0.54264	0	5.7069	0.54264	1
12	NP_067037.1	ABHD17C	1	0	0	0	1	1	0	1.04557	0	0	1.04557	0	1
13	NP_002015.1	FMR1	1	0.03018	0.03018	0	1	1	0	1	0.03018	0	1	0.03018	1
14	NP_006370.1	SEMA3C	1	0.1204	0.1204	0	1	1	0	1	0.1204	0	1	0.1204	1
15	NP_008823.1	DNMT3B	1	0.0147	0.0147	0	1	1	0	1	0.0147	0	1	0.0147	1
16	NP_001336928.2	RBFOX2	0	0	0	0	1	1	1	38.9862	0	0	38.9862	0	0.385663
17	NP_570722.2	DNAAF4	1	0.34499	0.34499	0	1	1	0	1	0.34499	0	1	0.34499	1
18	NP_006411.2	ARFGEF2	1	0.13523	0.13523	0	1	1	0	1	0.13523	0	1	0.13523	1
19	NP_066565.1	NMT1	0.54317	1	1	0.2637	1	1	0.13001	5.53606	1	0.06312	5.53606	1	1
20	NP_002201.2	ITGAV	1	0	0	0	1	1	0	1	0	0	1	0	1
21	NP_055578.2	MRPL19	1	0.13558	0.13558	0	1	1	0	5.04034	0.13558	0	5.04034	0.13558	1
22	NP_001340143.1	DYM	1	0.06764	0.06764	0	1	1	0	1	0.06764	0	1	0.06764	0.98036
23	NP_004177.3	SEMA3F	0.99999	0.14706	0.14706	1e-05	1	1	0	1	0.14706	0	1	0.14706	1
24	NP_008970.2	PTPN21	0.65046	0.07993	0.07993	0	1	1	0.34954	1	0.07993	0	1	0.07993	1
25	NP_073579.5	CCDC136	1	0.10247	0.10247	0	1	1	0	1	0.10247	0	1	0.10247	0.998872
26	NP_079150.3	KIAA0319L	1	0.27716	0.27716	0	1	1	0	1	0.27716	0	1	0.27716	0.998872
27	NP_061193.2	RBFOX1	1	0.06445	0.06445	0	1	1	0	1	0.06445	0	1	0.06445	1
28	NP_653233.5	TMEM182	1	0	0	0	1	1	0	5.86486	0	0	5.86486	0	1
29	NP_004710.2	SCAF11	0	0.2396	0.2396	0	1	1	1	133.847	0.2396	0	133.847	0.2396	0.492976
30	NP_031396.1	RFC5	0	0	0	0	1	1	1	999	0	0	999	0	0.347651
31	NP_938204.2	CMIP	1	0	0	0	1	1	0	1	0	0	1	0	1
32	NP_001350469.1	DOCK4	1	0.02442	0.02442	0	1	1	0	1	0.02442	0	1	0.02442	1
33	NP_003061.3	SMARCA2	0.78698	0.02748	0.02748	0	1	1	0.21302	1	0.02748	0	1	0.02748	1
34	NP_065148.1	RETN	1	0	0	0	1	1	0	4.68725	0	0	4.68725	0	0.993617
35	NP_006022.3	PCNT	1	0.85462	0.85462	0	1	1	0	1	0.85462	0	1	0.85462	1
36	NP_001340037.1	CEP63	0.75389	0	0	0.23963	1	1	0.00492	411.784	0	0.00156	411.784	0	0.269236
37	NP_001352935.1	ADGRL2	0.96373	0.09311	0.09311	0	1	1	0.03627	1.97088	0.09311	0	1.97088	0.09311	0.971393
38	NP_001700.2	BDNF	0.99996	0	0	0	1	1	4e-05	1.7391	0	0	1.7391	0	1
39	NP_001098101.1	PDE4D	1	0	0	0	1	1	0	5.79395	0	0	5.79395	0	1
40	NP_079197.3	POF1B	0.70186	0	0	0.28557	1	1	0.00893	71.5831	0	0.00363	71.5831	0	0.92681
41	NP_056163.1	TMEM131	0.50889	0.12191	0.12191	0	1	1	0.49111	1	0.12191	0	1	0.12191	1
42	NP_113610.2	CHST9	0.7022	0.22817	0.22817	0	1	1	0.2978	1	0.22817	0	1	0.22817	1
43	XP_054390020.1	DERPC	0.99999	0.53309	0.53309	0	1	1	1e-05	5.92959	0.53309	0	5.92959	0.53309	1
44	NP_006169.2	NSF	0.54348	0	0	0	1	1	0.45652	1	0	0	1	0	0.998046
45	NP_003152.1	RPS6KB1	0.99999	0	0	0	1	1	1e-05	6.10298	0	0	6.10298	0	1
46	NP_443135.3	TUBGCP5	1	0.08235	0.08235	0	1	1	0	1.14796	0.08235	0	1.14796	0.08235	1
47	NP_001231.2	CCNT1	0.00734	0.09002	0.09002	0	1	1	0.99266	199.255	0.09002	0	199.255	0.09002	0.433771
48	NP_001336003.1	TBC1D5		0.2604	0.2604		1	1		1	0.2604		1	0.2604	1
49	NP_002707.3	PPP2R1B	0.80113	0	0	0	1	1	0.19887	1	0	0	1	0	1
50	NP_001837.2	COL4A2	0.61421	0.15158	0.15158	0	1	1	0.38579	1	0.15158	0	1	0.15158	1
51	NP_055966.2	DIP2A	0.92166	0	0	0.07834	1	1	0	1	0	0	1	0	0.964063
52	NP_705835.2	CREBRF	1	0	0	0	1	1	0	5.71491	0	0	5.71491	0	1
53	NP_996845.1	PRMT2	0.98781	0.31867	0.31867	1e-05	1	1	0.01218	10.0181	0.31867	0	10.0181	0.31867	0.950576
54	NP_775821.2	CCDC171	0	0	0	0	1	1	0.55655	2.20037	0	0.44344	2.20037	0	0.439377
55	NP_112184.4	NIPA2	1	0	0	0	1	1	0	1	0	0	1	0	1
56	NP_001138439.1	NEDD4L	1	0	0	0	1	1	0	2.86455	0	0	2.86455	0	1
57	XP_526702.6	FHIP1A	0.99996	0.19094	0.19094	4e-05	1	1	0	2.05949	0.19094	0	2.05949	0.19094	1
58	NP_001153780.1	SETDB2	1	0.29694	0.29694	0	1	1	0	1	0.29694	0	1	0.29694	1
59	NP_054860.1	CNTNAP2	0.94089	0.08127	0.08127	0	1	1	0.05911	1	0.08127	0	1	0.08127	1
60	NP_001362391.1	LPP	1	0.03303	0.03303	0	1	1	0	1	0.03303	0	1	0.03303	0.993136
61	NP_001035940.1	CEP85L	0.69136	0.47878	0.47878	0	1	1	0.30864	1	0.47878	0	1	0.47878	1
62	NP_653200.2	NIPA1	1	0	0	0	1	1	0	1	0	0	1	0	1
63	NP_003853.1	FGF18	1	0	0	0	1	1	0	1	0	0	1	0	1
64	NP_001345280.1	SEMA6D	0.796	0	0	0.18398	1	1	0.01626	10.2037	0	0.00376	10.2037	0	0.63204
65	NP_002932.1	ROBO1	0.89657	0.04008	0.04008	0	1	1	0.10342	1	0.04008	0	1	0.04008	1
66	NP_005904.1	MC5R	1	0.15422	0.15422	0	1	1	0	1	0.15422	0	1	0.15422	1
67	NP_542454.3	NRSN1	1	0	0	0	1	1	0	2.92655	0	0	2.92655	0	1
68	NP_001429.2	ESRRG	1	0	0	0	1	1	0	2.40029	0	0	2.40029	0	1
69	NP_002003.1	FHIT	0	0	0	0	1	1	0.76476	999	0	0.23524	999	0	0.300853
70	NP_037398.2	CTNNA3	0.68741	0	0	0.11651	1	1	0.16766	1	0	0.02842	1	0	1
71	NP_612808.1	BCL11B	1	0.02701	0.02701	0	1	1	0	1	0.02701	0	1	0.02701	1
72	NP_001265045.1	L1CAM	1	0.03394	0.03394	0	1	1	0	1	0.03394	0	1	0.03394	1
73	NP_002709.2	PPP2R3A	1	0.14002	0.14002	0	1	1	0	1	0.14002	0	1	0.14002	1
74	NP_055306.1	FOXP2	0.99952	0.03971	0.03971	0	1	1	0.00048	5.62262	0.03971	0	5.62262	0.03971	1
75	NP_001128504.1	EVA1A	1	0	0	0	1	1	0	1	0	0	1	0	1
76	NP_078973.1	ZNF385D	1	0	0	0	1	1	0	1	0	0	1	0	1
77	NP_000094.2	CYP19A1	1	0.17123	0.17123	0	1	1	0	1	0.17123	0	1	0.17123	1
78	NP_003194.3	GCFC2	0	0.12835	0.12835	0	1	1	1	999	0.12835	0	999	0.12835	0.36217
79	NP_055624.2	KIAA0319	0	0.25222	0.25222	0	1	1	1	999	0.25222	0	999	0.25222	0.147131
80	NP_001106970.4	MDGA2	0.70298	0	0	0.15375	1	1	0.11755	5.56435	0	0.02571	5.56435	0	1
81	NP_113656.2	CALN1	1	0	0	0	1	1	0	1	0	0	1	0	0.860696
82	NP_000825.2	GRIN2B	1	0.00903	0.00903	0	1	1	0	1	0.00903	0	1	0.00903	1
83	NP_006263.1	S100B	1	0	0	0	1	1	0	4.51589	0	0	4.51589	0	1
84	NP_001341533.1	MITF	1	0.08079	0.08079	0	1	1	0	1	0.08079	0	1	0.08079	0.802987
85	NP_115997.5	MYO18B	0.69995	0.15182	0.15182	0	1	1	0.30005	1	0.15182	0	1	0.15182	1
86	NP_055676.3	ATP2C2	1	0.06104	0.06104	0	1	1	0	1	0.06104	0	1	0.06104	1
87			1	0.14425	0.14425	0	1	1	0	1	0.14425	0	1	0.14425	1
88	NP_005466.1	SH2B3	0	0.11479	0.11479	0	1	1	1	999	0.11479	0	999	0.11479	0.21845
89	NP_057440.2	DCDC2	1	0.13232	0.13232	0	1	1	0	1	0.13232	0	1	0.13232	1
90	NP_061832.2	DAZAP1	1	0	0	0	1	1	0	1	0	0	1	0	1
91	NP_001381927.1	TANC2	0.90132	0.01428	0.01428	0	1	1	0.09868	1	0.01428	0	1	0.01428	1
92	NP_116750.1	PCDH11X	1	0.16602	0.16602	0	1	1	0	1	0.16602	0	1	0.16602	1
93	NP_038469.1	RCAN3	1	0	0	0	1	1	0	6.98505	0	0	6.98505	0	0.978181
94	NP_001161384.1	VEPH1	1	0.11922	0.11922	0	1	1	0	1	0.11922	0	1	0.11922	1
95	NP_004589.1	SPOCK1	0.7365	0	0	0.08727	1	1	0.15756	1	0	0.01867	1	0	1
96	NP_001338052.1	TEX49	0.9977	0	0	0.00014	1	1	0.00215	4.63429	0	0	4.63429	0	0.993044

## Sheet: branch-site w=8
	NCBI protein_id	Gene name	0, proportion	0, Dn/Ds foreground	0, Dn/Ds background	1, proportion	1, Dn/Ds foreground	1, Dn/Ds background	2a, proportion	2a, Dn/Ds foreground	2a, Dn/Ds background	2b, proportion	2b, Dn/Ds foreground	2b, Dn/Ds background	P-value
0	NP_056385.1	AUTS2	0	0	0	0	1	1	0.9686	146.405	0	0.0314	146.405	0	0.398565
1	NP_001165980.1	SATB2	1	0	0	0	1	1	0	7.49348	0	0	7.49348	0	1
2	NP_000777.1	CYP51A1	0	0	0	0	1	1	0.74245	41.3457	0	0.25755	41.3457	0	0.451262
3	NP_001371457.1	GATAD2A	1	0.02657	0.02657	0	1	1	0	3.19095	0.02657	0	3.19095	0.02657	1
4	NP_001011663.1	PCGF6	0.99984	0.11497	0.11497	0	1	1	0.00016	9.75038	0.11497	0	9.75038	0.11497	1
5	NP_004377.2	NCAN	0.7984	0.02914	0.02914	0	1	1	0.2016	1	0.02914	0	1	0.02914	0.799328
6	NP_061897.1	HEATR5B	1	0.02512	0.02512	0	1	1	0	1	0.02512	0	1	0.02512	1
7	NP_954661.1	BABAM2	1	0.07873	0.07873	0	1	1	0	9.10143	0.07873	0	9.10143	0.07873	1
8	NP_001375421.1	HTT	0.72236	0	0	0.1226	1	1	0.13254	1	0	0.0225	1	0	1
9	NP_001317007.1	NRXN1	1	0	0	0	1	1	0	7.44152	0	0	7.44152	0	1
10	NP_742068.1	RC3H1	0.92631	0.04016	0.04016	0	1	1	0.07369	1	0.04016	0	1	0.04016	1
11	NP_001244967.1	SPRY1	0.98943	0.54249	0.54249	0.00035	1	1	0.01021	9.14361	0.54249	0	9.14361	0.54249	1
12	NP_067037.1	ABHD17C	1	0	0	0	1	1	0	7.66083	0	0	7.66083	0	1
13	NP_002015.1	FMR1	1	0.03018	0.03018	0	1	1	0	6.12435	0.03018	0	6.12435	0.03018	1
14	NP_006370.1	SEMA3C	1	0.1204	0.1204	0	1	1	0	4.65178	0.1204	0	4.65178	0.1204	1
15	NP_008823.1	DNMT3B	1	0.0147	0.0147	0	1	1	0	4.73413	0.0147	0	4.73413	0.0147	1
16	NP_001336928.2	RBFOX2	0	0	0	0	1	1	1	999	0	0	999	0	0.378354
17	NP_570722.2	DNAAF4	1	0.34499	0.34499	0	1	1	0	6.99211	0.34499	0	6.99211	0.34499	1
18	NP_006411.2	ARFGEF2	1	0.13523	0.13523	0	1	1	0	1	0.13523	0	1	0.13523	1
19	NP_066565.1	NMT1	0.94358	1	1	0.05634	1	1	7e-05	7.21953	1	0	7.21953	1	1
20	NP_002201.2	ITGAV	1	0	0	0	1	1	0	5.51704	0	0	5.51704	0	1
21	NP_055578.2	MRPL19	0.99998	0.13558	0.13558	0	1	1	2e-05	9.44886	0.13558	0	9.44886	0.13558	1
22	NP_001340143.1	DYM	0.99999	0.06762	0.06762	1e-05	1	1	0	7.51724	0.06762	0	7.51724	0.06762	1
23	NP_004177.3	SEMA3F	1	0.14706	0.14706	0	1	1	0	4.50051	0.14706	0	4.50051	0.14706	1
24	NP_008970.2	PTPN21	0.65046	0.07992	0.07992	0	1	1	0.34954	1	0.07992	0	1	0.07992	1
25	NP_073579.5	CCDC136	1	0.10247	0.10247	0	1	1	0	6.95243	0.10247	0	6.95243	0.10247	1
26	NP_079150.3	KIAA0319L	1	0.27715	0.27715	0	1	1	0	3.86532	0.27715	0	3.86532	0.27715	1
27	NP_061193.2	RBFOX1	1	0.06445	0.06445	0	1	1	0	3.34825	0.06445	0	3.34825	0.06445	1
28	NP_653233.5	TMEM182	1	0	0	0	1	1	0	9.37688	0	0	9.37688	0	1
29	NP_004710.2	SCAF11	0	0.23959	0.23959	0	1	1	1	24.7658	0.23959	0	24.7658	0.23959	0.501145
30	NP_031396.1	RFC5	0	0	0	0	1	1	1	999	0	0	999	0	0.334479
31	NP_938204.2	CMIP	1	0	0	0	1	1	0	6.50861	0	0	6.50861	0	0.95738
32	NP_001350469.1	DOCK4	1	0.02442	0.02442	0	1	1	0	6.66097	0.02442	0	6.66097	0.02442	1
33	NP_003061.3	SMARCA2	0.78698	0.02748	0.02748	0	1	1	0.21302	1	0.02748	0	1	0.02748	1
34	NP_065148.1	RETN	1	0	0	0	1	1	0	11.2308	0	0	11.2308	0	0.98972
35	NP_006022.3	PCNT	1	0.85462	0.85462	0	1	1	0	7.12635	0.85462	0	7.12635	0.85462	1
36	NP_001340037.1	CEP63	0.75389	0	0	0.23963	1	1	0.00492	411.783	0	0.00156	411.783	0	0.274017
37	NP_001352935.1	ADGRL2	0.92388	0.09246	0.09246	0	1	1	0.07612	1	0.09246	0	1	0.09246	1
38	NP_001700.2	BDNF	1	0	0	0	1	1	0	9.61037	0	0	9.61037	0	1
39	NP_001098101.1	PDE4D	1	0	0	0	1	1	0	9.14277	0	0	9.14277	0	1
40	NP_079197.3	POF1B	0.70186	0	0	0.28557	1	1	0.00893	71.579	0	0.00363	71.579	0	0.92681
41	NP_056163.1	TMEM131	0.5089	0.12191	0.12191	0	1	1	0.4911	1	0.12191	0	1	0.12191	1
42	NP_113610.2	CHST9	0.7022	0.22817	0.22817	0	1	1	0.2978	1	0.22817	0	1	0.22817	1
43	XP_054390020.1	DERPC	0.99961	0.5331	0.5331	0	1	1	0.00039	9.8024	0.5331	0	9.8024	0.5331	1
44	NP_006169.2	NSF	0.54348	0	0	0	1	1	0.45652	1	0	0	1	0	0.996091
45	NP_003152.1	RPS6KB1	0.99999	0	0	0	1	1	1e-05	9.60987	0	0	9.60987	0	1
46	NP_443135.3	TUBGCP5	1	0.08235	0.08235	0	1	1	0	5.99089	0.08235	0	5.99089	0.08235	1
47	NP_001231.2	CCNT1	0	0.08999	0.08999	0	1	1	1	36.5905	0.08999	0	36.5905	0.08999	0.439845
48	NP_001336003.1	TBC1D5	1	0.26039	0.26039	0	1	1	0	3.92966	0.26039	0	3.92966	0.26039	1
49	NP_002707.3	PPP2R1B	0.80113	0	0	0	1	1	0.19887	1	0	0	1	0	1
50	NP_001837.2	COL4A2	0.61388	0.15157	0.15157	0	1	1	0.38612	1	0.15157	0	1	0.15157	1
51	NP_055966.2	DIP2A	0.92166	0	0	0.07834	1	1	0	6.41752	0	0	6.41752	0	1
52	NP_705835.2	CREBRF	1	0	0	0	1	1	0	10.0238	0	0	10.0238	0	0.974798
53	NP_996845.1	PRMT2	0.99673	0.31698	0.31698	0	1	1	0.00327	51.6895	0.31698	0	51.6895	0.31698	0.913688
54	NP_775821.2	CCDC171	0	0	0	0	1	1	0.55655	2.20036	0	0.44344	2.20036	0	0.439377
55	NP_112184.4	NIPA2	1	0	0	0	1	1	0	5.03726	0	0	5.03726	0	0.998872
56	NP_001138439.1	NEDD4L	1	0	0	0	1	1	0	7.70395	0	0	7.70395	0	1
57	XP_526702.6	FHIP1A	0.84891	0	0	0.14756	1	1	0.00301	999	0	0.00052	999	0	0.324269
58	NP_001153780.1	SETDB2	1	0.29694	0.29694	0	1	1	0	6.1425	0.29694	0	6.1425	0.29694	1
59	NP_054860.1	CNTNAP2	0.94089	0.08127	0.08127	0	1	1	0.05911	1	0.08127	0	1	0.08127	1
60	NP_001362391.1	LPP	1	0.03303	0.03303	0	1	1	0	6.44091	0.03303	0	6.44091	0.03303	1
61	NP_001035940.1	CEP85L	0.69137	0.47879	0.47879	0	1	1	0.30863	1	0.47879	0	1	0.47879	1
62	NP_653200.2	NIPA1	1	0	0	0	1	1	0	7.34352	0	0	7.34352	0	1
63	NP_003853.1	FGF18	1	0	0	0	1	1	0	3.37564	0	0	3.37564	0	1
64	NP_001345280.1	SEMA6D	0.79697	0	0	0.20303	1	1	0	5.81954	0	0	5.81954	0	1
65	NP_002932.1	ROBO1	0.89657	0.04008	0.04008	0	1	1	0.10342	1	0.04008	0	1	0.04008	1
66	NP_005904.1	MC5R	1	0.15422	0.15422	0	1	1	0	3.8168	0.15422	0	3.8168	0.15422	1
67	NP_542454.3	NRSN1	1	0	0	0	1	1	0	8.05567	0	0	8.05567	0	1
68	NP_001429.2	ESRRG	1	0	0	0	1	1	0	8.12588	0	0	8.12588	0	0.990695
69	NP_002003.1	FHIT	0	0	0	0	1	1	0.76476	999	0	0.23524	999	0	0.300853
70	NP_037398.2	CTNNA3	0.82781	0	0	0.17219	1	1	0	6.82074	0	0	6.82074	0	1
71	NP_612808.1	BCL11B	1	0.02701	0.02701	0	1	1	0	6.43066	0.02701	0	6.43066	0.02701	1
72	NP_001265045.1	L1CAM	1	0.03394	0.03394	0	1	1	0	5.6613	0.03394	0	5.6613	0.03394	1
73	NP_002709.2	PPP2R3A	1	0.14002	0.14002	0	1	1	0	7.03171	0.14002	0	7.03171	0.14002	1
74	NP_055306.1	FOXP2	0.99999	0.03971	0.03971	0	1	1	1e-05	9.96186	0.03971	0	9.96186	0.03971	1
75	NP_001128504.1	EVA1A	1	0	0	0	1	1	0	7.29056	0	0	7.29056	0	1
76	NP_078973.1	ZNF385D	1	0	0	0	1	1	0	1.49313	0	0	1.49313	0	1
77	NP_000094.2	CYP19A1	1	0.17123	0.17123	0	1	1	0	1	0.17123	0	1	0.17123	1
78	NP_003194.3	GCFC2	0	0.12835	0.12835	0	1	1	1	999	0.12835	0	999	0.12835	0.36217
79	NP_055624.2	KIAA0319	0	0.25212	0.25212	0	1	1	0.99994	75.4731	0.25212	6e-05	75.4731	0.25212	0.150152
80	NP_001106970.4	MDGA2	0.23102	0	0	0	1	1	0.76898	1.005	0	0	1.005	0	1
81	NP_113656.2	CALN1	1	0	0	0	1	1	0	1	0	0	1	0	0.830598
82	NP_000825.2	GRIN2B	1	0.00903	0.00903	0	1	1	0	6.59377	0.00903	0	6.59377	0.00903	1
83	NP_006263.1	S100B	1	0	0	0	1	1	0	9.51395	0	0	9.51395	0	1
84	NP_001341533.1	MITF	1	0.08028	0.08028	0	1	1	0	9.53708	0.08028	0	9.53708	0.08028	0.514304
85	NP_115997.5	MYO18B	0.69995	0.15182	0.15182	0	1	1	0.30005	1	0.15182	0	1	0.15182	1
86	NP_055676.3	ATP2C2	0.99999	0.06103	0.06103	1e-05	1	1	0	1	0.06103	0	1	0.06103	1
87			1	0.14425	0.14425	0	1	1	0	4.47389	0.14425	0	4.47389	0.14425	1
88	NP_005466.1	SH2B3	0	0.11479	0.11479	0	1	1	1	999	0.11479	0	999	0.11479	0.21845
89	NP_057440.2	DCDC2	1	0.13232	0.13232	0	1	1	0	6.25437	0.13232	0	6.25437	0.13232	1
90	NP_061832.2	DAZAP1	1	0	0	0	1	1	0	5.21462	0	0	5.21462	0	1
91	NP_001381927.1	TANC2	0.90132	0.01428	0.01428	0	1	1	0.09868	1	0.01428	0	1	0.01428	1
92	NP_116750.1	PCDH11X	1	0.16602	0.16602	0	1	1	0	1.33128	0.16602	0	1.33128	0.16602	1
93	NP_038469.1	RCAN3	1	0	0	0	1	1	0	6.96529	0	0	6.96529	0	0.977267
94	NP_001161384.1	VEPH1	1	0.11922	0.11922	0	1	1	0	7.03224	0.11922	0	7.03224	0.11922	1
95	NP_004589.1	SPOCK1	0.7365	0	0	0.08727	1	1	0.15756	1	0	0.01867	1	0	1
96	NP_001338052.1	TEX49	1	0	0	0	1	1	0	8.96794	0	0	8.96794	0	1

## Sheet: branch-site w=16
Supplemental material, Dobrynin et al., "Four Decades of Inquiry Into the Genetic Bases of Specific Reading Disability," JSLHR, https://doi.org/10.1044/2025_JSLHR-25-00050
Supplemental Material S7. Evolutionary Selection Analysis - Statistical summary of selection models (branch model, FEL, RELAX) applied to SRD genes, including test statistics and significance values for evolutionary constraint assessment.
	NCBI protein_id	Gene name	0, proportion	0, Dn/Ds foreground	0, Dn/Ds background	1, proportion	1, Dn/Ds foreground	1, Dn/Ds background	2a, proportion	2a, Dn/Ds foreground	2a, Dn/Ds background	2b, proportion	2b, Dn/Ds foreground	2b, Dn/Ds background	P-value
0	NP_056385.1	AUTS2	0	0	0	0	1	1	0.9686	580.821	0	0.0314	580.821	0	0.397005
1	NP_001165980.1	SATB2	1	0	0	0	1	1	0	16.4625	0	0	16.4625	0	1
2	NP_000777.1	CYP51A1	0	0	0	0	1	1	0.74247	877.508	0	0.25753	877.508	0	0.445125
3	NP_001371457.1	GATAD2A	1	0.02657	0.02657	0	1	1	0	15.7413	0.02657	0	15.7413	0.02657	1
4	NP_001011663.1	PCGF6	1	0.11497	0.11497	0	1	1	0	17.7833	0.11497	0	17.7833	0.11497	1
5	NP_004377.2	NCAN	0.79841	0.02914	0.02914	0	1	1	0.20159	1	0.02914	0	1	0.02914	1
6	NP_061897.1	HEATR5B	1	0.02512	0.02512	0	1	1	0	12.1318	0.02512	0	12.1318	0.02512	1
7	NP_954661.1	BABAM2	0.99999	0.07873	0.07873	0	1	1	1e-05	17.5126	0.07873	0	17.5126	0.07873	1
8	NP_001375421.1	HTT	0.72068	0	0	0.12212	1	1	0.13442	1	0	0.02278	1	0	1
9	NP_001317007.1	NRXN1	1	0	0	0	1	1	0	17.0045	0	0	17.0045	0	1
10	NP_742068.1	RC3H1	0.92631	0.04016	0.04016	0	1	1	0.07369	1	0.04016	0	1	0.04016	1
11	NP_001244967.1	SPRY1	0.33498	0	0	0.40421	1	1	0.11819	17.5286	0	0.14261	17.5286	0	1
12	NP_067037.1	ABHD17C	1	0	0	0	1	1	0	17.1359	0	0	17.1359	0	1
13	NP_002015.1	FMR1	1	0.03018	0.03018	0	1	1	0	16.4377	0.03018	0	16.4377	0.03018	1
14	NP_006370.1	SEMA3C	1	0.1204	0.1204	0	1	1	0	15.8073	0.1204	0	15.8073	0.1204	1
15	NP_008823.1	DNMT3B	1	0.0147	0.0147	0	1	1	0	15.9793	0.0147	0	15.9793	0.0147	1
16	NP_001336928.2	RBFOX2	0	0	0	0	1	1	1	999	0	0	999	0	0.378354
17	NP_570722.2	DNAAF4	1	0.34499	0.34499	0	1	1	0	15.6197	0.34499	0	15.6197	0.34499	1
18	NP_006411.2	ARFGEF2	1	0.13523	0.13523	0	1	1	0	12.9035	0.13523	0	12.9035	0.13523	1
19	NP_066565.1	NMT1	0.58826	1	1	0.24187	1	1	0.12037	17.3793	1	0.04949	17.3793	1	1
20	NP_002201.2	ITGAV	1	0	0	0	1	1	0	13.2023	0	0	13.2023	0	1
21	NP_055578.2	MRPL19	0.99999	0.13558	0.13558	0	1	1	1e-05	17.1949	0.13558	0	17.1949	0.13558	1
22	NP_001340143.1	DYM	1	0.06764	0.06764	0	1	1	0	16.1924	0.06764	0	16.1924	0.06764	1
23	NP_004177.3	SEMA3F	1	0.14706	0.14706	0	1	1	0	15.7401	0.14706	0	15.7401	0.14706	1
24	NP_008970.2	PTPN21	0.65046	0.07993	0.07993	0	1	1	0.34954	1	0.07993	0	1	0.07993	1
25	NP_073579.5	CCDC136	1	0.10247	0.10247	0	1	1	0	15.7216	0.10247	0	15.7216	0.10247	1
26	NP_079150.3	KIAA0319L	1	0.27716	0.27716	0	1	1	0	13.9406	0.27716	0	13.9406	0.27716	1
27	NP_061193.2	RBFOX1	1	0.06445	0.06445	0	1	1	0	16.2684	0.06445	0	16.2684	0.06445	1
28	NP_653233.5	TMEM182	1	0	0	0	1	1	0	17.1634	0	0	17.1634	0	1
29	NP_004710.2	SCAF11	0	0.23953	0.23953	0	1	1	1	34.6574	0.23953	0	34.6574	0.23953	0.498361
30	NP_031396.1	RFC5	0	0	0	0	1	1	1	282.308	0	0	282.308	0	0.359424
31	NP_938204.2	CMIP	1	0	0	0	1	1	0	13.908	0	0	13.908	0	1
32	NP_001350469.1	DOCK4	1	0.02442	0.02442	0	1	1	0	15.5952	0.02442	0	15.5952	0.02442	1
33	NP_003061.3	SMARCA2	0.78698	0.02748	0.02748	0	1	1	0.21302	1	0.02748	0	1	0.02748	1
34	NP_065148.1	RETN	1	0	0	0	1	1	0	17.0168	0	0	17.0168	0	0.982814
35	NP_006022.3	PCNT	1	0.85462	0.85462	0	1	1	0	15.5877	0.85462	0	15.5877	0.85462	1
36	NP_001340037.1	CEP63	0.61066	0	0	0.38934	1	1	0	8.85398	0	0	8.85398	0	1
37	NP_001352935.1	ADGRL2	0.92388	0.09246	0.09246	0	1	1	0.07612	1	0.09246	0	1	0.09246	1
38	NP_001700.2	BDNF	1	0	0	0	1	1	0	17.0223	0	0	17.0223	0	1
39	NP_001098101.1	PDE4D	1	0	0	0	1	1	0	17.0935	0	0	17.0935	0	1
40	NP_079197.3	POF1B	0.70187	0	0	0.28557	1	1	0.00893	71.5896	0	0.00363	71.5896	0	0.92681
41	NP_056163.1	TMEM131	0.50889	0.12191	0.12191	0	1	1	0.49111	1	0.12191	0	1	0.12191	1
42	NP_113610.2	CHST9	0.70244	0.22821	0.22821	0	1	1	0.29756	1	0.22821	0	1	0.22821	1
43	XP_054390020.1	DERPC	0.99976	0.53309	0.53309	0	1	1	0.00024	17.1361	0.53309	0	17.1361	0.53309	1
44	NP_006169.2	NSF	0.54348	0	0	0	1	1	0.45652	1	0	0	1	0	1
45	NP_003152.1	RPS6KB1	0.99999	0	0	0	1	1	1e-05	17.1024	0	0	17.1024	0	0.998404
46	NP_443135.3	TUBGCP5	1	0.08235	0.08235	0	1	1	0	15.7474	0.08235	0	15.7474	0.08235	1
47	NP_001231.2	CCNT1	0.0197	0.09	0.09	0	1	1	0.98028	419.3	0.09	2e-05	419.3	0.09	0.433063
48	NP_001336003.1	TBC1D5	1	0.26039	0.26039	0	1	1	0	15.2395	0.26039	0	15.2395	0.26039	1
49	NP_002707.3	PPP2R1B	0.80113	0	0	0	1	1	0.19887	1	0	0	1	0	1
50	NP_001837.2	COL4A2	0.61388	0.15157	0.15157	0	1	1	0.38612	1	0.15157	0	1	0.15157	1
51	NP_055966.2	DIP2A	0.92166	0	0	0.07834	1	1	0	15.2995	0	0	15.2995	0	0.987036
52	NP_705835.2	CREBRF	1	0	0	0	1	1	0	17.3111	0	0	17.3111	0	1
53	NP_996845.1	PRMT2	0.96916	0.30183	0.30183	0.02341	1	1	0.00725	17.6308	0.30183	0.00018	17.6308	0.30183	0.937108
54	NP_775821.2	CCDC171	2e-05	0	0	2e-05	1	1	0.55654	2.19997	0	0.44342	2.19997	0	0.439377
55	NP_112184.4	NIPA2	1	0	0	0	1	1	0	14.3562	0	0	14.3562	0	1
56	NP_001138439.1	NEDD4L	1	0	0	0	1	1	0	16.2842	0	0	16.2842	0	1
57	XP_526702.6	FHIP1A	0.84891	0	0	0.14756	1	1	0.00301	999	0	0.00052	999	0	0.324269
58	NP_001153780.1	SETDB2	1	0.29694	0.29694	0	1	1	0	14.9251	0.29694	0	14.9251	0.29694	1
59	NP_054860.1	CNTNAP2	1	0.09019	0.09019	0	1	1	0	29.1255	0.09019	0	29.1255	0.09019	1
60	NP_001362391.1	LPP	1	0.03303	0.03303	0	1	1	0	16.4216	0.03303	0	16.4216	0.03303	1
61	NP_001035940.1	CEP85L	0.69136	0.47878	0.47878	0	1	1	0.30864	1	0.47878	0	1	0.47878	1
62	NP_653200.2	NIPA1	1	0	0	0	1	1	0	16.0561	0	0	16.0561	0	1
63	NP_003853.1	FGF18	1	0	0	0	1	1	0	20.5762	0	0	20.5762	0	0.946969
64	NP_001345280.1	SEMA6D	0.79697	0	0	0.20303	1	1	0	14.5764	0	0	14.5764	0	1
65	NP_002932.1	ROBO1	0.89657	0.04008	0.04008	0	1	1	0.10343	1	0.04008	0	1	0.04008	1
66	NP_005904.1	MC5R	1	0.15422	0.15422	0	1	1	0	12.4924	0.15422	0	12.4924	0.15422	1
67	NP_542454.3	NRSN1	1	0	0	0	1	1	0	16.9833	0	0	16.9833	0	1
68	NP_001429.2	ESRRG	1	0	0	0	1	1	0	17.092	0	0	17.092	0	1
69	NP_002003.1	FHIT	0	0	0	0	1	1	0.76476	999	0	0.23524	999	0	0.300853
70	NP_037398.2	CTNNA3	0.82781	0	0	0.17219	1	1	0	13.2142	0	0	13.2142	0	1
71	NP_612808.1	BCL11B	1	0.02701	0.02701	0	1	1	0	15.6273	0.02701	0	15.6273	0.02701	1
72	NP_001265045.1	L1CAM	1	0.03394	0.03394	0	1	1	0	16.5484	0.03394	0	16.5484	0.03394	1
73	NP_002709.2	PPP2R3A	1	0.14002	0.14002	0	1	1	0	16.315	0.14002	0	16.315	0.14002	1
74	NP_055306.1	FOXP2	0.99817	0.03969	0.03969	1e-05	1	1	0.00181	17.5326	0.03969	0	17.5326	0.03969	1
75	NP_001128504.1	EVA1A	1	0	0	0	1	1	0	17.6423	0	0	17.6423	0	1
76	NP_078973.1	ZNF385D	1	0	0	0	1	1	0	12.7567	0	0	12.7567	0	1
77	NP_000094.2	CYP19A1	1	0.17123	0.17123	0	1	1	0	2.42349	0.17123	0	2.42349	0.17123	1
78	NP_003194.3	GCFC2	0	0.12835	0.12835	0	1	1	1	999	0.12835	0	999	0.12835	0.36217
79	NP_055624.2	KIAA0319	0	0.25222	0.25222	0	1	1	1	999	0.25222	0	999	0.25222	0.147131
80	NP_001106970.4	MDGA2	0.2259	0	0	0	1	1	0.7741	1	0	0	1	0	0.998872
81	NP_113656.2	CALN1	1	0	0	0	1	1	0	11.1038	0	0	11.1038	0	1
82	NP_000825.2	GRIN2B	1	0.00903	0.00903	0	1	1	0	15.1639	0.00903	0	15.1639	0.00903	1
83	NP_006263.1	S100B	1	0	0	0	1	1	0	17.284	0	0	17.284	0	1
84	NP_001341533.1	MITF	1	0.0805	0.0805	0	1	1	0	17.5704	0.0805	0	17.5704	0.0805	0.505446
85	NP_115997.5	MYO18B	0.69995	0.15181	0.15181	1e-05	1	1	0.30005	1	0.15181	0	1	0.15181	1
86	NP_055676.3	ATP2C2	1	0.06104	0.06104	0	1	1	0	10.3547	0.06104	0	10.3547	0.06104	1
87			1	0.14425	0.14425	0	1	1	0	14.6523	0.14425	0	14.6523	0.14425	1
88	NP_005466.1	SH2B3	0	0.11479	0.11479	0	1	1	1	999	0.11479	0	999	0.11479	0.21845
89	NP_057440.2	DCDC2	1	0.13231	0.13231	0	1	1	0	16.5171	0.13231	0	16.5171	0.13231	1
90	NP_061832.2	DAZAP1	1	0	0	0	1	1	0	15.497	0	0	15.497	0	1
91	NP_001381927.1	TANC2	0.90132	0.01428	0.01428	0	1	1	0.09868	1	0.01428	0	1	0.01428	1
92	NP_116750.1	PCDH11X	1	0.16603	0.16603	0	1	1	0	12.795	0.16603	0	12.795	0.16603	1
93	NP_038469.1	RCAN3	1	0	0	0	1	1	0	17.4274	0	0	17.4274	0	1
94	NP_001161384.1	VEPH1	1	0.11922	0.11922	0	1	1	0	15.3714	0.11922	0	15.3714	0.11922	1
95	NP_004589.1	SPOCK1	0.73638	0	0	0.08721	1	1	0.15772	1	0	0.01868	1	0	1
96	NP_001338052.1	TEX49	1	0	0	0	1	1	0	18.0086	0	0	18.0086	0	1

## Sheet: RELAX model
№	Genes	RELAX_selection_intensity_parameter	RELAX_selection_strength	assigned status	comment	function
0	BABAM2	5.59446e-05	relaxed		Read-end errors
1	BDNF	1.34997e-05	relaxed
2	CCDC136	3.24441	intensified	FALSE	Read-end errors
3	CEP85L	0.193502	relaxed
4	DAZAP1	15.4832	intensified	FALSE	Read-end errors
5	DCDC2	38.2732	intensified	no replacements for human
6	EVA1A	1.43719e-05	relaxed
7	FHIT	0.0901314	relaxed
8	FOXP2	0.036486	relaxed
9	HTT	0.223155	relaxed
10	KIAA0319	0	relaxed
11	MITF	2.23462e-06	relaxed
12	MYO18B	0.388797	relaxed
13	NEDD4L	1.35995e-07	relaxed
14	NRXN1	1.43862e-05	relaxed
15	RBFOX2	1.81501	intensified	FALSE	Read-end errors
16	RFC5	0.115403	relaxed
17	ROBO1	0.410348	relaxed
18	SH2B3	6.44316	intensified	TRUE	4 replacements for human with w around 1	negative regulator of cytokine signaling and plays a critical role in hematopoiesis
19	SMARCA2	0.293602	relaxed
20	TMEM182	0.056745	relaxed
21	MDGA2	2.5265	intensified	TRUE	4 replacements for human with w around 2	regulation of presynapse assembly; regulation of synaptic membrane adhesion
22	POU6F2	50	intensified	TRUE		early steps in the differentiation of amacrine and ganglion cells

## Sheet: FEL model
FEL_positive	comment	FEL_negative	comment
ROBO1	Read-end errors	RCAN3
PDE4D	Read-end errors	MRPL19
		ABHD17C
		MC5R
		NIPA1
		BDNF
		CHST9
		ZNF385D
		RBFOX2
		RETN
		DAZAP1
		SETDB2
		SEMA3C
		DERPC
		CEP63
		DNMT3B
		PPP2R1B
		LPP
		ATP2C2
		MDGA2
		FHIP1A
		BABAM2
		KIAA0319L
		PCGF6
		SEMA6D
		RC3H1
		CCNT1
		TEX49
		SPOCK1
		L1CAM
		DCDC2
		NCAN
		KIAA0319
		PCDH11X
		GRIN2B
		DIP2A
		GCFC2
		ROBO1
		CCDC136
		GATAD2A
		FMR1
		NSF
		CYP19A1
		FOXP2
		CTNNA3
		BCL11B
		TBC1D5
		MITF
		SATB2
		TMEM182
		CNTNAP2
		SEMA3F
		HEATR5B
		SPRY1
		NRXN1
		TANC2
		PRMT2
		ITGAV
		ARFGEF2
		TUBGCP5
		CMIP
		CALN1
		RPS6KB1
		AUTS2
		CCDC171
		DYM
		COL4A2
		NIPA2
		ADGRL2
		SMARCA2
		EVA1A
		PDE4D
		ESRRG
		PTPN21
		POF1B
		RFC5
		SCAF11
		SH2B3
		CEP85L
		NMT1
		MYO18B
		POU6F2
		RBFOX1
		NEDD4L
		TMEM131
		DOCK4
		VEPH1
		HTT
		PPP2R3A
		PCNT
