# Supplementary material for: Four Decades of Inquiry Into the Genetic Bases of Specific Reading Disability
Source: J Speech Lang Hear Res. 2025 Oct 15;68(11):5158–73. doi: 10.1044/2025_JSLHR-25-00050 (PMC12926963; doi:10.1044/2025_JSLHR-25-00050)
Supplement: Supplemental Material S8 [file JSLHR-68-5158-s008.xlsx]

## Sheet: Sheet1
Supplemental material, Dobrynin et al., "Four Decades of Inquiry Into the Genetic Bases of Specific Reading Disability," JSLHR, https://doi.org/10.1044/2025_JSLHR-25-00050
Supplemental Material S8. KEGG Pathway Enrichment - Results from gene set enrichment analysis against the KEGG database, highlighting significant biological pathways represented by SRD genes with statistical measures and gene identifiers.
FDR	Fold Enrichment	Pathway	Genes
0.04	6.57	ECM-receptor interaction	TNR, LAMA5, COL4A2, ITGAV, RELN
0.04	5.26	Dopaminergic synapse	PPP2R3A, COMT, PPP2R1B, DRD2, GNAQ, GRIN2B, SLC6A3
0.04	4.47	Axon guidance	SEMA3F, SEMA3C, SEMA6D, CDK5, ROBO1, ROBO2, L1CAM, PLXNC1
0.04	3.27	PI3K-Akt signaling pathway	PPP2R3A, RPS6KB1, TNR, LAMA5, COL4A2, PPP2R1B, ITGAV, FGF18, BDNF, RELN
