# Supplementary material for: Four Decades of Inquiry Into the Genetic Bases of Specific Reading Disability
Source: J Speech Lang Hear Res. 2025 Oct 15;68(11):5158–73. doi: 10.1044/2025_JSLHR-25-00050 (PMC12926963; doi:10.1044/2025_JSLHR-25-00050)
Supplement: Supplemental Material S9 [file JSLHR-68-5158-s009.xlsx]

## Sheet: Sheet1
Supplemental material, Dobrynin et al., "Four Decades of Inquiry Into the Genetic Bases of Specific Reading Disability," JSLHR, https://doi.org/10.1044/2025_JSLHR-25-00050
Supplemental Material S9. Reactome Pathway Analysis - Enrichment analysis results using the Reactome database, identifying significant functional pathways represented by SRD genes with corresponding statistical metrics.
Enrichment FDR	Fold Enrichment	Pathway	Genes
0.039	67.44	Reg. of cortical dendrite branching	ROBO1, ROBO2
0.039	67.44	Dopamine clearance from the synaptic cleft	COMT, SLC6A3
0.049	19.26	Signal transduction by L1	ITGAV, NCAM1, L1CAM
0.014	10.11	Transcriptional Reg. by MECP2	SLC2A3, RBFOX1, GAD2, BDNF, HTT, GRIN2B
0.014	8.99	ECM proteoglycans	TNR, NCAN, LAMA5, COL4A2, ITGAV, NCAM1
0.014	3.4	Signaling by Receptor Tyrosine Kinases	RBFOX2, SH2B3, DOCK7, LAMA5, COL4A2, PPP2R1B, ITGAV, PCSK6, FGF18, S100B, SPRY1, CDK5, BDNF, GRIN2B
