# Supplementary material for: Four Decades of Inquiry Into the Genetic Bases of Specific Reading Disability
Source: J Speech Lang Hear Res. 2025 Oct 15;68(11):5158–73. doi: 10.1044/2025_JSLHR-25-00050 (PMC12926963; doi:10.1044/2025_JSLHR-25-00050)
Supplement: Supplemental Material S10 [file JSLHR-68-5158-s0010.ipynb]

# %% [markdown]
## Setting up Environment

# %% [code]
!apt-get install -y clustalo
!apt-get install -y paml

# %% [code]
!pip install biopython

# %% [code]
import os
import subprocess

import pandas as pd
import matplotlib.pyplot as plt

from Bio.Align.Applications import ClustalOmegaCommandline
from Bio import SeqIO, Entrez
from google.colab import drive

# %% [code]
Entrez.email = ''

# %% [code]
drive.mount('/content/drive/')

# %% [code]
cd /content/drive/MyDrive/Reading_genes_evolution/

# %% [code]
# Create output folders if necessary
if not os.path.exists('transcripts'):
    os.makedirs('transcripts')

if not os.path.exists('proteins'):
    os.makedirs('proteins')

if not os.path.exists('proteins_alignment'):
    os.makedirs('proteins_alignment')

if not os.path.exists('cds_alignment'):
    os.makedirs('cds_alignment')

if not os.path.exists('codeml_data'):
    os.makedirs('codeml_data')

# %% [code]
# Path to the proteins folder
proteins_dir = '/content/drive/MyDrive/Reading_genes_evolution/proteins'
transcripts_dir = '/content/drive/MyDrive/Reading_genes_evolution/transcripts/'

protein_aln_dir = '/content/drive/MyDrive/Reading_genes_evolution/proteins_alignment'
cds_aln_dir = '/content/drive/MyDrive/Reading_genes_evolution/cds_alignment/'

# Define paths to input and output directories for pal2nal
codeml_dir = '/content/drive/MyDrive/Reading_genes_evolution/codeml_data/'

# %% [markdown]
## Analysis of Signals of Positive Selection

# %% [code]


# %% [code]
## Run Clustal Omega to produce protein alighments
## Do not forget to install Clustal Omega in google collab

# Loop over all files in the proteins folder
for protein_file in os.listdir(proteins_dir):
    # Check that the file is a FASTA file
    if protein_file.endswith('.fasta'):
        # Build the input and output file paths
        protein_path = os.path.join(proteins_dir, protein_file)
        protein_name = os.path.splitext(protein_file)[0]
        out_path = os.path.join(protein_aln_dir, protein_name + '_aln.fasta')

        # Build the Clustal Omega commandline
        clustalo_cline = ClustalOmegaCommandline(infile=protein_path, outfile=out_path, verbose=True, auto=True)

        # Run Clustal Omega
        stdout, stderr = clustalo_cline()

        # Print the output and error messages
        print(stdout)
        print(stderr)

# %% [code]
## Run pal2nal to produce codon alighments for all genes

# Get a list of all files in the protein alignment directory
protein_files = [f for f in os.listdir(protein_aln_dir) if os.path.isfile(os.path.join(protein_aln_dir, f))]

# Process each protein alignment file
for protein_file in protein_files:
    if not protein_file.endswith('_protein_aln.fasta'):
        continue

    # Construct the path to the corresponding transcript file
    transcript_file = os.path.join(transcripts_dir, protein_file.replace('_protein_aln.fasta', '_cds.fasta'))

    # Construct the path to the output file
    output_file = os.path.join(cds_aln_dir, protein_file.replace('_protein_aln.fasta', '_cds_aln.paml'))

    # Run the pal2nal command
    command = f'perl ./pal2nal.v14/pal2nal.pl {os.path.join(protein_aln_dir, protein_file)} {transcript_file} -nogap -output paml > {output_file}'
    subprocess.run(command, shell=True)
    #print(command)

# %% [code]
## Prepare codeml.ctl files for each gene

# Loop through all files in the input directory
for filename in os.listdir(cds_aln_dir):
    # Skip non-fasta files
    if not filename.endswith('.paml'):
        continue

    # Extract the gene symbol from the filename
    gene_symbol = filename.split('_')[0]

    # Construct the path to the output directory for this gene
    gene_output_dir = os.path.join(codeml_dir, gene_symbol)
    os.makedirs(gene_output_dir, exist_ok=True)

    # Construct the path to the input alignment file
    input_cds_aln = os.path.join(cds_aln_dir, filename)

    # Construct the path to the output codeml control file
    output_codeml = os.path.join(gene_output_dir, 'codeml.ctl')

    # Create the codeml control file
    codeml_ctl = f"seqfile = {input_cds_aln}\n"
    codeml_ctl += "treefile = /content/drive/MyDrive/Reading_genes_evolution/great_apes.tree\n"
    codeml_ctl += f"outfile = {os.path.join(gene_output_dir, filename[:-5])}.out\n"
    codeml_ctl += "verbose = 1\n"
    codeml_ctl += "runmode = 0\n"
    codeml_ctl += "seqtype = 1\n"
    codeml_ctl += "CodonFreq = 0\n"
    codeml_ctl += "model = 0\n"
    codeml_ctl += "NSsites = 0 1 2 7 8\n"
    codeml_ctl += "icode = 0\n"
    codeml_ctl += "RateAncestor = 0\n"
    codeml_ctl += "clock = 0\n"
    codeml_ctl += "\n"
    codeml_ctl += "method = 0\n"
    codeml_ctl += "ndata = 1\n"

    # Write the codeml control file
    with open(output_codeml, 'w') as f:
        f.write(codeml_ctl)

# %% [code]
## Run codeml for each gene

# iterate through each gene folder in the directory
for gene_folder in os.listdir(codeml_dir):
    # check if the current item is a directory
    if os.path.isdir(os.path.join(codeml_dir, gene_folder)):
        # change directory to the gene folder
        os.chdir(os.path.join(codeml_dir, gene_folder))

        # run the codeml command in the gene folder
        print(gene_folder)
        subprocess.run(['/usr/bin/codeml'])

        # change back to the original directory
        os.chdir("..")

# %% [markdown]
### Summary of CODEML results

# %% [code]
!grep --with-filename "lnL" ./codeml_data/*/*out | awk '{print $1,$4,$5}' | sed 's/)://g' | tr " " "\t" | awk '{ if (NR % 5 == 0) {print $0"#"} else {print}}' | tr "\n" "\t" | sed 's/#/\n/g' | awk '{print $1,$2,$3,$5,$6,$8,$9,$11,$12,$14,$15}' > codeml_data_output.txt

# %% [code]
#M0 vs M1 – Support for neutral selection can be identified if M1 provides a better fit than M0
!grep --with-filename "lnL"  ./codeml_data/*/*out |awk '{print $1,$4,$5}' |sed 's/)://g' |tr " " "\t" |awk '{ if (NR % 5 == 0) {print $0"#"} else {print}}'  |tr "\n" "\t" |sed 's/#/\n/g' |awk '{print $1,$2,$3,$5,$6,$8,$9,$11,$12,$14,$15}' |awk '{print  $1,($4-$2),(2*($5+(-1*$3))) }' |  tr " " "\t" >M0M1ChiSquares.tab

#M1 vs M2 – Support for positive selection can be identified if M2 provides a better fit than M1
!grep --with-filename "lnL"  ./codeml_data/*/*out |awk '{print $1,$4,$5}' |sed 's/)://g' |tr " " "\t" |awk '{ if (NR % 5 == 0) {print $0"#"} else {print}}'  |tr "\n" "\t" |sed 's/#/\n/g' |awk '{print $1,$2,$3,$5,$6,$8,$9,$11,$12,$14,$15}' |awk '{if ($6>$4) {print  $1,($6-$4),(2*($7+(-1*$5)))}else {print "FLIP"$1,($4-$6),(2*($5+(-1*$7)))} }'  |  tr " " "\t" >M1M2ChiSquares.tab

#M7 vs M8 –The M8–M7 comparison offers a more stringent test for positive selection
!grep --with-filename "lnL"  ./codeml_data/*/*out |awk '{print $1,$4,$5}' |sed 's/)://g' |tr " " "\t" |awk '{ if (NR % 5 == 0) {print $0"#"} else {print}}'  |tr "\n" "\t" |sed 's/#/\n/g' |awk '{print $1,$2,$3,$5,$6,$8,$9,$11,$12,$14,$15}' |awk '{if($10>$8){print  $1, ($10-$8), (2*($11+(-1*$9)))} else {print $1,($8-$10), (2*($9+(-1*$11)))} }' |  tr " " "\t" >M7M8ChiSquares.tab

# %% [code]
## Tests for neutral selection comparing models M0 and M1a
!less M0M1ChiSquares.tab |awk '{print $2}' |while read line; do grep -w "$line" chi2lists.txt  ;done |paste M0M1ChiSquares.tab - |awk '$3>$5' |wc

!less M0M1ChiSquares.tab |awk '{print $2}' |while read line; do grep -w "$line" chi2lists.txt  ;done |paste M0M1ChiSquares.tab - |awk '$3>$5' |sed 's/:/\t/g' |cut -f 1 |sed 's/FLIP//g' |while read line; do grep --with-filename -A 100 "Model 1" $line |grep "\*" - |grep -v "branch" - |grep -v "Positively" -;done > NeutralSelectedSitesM1.txt

!less NeutralSelectedSitesM1.txt |awk '{print $1}' |sort|uniq|wc

# %% [code]
## Positive selection tests comparing models M1a and M2a

!less M1M2ChiSquares.tab |awk '{print $2}' |while read line; do grep -w "$line" chi2lists.txt  ;done |paste M1M2ChiSquares.tab - |awk '$3>$5' |wc

!less M1M2ChiSquares.tab |awk '{print $2}' |while read line; do grep -w "$line" chi2lists.txt  ;done |paste M1M2ChiSquares.tab - |awk '$3>$5' |sed 's/:/\t/g' |cut -f 1 |sed 's/FLIP//g' |while read line; do grep --with-filename -A 100 "Model 2" $line |grep "\*" - |grep -v "branch" - |grep -v "Positively" -;done > PositivelySelectedSitesM2.txt

# Number of orthogroups with significant log ratio threshold and Naive Empirical Bayes (NEB) analysis
!less PositivelySelectedSitesM2.txt |awk '{print $1}' |sort |uniq|wc

# %% [code]


# %% [code]
## Positive selection tests comparing models M7 and M8 – a more stringent site model

!less M7M8ChiSquares.tab |awk '{print $2}' |while read line; do grep -w "$line" chi2lists.txt  ;done |paste M7M8ChiSquares.tab - |awk '$3>$5' |sed 's/:/\t/g' |cut -f 1 |wc

!less M7M8ChiSquares.tab |awk '{print $2}' |while read line; do grep -w "$line" chi2lists.txt  ;done |paste M7M8ChiSquares.tab - |awk '$3>$5' |sed 's/:/\t/g' |cut -f 1 |while read line; do grep --with-filename -A 500 "Model 8" $line |grep "\*" - |grep -v "branch" - |grep -v "Positively" - ;done >PositivelySelectedSitesM8.txt

# Number of orthgroups with a significant log ratio threshold and Naive Emperical Bayes (NEB) analysis
!less PositivelySelectedSitesM8.txt |awk '{print $1}' |sort|uniq|wc

!wc PositivelySelectedSitesM8.txt

# %% [code]
## How many orthogroups have positive selection under the M0 model – single dN/dS value
!grep "omega" ./codeml_data/*/*out |awk '$4>1 && $4<998' >PositivelySelectedOrthogroupsM0.txt
!wc PositivelySelectedOrthogroupsM0.txt

# %% [code]
!cat PositivelySelected* |sed 's/_/\t/g' |awk '{print $1}' |sort |uniq |sed 's/$/_tree.txt/g' |tr "\n" " " |sed 's/^/cat /g' |sed 's/$/ >AllPositiveTress.txt/g' >concatenatePositiveSelectionTrees.sh
!sh concatenatePositiveSelectionTrees.sh

# %% [code]
!cat PositivelySelected* |sed 's/_/\t/g' |awk '{print $2}' |sort |uniq |sed 's/$/_tree.txt/g' |tr "\n" " " |sed 's/^/cat /g' |sed 's/$/ >AllPositiveTress.txt/g'

# %% [code]
!cat PositivelySelected* |sed 's/_/\t/g' |awk '{print $2}' |sort |uniq

# %% [markdown]
## Reading genes evolution

# %% [code]
reading_genes = []
with open('Reading_genes.txt', 'r') as rg:
  for g in rg:
    #print(g.strip())
    reading_genes.append(g.strip())

# %% [code]
homologene_file = './homologene_homo_sapiens_02.05.2023.txt'

xs = []

# %% [code]
with open(homologene_file, 'r') as hf:
  for x in hf:
    xs.append(x.strip('\n'))

# %% [code]
xs

# %% [code]
ys[:20]

# %% [code]
genes_age_dict = {}
taxon_counts_global = {}
taxon_counts_reading = {}

for x in xs:
  if 'HomoloGene' in x:
    hmg_id = x.split()[0].strip(':')
    status = x.split()[3]
    taxon = x.split()[-1]
    #print(hmg_id, status, taxon, x)
    if taxon in taxon_counts_global:
      taxon_counts_global[taxon] += 1
    else:
      taxon_counts_global[taxon] = 1
  else:
    ncbi_id, description, species = x.split('\t')
    if species == 'Homo sapiens' and ncbi_id in reading_genes:
      #print(ncbi_id, taxon)
      if taxon in taxon_counts_reading:
        taxon_counts_reading[taxon] += 1
      else:
        taxon_counts_reading[taxon] = 1

# %% [code]
taxon_counts_global

# %% [code]
taxon_counts_reading

# %% [code]
taxon_counts_reading

# %% [code]
ys = []
homology_group_linear = []
for x in xs:
  if 'HomoloGene' in x:
    if homology_group_linear:
      ys.append(homology_group_linear)
    homology_group_linear = []
    homology_group_linear.append(x)
  else:
    homology_group_linear.append(x)
ys.append(homology_group_linear)

# %% [code]
total_list = {}
for y in ys:
  taxon = y[0].split(' ')[-1]
  gene_list_in_taxon = [x.split('\t')[0] for x in y[1:]]
  #print(y[0].split(' ')[-1], [x.split('\t')[0] for x in y[1:]])
  for gene in gene_list_in_taxon:
    if gene in reading_genes:
      total_list[gene] = taxon
      #print(taxon, gene)

# %% [code]
len(ys)

# %% [code]
xs[:10]

# %% [code]


# %% [code]
