# Supplementary material for: Four Decades of Inquiry Into the Genetic Bases of Specific Reading Disability
Source: J Speech Lang Hear Res. 2025 Oct 15;68(11):5158–73. doi: 10.1044/2025_JSLHR-25-00050 (PMC12926963; doi:10.1044/2025_JSLHR-25-00050)
Supplement: Supplemental Material S11 [file JSLHR-68-5158-s0011.txt]

1: HomoloGene: 141252.Gene conserved in Homininae
LOC646021	uncharacterized LOC646021	Homo sapiens
LOC454564	uncharacterized LOC454564	Pan troglodytes
2: HomoloGene: 141220.Gene exclusive to H.sapiens
LOC102724405	immunoglobulin superfamily member 3-like	Homo sapiens
LOC102724844	uncharacterized LOC102724844	Homo sapiens
LOC102724123	immunoglobulin superfamily member 3-like	Homo sapiens
3: HomoloGene: 141219.Gene conserved in Homininae
LOC102723552	ankyrin repeat domain-containing protein 20A3-like	Homo sapiens
LOC474068	putative ankyrin repeat domain-containing protein 20A5-like	Pan troglodytes
4: HomoloGene: 141218.Gene exclusive to H.sapiens
LOC642131	putative V-set and immunoglobulin domain-containing-like protein IGHV4OR15-8-like	Homo sapiens
LOC102724971	putative V-set and immunoglobulin domain-containing-like protein IGHV4OR15-8-like	Homo sapiens
5: HomoloGene: 141217.Gene conserved in Homininae
LOC100507507	uncharacterized LOC100507507	Homo sapiens
LOC463872	uncharacterized LOC463872	Pan troglodytes
6: HomoloGene: 141216.Gene exclusive to H.sapiens
LOC101929803	adhesive plaque matrix protein-like	Homo sapiens
LOC102723957	adhesive plaque matrix protein-like	Homo sapiens
LOC102723511	adhesive plaque matrix protein-like	Homo sapiens
LOC102724633	adhesive plaque matrix protein-like	Homo sapiens
7: HomoloGene: 141209.Gene conserved in Euarchontoglires
LOC102724657	uncharacterized LOC102724657	Homo sapiens
Gm12569	predicted gene 12569	Mus musculus
8: HomoloGene: 141208.Gene conserved in Euarchontoglires
LOC102724737	40S ribosomal protein S8-like	Homo sapiens
LOC102636216	40S ribosomal protein S8-like	Mus musculus
9: HomoloGene: 141152.Gene conserved in Euarchontoglires
LOC728763	rootletin-like	Homo sapiens
E030010N08Rik	RIKEN cDNA E030010N08 gene	Mus musculus
LOC102551034	putative ciliary rootlet coiled-coil protein-like 3 protein-like	Rattus norvegicus
10: HomoloGene: 141122.Gene conserved in Euarchontoglires
LOC101928722	flocculation protein FLO11-like	Homo sapiens
LOC102551235	mucin-17-like	Rattus norvegicus
11: HomoloGene: 141054.Gene conserved in Boreoeutheria
LOC102723572	uncharacterized LOC102723572	Homo sapiens
LOC102157295	keratin-associated protein 5-4-like	Canis lupus familiaris
LOC102633228	uncharacterized LOC102633228	Mus musculus
12: HomoloGene: 141041.Gene exclusive to H.sapiens
LOC101929805	myomegalin-like	Homo sapiens
LOC101929798	myomegalin-like	Homo sapiens
13: HomoloGene: 141040.Gene exclusive to H.sapiens
FAM231D	family with sequence similarity 231, member D	Homo sapiens
LOC100996721	UPF0627 protein ENSP00000358171-like	Homo sapiens
LOC102724235	UPF0627 protein ENSP00000358171-like	Homo sapiens
14: HomoloGene: 141039.Gene conserved in Boreoeutheria
LOC101927853	WD repeat-containing protein 87-like	Homo sapiens
LOC102155880	flagellar attachment zone protein 1-like	Canis lupus familiaris
LOC102633307	RNA-binding protein 25-like	Mus musculus
LOC102556290	nipped-B-like protein B-like	Rattus norvegicus
15: HomoloGene: 141038.Gene conserved in Homininae
LOC101927789	putative ubiquitin-like protein FUBI-like protein ENSP00000310146-like	Homo sapiens
LOC451324	putative ubiquitin-like protein FUBI-like protein ENSP00000310146-like	Pan troglodytes
16: HomoloGene: 141037.Gene exclusive to H.sapiens
LOC101928195	monofunctional C1-tetrahydrofolate synthase, mitochondrial-like	Homo sapiens
LOC100996643	monofunctional C1-tetrahydrofolate synthase, mitochondrial-like	Homo sapiens
LOC101929583	monofunctional C1-tetrahydrofolate synthase, mitochondrial-like	Homo sapiens
LOC102724580	monofunctional C1-tetrahydrofolate synthase, mitochondrial-like	Homo sapiens
17: HomoloGene: 141036.Gene conserved in Homininae
LOC100506922	basic proline-rich protein-like	Homo sapiens
LOC459592	uncharacterized LOC459592	Pan troglodytes
18: HomoloGene: 141035.Gene conserved in Homininae
LINC00684	long intergenic non-protein coding RNA 684	Homo sapiens
LOC465714	putative uncharacterized protein ENSP00000362624-like	Pan troglodytes
19: HomoloGene: 141034.Gene conserved in Homininae
LOC101927763	olfactomedin-4-like	Homo sapiens
LOC466384	olfactomedin-4-like	Pan troglodytes
20: HomoloGene: 141033.Gene conserved in Homininae
LOC101928970	uncharacterized LOC101928970	Homo sapiens
LOC450349	uncharacterized LOC450349	Pan troglodytes
21: HomoloGene: 141032.Gene exclusive to H.sapiens
LOC100996365	putative uncharacterized protein FLJ44672-like	Homo sapiens
LOC101928587	putative uncharacterized protein FLJ44672-like	Homo sapiens
LOC100996414	putative uncharacterized protein FLJ92257-like	Homo sapiens
LOC102724777	putative uncharacterized protein FLJ92257-like	Homo sapiens
22: HomoloGene: 141011.Gene conserved in Boreoeutheria
LOC102724073	spermatid maturation protein 1-like	Homo sapiens
LOC101905862	collagen alpha-1(XXVII) chain A-like	Bos taurus
LOC102546484	mucin-12-like	Rattus norvegicus
23: HomoloGene: 141000.Gene conserved in Boreoeutheria
LOC101928220	putative IQ motif and ankyrin repeat domain-containing protein LOC642574-like	Homo sapiens
LOC506831	iQ motif and ankyrin repeat domain-containing protein LOC642574-like	Bos taurus
K230010J24Rik	RIKEN cDNA K230010J24 gene	Mus musculus
RGD1563870	similar to CG3104-PA, isoform A	Rattus norvegicus
24: HomoloGene: 140996.Gene conserved in Boreoeutheria
LOC101929355	uncharacterized LOC101929355	Homo sapiens
LOC100848072	uncharacterized LOC100848072	Bos taurus
25: HomoloGene: 140991.Gene conserved in Boreoeutheria
LINC00984	long intergenic non-protein coding RNA 984	Homo sapiens
LOC101905957	proline-rich protein 24-like	Bos taurus
26: HomoloGene: 140985.Gene conserved in Boreoeutheria
LOC102723808	uncharacterized LOC102723808	Homo sapiens
LOC102152433	uncharacterized LOC102152433	Canis lupus familiaris
LOC101908143	uncharacterized LOC101908143	Bos taurus
27: HomoloGene: 140968.Gene conserved in Boreoeutheria
LOC101929818	putative killer cell immunoglobulin-like receptor-like protein KIR3DX1-like	Homo sapiens
LOC100298892	putative killer cell immunoglobulin-like receptor-like protein KIR3DX1-like	Bos taurus
28: HomoloGene: 140924.Gene conserved in Euteleostomi
LOC101927680	ERV-FRD provirus ancestral Env polyprotein-like	Homo sapiens
LOC101883129	ERV-FRD provirus ancestral Env polyprotein-like	Danio rerio
29: HomoloGene: 140825.Gene conserved in Euteleostomi
RP11-680F20.6	uncharacterized LOC338667	Homo sapiens
LOC101748751	hemicentin-2-like	Gallus gallus
LOC101883881	titin-like	Danio rerio
30: HomoloGene: 140709.Gene conserved in Tetrapoda
LOC101929070	mucin-19-like	Homo sapiens
LOC102637954	uncharacterized LOC102637954	Mus musculus
LOC101731808	foot protein 1 variant 1-like	Xenopus (Silurana) tropicalis
31: HomoloGene: 140629.Gene exclusive to H.sapiens
LOC101060183	putative uncharacterized protein FLJ44672-like	Homo sapiens
LOC728728	putative uncharacterized protein FLJ44672-like	Homo sapiens
LOC102723777	putative uncharacterized protein FLJ44672-like	Homo sapiens
LOC101929819	putative uncharacterized protein encoded by LINC00174-like	Homo sapiens
LOC101060341	putative uncharacterized protein FLJ46235-like	Homo sapiens
32: HomoloGene: 140626.Gene conserved in Homininae
LOC101929479	golgin subfamily A member 2-like protein 3-like	Homo sapiens
LOC101058196	golgin subfamily A member 2-like protein 3-like	Pan troglodytes
33: HomoloGene: 140621.Gene conserved in Euteleostomi
TIMM23B	translocase of inner mitochondrial membrane 23 homolog B (yeast)	Homo sapiens
TIMM23B	translocase of inner mitochondrial membrane 23 homolog B (yeast)	Pan troglodytes
LOC100535463	mitochondrial import inner membrane translocase subunit Tim23-like	Danio rerio
34: HomoloGene: 140620.Gene conserved in Homininae
LOC101928102	putative uncharacterized protein LOC401522-like	Homo sapiens
LOC101059608	uncharacterized LOC101059608	Pan troglodytes
35: HomoloGene: 140615.Gene conserved in Homininae
LOC102723934	BCL-6 corepressor-like	Homo sapiens
LOC101059302	BCL-6 corepressor-like	Pan troglodytes
36: HomoloGene: 140613.Gene conserved in Homininae
LOC102723783	putative uncharacterized protein LOC388882-like	Homo sapiens
LOC102724464	putative uncharacterized protein LOC388882-like	Homo sapiens
LOC102724107	putative uncharacterized protein LOC388882-like	Homo sapiens
LOC101058468	putative uncharacterized protein LOC388882-like	Pan troglodytes
37: HomoloGene: 140607.Gene conserved in Homininae
LOC102723900	uncharacterized LOC102723900	Homo sapiens
LOC101058054	uncharacterized LOC101058054	Pan troglodytes
38: HomoloGene: 140603.Gene conserved in Euteleostomi
LOC388210	uncharacterized LOC388210	Homo sapiens
LOC101056957	uncharacterized LOC101056957	Pan troglodytes
si:dkeyp-106c3.1	si:dkeyp-106c3.1	Danio rerio
LOC101731638	uncharacterized LOC101731638	Xenopus (Silurana) tropicalis
39: HomoloGene: 140602.Gene conserved in Homininae
LOC101927594	uncharacterized LOC101927594	Homo sapiens
LOC101927628	uncharacterized LOC101927628	Homo sapiens
LOC102723942	uncharacterized LOC102723942	Homo sapiens
LOC101927662	uncharacterized LOC101927662	Homo sapiens
LOC101057245	uncharacterized LOC101057245	Pan troglodytes
40: HomoloGene: 140596.Gene conserved in Homininae
LOC101928624	peptidyl-prolyl cis-trans isomerase A-like	Homo sapiens
LOC101058999	peptidyl-prolyl cis-trans isomerase A-like	Pan troglodytes
41: HomoloGene: 140595.Gene conserved in Euarchontoglires
LOC729800	ZP domain-containing protein LOC729800-like	Homo sapiens
LOC101059425	deleted in malignant brain tumors 1 protein-like	Pan troglodytes
BB114814	expressed sequence BB114814	Mus musculus
LOC102556288	putative ZP domain-containing protein LOC729800-like	Rattus norvegicus
42: HomoloGene: 140590.Gene conserved in Homininae
LOC102724605	ubiquitin-conjugating enzyme E2 variant 1-like	Homo sapiens
LOC101059791	ubiquitin-conjugating enzyme E2 variant 1-like	Pan troglodytes
43: HomoloGene: 140587.Gene conserved in Homininae
LOC102723607	putative IQ and AAA domain-containing protein 1-like	Homo sapiens
LOC101058455	putative IQ and AAA domain-containing protein 1-like	Pan troglodytes
44: HomoloGene: 140586.Gene conserved in Homininae
LOC101927420	uncharacterized LOC101927420	Homo sapiens
LOC463511	uncharacterized LOC463511	Pan troglodytes
45: HomoloGene: 140583.Gene conserved in Homininae
LOC102724187	uroplakin-3b-like protein-like	Homo sapiens
LOC100615978	uroplakin-3b-like protein-like	Pan troglodytes
46: HomoloGene: 140581.Gene conserved in Homininae
LOC101929747	uncharacterized LOC101929747	Homo sapiens
LOC101059558	uncharacterized LOC101059558	Pan troglodytes
47: HomoloGene: 140578.Gene conserved in Homininae
LOC101929379	uncharacterized LOC101929379	Homo sapiens
LOC101058342	uncharacterized LOC101058342	Pan troglodytes
48: HomoloGene: 140574.Gene conserved in Homininae
LOC101929301	formin-like protein 20-like	Homo sapiens
LOC101059731	uncharacterized LOC101059731	Pan troglodytes
49: HomoloGene: 140573.Gene conserved in Homininae
LOC100996535	collagen alpha-1(I) chain-like	Homo sapiens
LOC101058643	uncharacterized LOC101058643	Pan troglodytes
50: HomoloGene: 140564.Gene conserved in Homininae
LOC100996465	putative lung carcinoma-associated protein 10-like	Homo sapiens
LOC101057533	putative lung carcinoma-associated protein 10-like	Pan troglodytes
51: HomoloGene: 140563.Gene conserved in Homininae
LOC100996290	uncharacterized LOC100996290	Homo sapiens
LOC101057554	uncharacterized LOC101057554	Pan troglodytes
52: HomoloGene: 140562.Gene conserved in Euarchontoglires
LOC100996274	fibroin heavy chain-like	Homo sapiens
LOC102639055	uncharacterized LOC102639055	Mus musculus
53: HomoloGene: 140561.Gene conserved in Homininae
LOC100996598	uncharacterized LOC100996598	Homo sapiens
LOC101058792	putative uncharacterized protein encoded by LINC00596-like	Pan troglodytes
54: HomoloGene: 140560.Gene exclusive to H.sapiens
LOC100996401	transmembrane protein 191B-like	Homo sapiens
LOC100996337	transmembrane protein 191B-like	Homo sapiens
55: HomoloGene: 140559.Gene conserved in Homininae
LOC100996571	tigger transposable element-derived protein 1-like	Homo sapiens
LOC101056792	tigger transposable element-derived protein 1-like	Pan troglodytes
56: HomoloGene: 140558.Gene conserved in Homininae
LOC100996602	uncharacterized LOC100996602	Homo sapiens
LOC101058124	uncharacterized LOC101058124	Pan troglodytes
57: HomoloGene: 140539.Gene conserved in Boreoeutheria
LOC101928108	lymphocyte antigen 6A-2/6E-1-like	Homo sapiens
LOC101904283	lymphocyte antigen 6H-like	Bos taurus
LOC102637705	lymphocyte antigen 6H-like	Mus musculus
LOC686432	hypothetical protein LOC686432	Rattus norvegicus
58: HomoloGene: 140116.Gene conserved in Sordariomycetidae
MGG_09526	MGG_09526	Magnaporthe oryzae
NCU01381	NCU01381	Neurospora crassa
59: HomoloGene: 139965.Gene conserved in Opisthokonta
GGT2	gamma-glutamyltransferase 2	Homo sapiens
LOC102724197	gamma-glutamyltranspeptidase 2-like	Homo sapiens
MGG_02134	MGG_02134	Magnaporthe oryzae
60: HomoloGene: 139865.Gene exclusive to H.sapiens
LOC100132154	putative ankyrin repeat domain-containing protein 30B-like	Homo sapiens
LOC100132004	cortactin-binding protein 2-like	Homo sapiens
61: HomoloGene: 139864.Gene conserved in Homininae
LOC100286906	uncharacterized LOC100286906	Homo sapiens
LOC739205	uncharacterized LOC739205	Pan troglodytes
62: HomoloGene: 139861.Gene conserved in Homininae
LOC101926980	septin-7-like	Homo sapiens
LOC100609419	septin-7-like	Pan troglodytes
63: HomoloGene: 139859.Gene conserved in Homininae
LOC101929087	small ubiquitin-related modifier 2-like	Homo sapiens
LOC100612199	small ubiquitin-related modifier 2-like	Pan troglodytes
64: HomoloGene: 139853.Gene conserved in Homininae
LOC100507747	polycystic kidney disease protein 1-like 3-like	Homo sapiens
LOC100610091	uncharacterized LOC100610091	Pan troglodytes
65: HomoloGene: 139851.Gene conserved in Homininae
LOC727978	mucin-5AC-like	Homo sapiens
LOC100611614	uncharacterized LOC100611614	Pan troglodytes
66: HomoloGene: 139849.Gene conserved in Homininae
LOC101928049	uncharacterized LOC101928049	Homo sapiens
LOC100614729	uncharacterized LOC100614729	Pan troglodytes
67: HomoloGene: 139847.Gene conserved in Homininae
LOC101928641	zinc finger protein 816-like	Homo sapiens
ZNF816	zinc finger protein 816	Pan troglodytes
68: HomoloGene: 139842.Gene conserved in Homininae
LOC100996405	uncharacterized LOC100996405	Homo sapiens
LOC100609776	uncharacterized LOC100609776	Pan troglodytes
69: HomoloGene: 139837.Gene conserved in Homininae
LOC101926972	putative uncharacterized protein KIAA0125-like	Homo sapiens
LOC100609923	putative protein FAM30A-like	Pan troglodytes
70: HomoloGene: 139836.Gene conserved in Homininae
MUC8	mucin 8	Homo sapiens
LOC745468	uncharacterized LOC745468	Pan troglodytes
71: HomoloGene: 139833.Gene conserved in Homininae
LOC100509620	putative aquaporin-7-like protein 3-like	Homo sapiens
LOC736857	putative aquaporin-7-like protein 3-like	Pan troglodytes
72: HomoloGene: 139832.Gene conserved in Homininae
LOC101929758	uncharacterized LOC101929758	Homo sapiens
LOC100612585	uncharacterized LOC100612585	Pan troglodytes
73: HomoloGene: 139828.Gene conserved in Homininae
LOC101929573	putative POM121-like protein 1-like	Homo sapiens
LOC100612340	putative POM121-like protein 1-like	Pan troglodytes
74: HomoloGene: 139825.Gene conserved in Homininae
LOC100505710	uncharacterized LOC100505710	Homo sapiens
LOC100608038	uncharacterized LOC100608038	Pan troglodytes
75: HomoloGene: 139823.Gene conserved in Homininae
LOC101928592	zinc finger protein 3-like	Homo sapiens
LOC100610042	zinc finger protein 135-like	Pan troglodytes
76: HomoloGene: 139818.Gene conserved in Homininae
LOC101060017	spidroin-2-like	Homo sapiens
LOC100609399	uncharacterized LOC100609399	Pan troglodytes
77: HomoloGene: 139817.Gene conserved in Homininae
LOC101059976	arf-GAP with GTPase, ANK repeat and PH domain-containing protein 2-like	Homo sapiens
LOC100609331	uncharacterized LOC100609331	Pan troglodytes
78: HomoloGene: 139814.Gene conserved in Homininae
C1orf167	chromosome 1 open reading frame 167	Homo sapiens
LOC737382	uncharacterized LOC737382	Pan troglodytes
79: HomoloGene: 139376.Gene conserved in Catarrhini
LOC644717	putative SAGE1-like protein	Homo sapiens
LOC710060	sarcoma antigen 1-like	Macaca mulatta
80: HomoloGene: 139370.Gene conserved in Catarrhini
LOC100653133	golgin subfamily A member 6-like protein 1-like	Homo sapiens
LOC101060569	putative golgin subfamily A member 6-like protein 6-like	Homo sapiens
LOC100427651	uncharacterized LOC100427651	Macaca mulatta
81: HomoloGene: 139369.Gene conserved in Catarrhini
LOC102724335	uncharacterized LOC102724335	Homo sapiens
LOC100427503	uncharacterized LOC100427503	Macaca mulatta
82: HomoloGene: 139355.Gene conserved in Tetrapoda
LOC646730	uncharacterized LOC646730	Homo sapiens
LOC100428920	uncharacterized LOC100428920	Macaca mulatta
LOC102635744	uncharacterized LOC102635744	Mus musculus
LOC102551870	uncharacterized LOC102551870	Rattus norvegicus
LOC100488775	uncharacterized LOC100488775	Xenopus (Silurana) tropicalis
83: HomoloGene: 139343.Gene conserved in Catarrhini
LOC102724970	putative uncharacterized protein FLJ35883-like	Homo sapiens
LOC101057031	putative uncharacterized protein FLJ35883-like	Pan troglodytes
LOC100423199	putative uncharacterized protein FLJ35883-like	Macaca mulatta
84: HomoloGene: 139342.Gene conserved in Catarrhini
LOC100996761	uncharacterized LOC100996761	Homo sapiens
LOC100425713	uncharacterized LOC100425713	Macaca mulatta
85: HomoloGene: 139340.Gene conserved in Catarrhini
LOC101060181	zinc finger protein ZnFP12-like	Homo sapiens
LOC100615906	zinc finger protein ZnFP12-like	Pan troglodytes
LOC100427466	zinc finger protein ZnFP12-like	Macaca mulatta
86: HomoloGene: 139333.Gene conserved in Catarrhini
LOC100996273	uncharacterized LOC100996273	Homo sapiens
LOC100427734	uncharacterized LOC100427734	Macaca mulatta
87: HomoloGene: 139301.Gene conserved in Catarrhini
LOC101928356	uncharacterized LOC101928356	Homo sapiens
LOC100426413	uncharacterized LOC100426413	Macaca mulatta
88: HomoloGene: 139216.Gene conserved in Boreoeutheria
LOC102723407	putative V-set and immunoglobulin domain-containing-like protein IGHV4OR15-8-like	Homo sapiens
LOC473260	putative V-set and immunoglobulin domain-containing-like protein IGHV4OR15-8-like	Pan troglodytes
LOC721002	putative V-set and immunoglobulin domain-containing protein 6-like	Macaca mulatta
LOC100300716	uncharacterized LOC100300716	Bos taurus
LOC100301305	putative V-set and immunoglobulin domain-containing-like protein IGHV4OR15-8-like	Bos taurus
LOC101905477	putative V-set and immunoglobulin domain-containing-like protein IGHV4OR15-8-like	Bos taurus
LOC444875	IgM	Bos taurus
LOC100300806	putative V-set and immunoglobulin domain-containing-like protein IGHV4OR15-8-like	Bos taurus
89: HomoloGene: 139092.Gene conserved in Homininae
ZNF806	zinc finger protein 806	Homo sapiens
ZNF806	zinc finger protein 806	Pan troglodytes
90: HomoloGene: 139091.Gene conserved in Homininae
LOC100129307	UPF0607 protein ENSP00000383144-like	Homo sapiens
LOC100609847	putative UPF0607 protein ENSP00000332738-like	Pan troglodytes
91: HomoloGene: 138975.Gene conserved in Homininae
LOC101930420	DNA primase large subunit-like	Homo sapiens
LOC750807	DNA primase large subunit-like	Pan troglodytes
92: HomoloGene: 138968.Gene conserved in Homininae
LOC102723534	E3 ubiquitin-protein ligase HERC2-like	Homo sapiens
LOC100996379	E3 ubiquitin-protein ligase HERC2-like	Homo sapiens
LOC467620	E3 ubiquitin-protein ligase HERC2-like	Pan troglodytes
93: HomoloGene: 138953.Gene conserved in Homininae
LOC100288562	exonuclease GOR-like	Homo sapiens
LOC101929627	exonuclease GOR-like	Homo sapiens
LOC101929601	exonuclease GOR-like	Homo sapiens
LOC748922	exonuclease GOR-like	Pan troglodytes
94: HomoloGene: 138952.Gene conserved in Homininae
LOC101930332	autism susceptibility gene 2 protein-like	Homo sapiens
LOC745184	uncharacterized LOC745184	Pan troglodytes
95: HomoloGene: 138949.Gene conserved in Homininae
LOC102724248	uncharacterized LOC102724248	Homo sapiens
LOC748085	uncharacterized LOC748085	Pan troglodytes
96: HomoloGene: 138943.Gene conserved in Homininae
LOC100505498	uncharacterized LOC100505498	Homo sapiens
LOC746787	uncharacterized LOC746787	Pan troglodytes
97: HomoloGene: 138940.Gene conserved in Homininae
ZDHHC11B	zinc finger, DHHC-type containing 11B	Homo sapiens
ZDHHC11B	probable palmitoyltransferase ZDHHC11-like	Pan troglodytes
98: HomoloGene: 138936.Gene conserved in Homininae
LOC102724014	spidroin-1-like	Homo sapiens
LOC102724052	spidroin-1-like	Homo sapiens
LOC745132	uncharacterized LOC745132	Pan troglodytes
99: HomoloGene: 138934.Gene conserved in Homininae
LOC102724101	TP53-target gene 3 protein-like	Homo sapiens
LOC102723655	TP53-target gene 3 protein-like	Homo sapiens
LOC102724127	TP53-target gene 3 protein-like	Homo sapiens
LOC745451	TP53-target gene 3 protein-like	Pan troglodytes
100: HomoloGene: 138932.Gene conserved in Homininae
LOC101928947	uncharacterized LOC101928947	Homo sapiens
LOC744524	uncharacterized LOC744524	Pan troglodytes
101: HomoloGene: 138931.Gene conserved in Boreoeutheria
ARMC4P1	armadillo repeat containing 4 pseudogene 1	Homo sapiens
ARMC4	armadillo repeat containing 4	Pan troglodytes
LOC102151256	armadillo repeat-containing protein 4-like	Canis lupus familiaris
102: HomoloGene: 138929.Gene conserved in Homininae
LOC102724728	putative POM121-like protein 1-like	Homo sapiens
LOC741965	putative POM121-like protein 1-like	Pan troglodytes
103: HomoloGene: 138927.Gene conserved in Homininae
LOC102724921	uncharacterized LOC102724921	Homo sapiens
LOC744374	uncharacterized LOC744374	Pan troglodytes
104: HomoloGene: 138917.Gene conserved in Homininae
LOC102724904	monofunctional C1-tetrahydrofolate synthase, mitochondrial-like	Homo sapiens
LOC741945	monofunctional C1-tetrahydrofolate synthase, mitochondrial-like	Pan troglodytes
105: HomoloGene: 138908.Gene conserved in Homininae
LOC102724183	uncharacterized LOC102724183	Homo sapiens
LOC739717	uncharacterized LOC739717	Pan troglodytes
106: HomoloGene: 138903.Gene conserved in Homininae
LOC101929728	uncharacterized LOC101929728	Homo sapiens
LOC736931	uncharacterized LOC736931	Pan troglodytes
107: HomoloGene: 138898.Gene conserved in Homininae
LOC101928987	uncharacterized LOC101928987	Homo sapiens
LOC736153	uncharacterized LOC736153	Pan troglodytes
108: HomoloGene: 138881.Gene conserved in Catarrhini
LOC101928897	mucin-2-like	Homo sapiens
LOC721842	uncharacterized LOC721842	Macaca mulatta
109: HomoloGene: 138850.Gene conserved in Catarrhini
LOC101060236	developmental pluripotency associated 3 pseudogene	Homo sapiens
LOC712263	developmental pluripotency-associated protein 3-like	Macaca mulatta
LOC715649	developmental pluripotency-associated protein 3-like	Macaca mulatta
110: HomoloGene: 138805.Gene conserved in Catarrhini
LOC101928841	collagen alpha-1(II) chain-like	Homo sapiens
LOC100615785	uncharacterized LOC100615785	Pan troglodytes
LOC714566	uncharacterized LOC714566	Macaca mulatta
111: HomoloGene: 138794.Gene conserved in Catarrhini
PRSS44	protease, serine, 44	Homo sapiens
LOC713144	testis serine protease 2-like	Macaca mulatta
112: HomoloGene: 138790.Gene conserved in Catarrhini
LOC102724631	POTE ankyrin domain family, member B-like	Homo sapiens
LOC102723502	POTE ankyrin domain family member B-like	Homo sapiens
POTEC	POTE ankyrin domain family, member C	Pan troglodytes
LOC706905	POTE ankyrin domain family member F-like	Macaca mulatta
113: HomoloGene: 138785.Gene conserved in Catarrhini
LOC101060085	uncharacterized LOC101060085	Homo sapiens
LOC711928	uncharacterized LOC711928	Macaca mulatta
LOC714124	uncharacterized LOC714124	Macaca mulatta
114: HomoloGene: 138772.Gene conserved in Catarrhini
RP11-797H7.5	uncharacterized LOC441239	Homo sapiens
LOC709526	uncharacterized LOC709526	Macaca mulatta
115: HomoloGene: 138741.Gene conserved in Catarrhini
LOC101928589	uncharacterized LOC101928589	Homo sapiens
LOC705165	uncharacterized LOC705165	Macaca mulatta
116: HomoloGene: 138707.Gene conserved in Boreoeutheria
TTC6	tetratricopeptide repeat domain 6	Homo sapiens
TTC6	tetratricopeptide repeat domain 6	Pan troglodytes
TTC6	tetratricopeptide repeat domain 6	Macaca mulatta
LOC490659	uncharacterized LOC490659	Canis lupus familiaris
TTC6	tetratricopeptide repeat domain 6	Bos taurus
117: HomoloGene: 138687.Gene conserved in Catarrhini
LOC101928170	DNA excision repair protein ERCC-6-like 2-like	Homo sapiens
LOC695752	uncharacterized protein C9orf102-like	Macaca mulatta
118: HomoloGene: 138680.Gene conserved in Catarrhini
LOC100506870	uncharacterized LOC100506870	Homo sapiens
LOC693603	uncharacterized LOC693603	Macaca mulatta
119: HomoloGene: 138631.Gene conserved in Homininae
C12orf76	chromosome 12 open reading frame 76	Homo sapiens
C12H12orf76	chromosome 12 open reading frame, human C12orf76	Pan troglodytes
120: HomoloGene: 138630.Gene conserved in Homininae
C1orf229	chromosome 1 open reading frame 229	Homo sapiens
C1H1orf229	chromosome 1 open reading frame, human C1orf229	Pan troglodytes
121: HomoloGene: 138629.Gene conserved in Homininae
C16orf47	chromosome 16 open reading frame 47	Homo sapiens
LOC100615731	putative uncharacterized protein C16orf47-like	Pan troglodytes
122: HomoloGene: 138626.Gene conserved in Boreoeutheria
FBXW12	F-box and WD repeat domain containing 12	Homo sapiens
FBXW12	F-box and WD repeat domain containing 12	Pan troglodytes
FBXW12	F-box and WD repeat domain containing 12	Canis lupus familiaris
Fbxw12	F-box and WD repeat domain containing 12	Rattus norvegicus
123: HomoloGene: 138615.Gene conserved in Catarrhini
LYPD2	LY6/PLAUR domain containing 2	Homo sapiens
LYPD2	LY6/PLAUR domain containing 2	Pan troglodytes
LOC704291	uncharacterized LOC704291	Macaca mulatta
124: HomoloGene: 138520.Gene conserved in Boreoeutheria
LGALS14	lectin, galactoside-binding, soluble, 14	Homo sapiens
LGALS14	lectin, galactoside-binding, soluble, 14	Macaca mulatta
LOC100299023	lectin, galactoside-binding, soluble, 14-like	Bos taurus
LOC515276	lectin, galactoside-binding, soluble, 16-like	Bos taurus
125: HomoloGene: 138519.Gene conserved in Homininae
C17orf82	chromosome 17 open reading frame 82	Homo sapiens
C17H17orf82	chromosome 17 open reading frame, human C17orf82	Pan troglodytes
126: HomoloGene: 138518.Gene conserved in Boreoeutheria
SF1	splicing factor 1	Homo sapiens
SF1	splicing factor 1	Pan troglodytes
SF1	splicing factor 1	Canis lupus familiaris
127: HomoloGene: 138483.Gene conserved in Homininae
DPPA3	developmental pluripotency associated 3	Homo sapiens
DPPA3	developmental pluripotency associated 3	Pan troglodytes
128: HomoloGene: 138479.Gene conserved in Catarrhini
KRTAP12-3	keratin associated protein 12-3	Homo sapiens
LOC100612403	keratin-associated protein 12-3-like	Pan troglodytes
LOC722116	keratin-associated protein 12-2-like	Macaca mulatta
129: HomoloGene: 138478.Gene conserved in Euarchontoglires
KRTAP10-8	keratin associated protein 10-8	Homo sapiens
KRTAP10-8	keratin associated protein 10-8	Pan troglodytes
LOC690425	similar to keratin associated protein 10-7	Rattus norvegicus
130: HomoloGene: 138477.Gene conserved in Catarrhini
KRTAP10-5	keratin associated protein 10-5	Homo sapiens
KRTAP10-5	keratin associated protein 10-5	Pan troglodytes
KRTAP10-3	keratin associated protein 10-3	Macaca mulatta
LOC711745	uncharacterized LOC711745	Macaca mulatta
131: HomoloGene: 138476.Gene conserved in Catarrhini
KRTAP10-11	keratin associated protein 10-11	Homo sapiens
KRTAP10-11	keratin associated protein 10-11	Pan troglodytes
KRTAP10-2	keratin associated protein 10-2	Macaca mulatta
132: HomoloGene: 138475.Gene conserved in Catarrhini
KRTAP10-1	keratin associated protein 10-1	Homo sapiens
KRTAP10-1	keratin associated protein 10-1	Pan troglodytes
LOC711101	uncharacterized LOC711101	Macaca mulatta
133: HomoloGene: 138473.Gene conserved in Euarchontoglires
TREML4	triggering receptor expressed on myeloid cells-like 4	Homo sapiens
TREML4	triggering receptor expressed on myeloid cells-like 4	Pan troglodytes
Treml4	triggering receptor expressed on myeloid cells-like 4	Rattus norvegicus
134: HomoloGene: 138462.Gene conserved in Homininae
ZNF714	zinc finger protein 714	Homo sapiens
ZNF714	zinc finger protein 714	Pan troglodytes
135: HomoloGene: 138460.Gene conserved in Euarchontoglires
KRTAP12-1	keratin associated protein 12-1	Homo sapiens
KRTAP12-1	keratin associated protein 12-1	Pan troglodytes
LOC722102	keratin-associated protein 12-1-like	Macaca mulatta
LOC722111	keratin-associated protein 12-1-like	Macaca mulatta
LOC101056229	keratin-associated protein 12-1-like	Mus musculus
136: HomoloGene: 138459.Gene conserved in Boreoeutheria
KRTAP13-1	keratin associated protein 13-1	Homo sapiens
KRTAP13-1	keratin associated protein 13-1	Pan troglodytes
LOC712810	keratin-associated protein 13-1-like	Macaca mulatta
KRTAP13-2	keratin associated protein 13-2	Bos taurus
Krtap13-1	keratin associated protein 13-1	Mus musculus
LOC100363184	keratin associated protein 13-1-like	Rattus norvegicus
137: HomoloGene: 138450.Gene conserved in Homininae
C20orf166	chromosome 20 open reading frame 166	Homo sapiens
C20H20orf166	chromosome 20 open reading frame, human C20orf166	Pan troglodytes
138: HomoloGene: 138446.Gene conserved in Homininae
CYP4Z1	cytochrome P450, family 4, subfamily Z, polypeptide 1	Homo sapiens
LOC456834	cytochrome P450 4Z1-like	Pan troglodytes
139: HomoloGene: 138445.Gene conserved in Euarchontoglires
LOC100505767	putative speedy protein-like protein LOC442572-like	Homo sapiens
LOC718058	putative Speedy protein E3-like	Macaca mulatta
4933411G11Rik	RIKEN cDNA 4933411G11Rik gene	Mus musculus
140: HomoloGene: 138435.Gene conserved in Homininae
CRIPAK	cysteine-rich PAK1 inhibitor	Homo sapiens
CRIPAK	cysteine-rich PAK1 inhibitor	Pan troglodytes
141: HomoloGene: 138434.Gene conserved in Homininae
KRTAP8-1	keratin associated protein 8-1	Homo sapiens
KRTAP8-1	keratin associated protein 8-1	Pan troglodytes
142: HomoloGene: 138433.Gene conserved in Catarrhini
MT1E	metallothionein 1E	Homo sapiens
LOC707333	metallothionein 1E-like	Macaca mulatta
143: HomoloGene: 138429.Gene conserved in Homininae
SPDYE1	speedy/RINGO cell cycle regulator family member E1	Homo sapiens
LOC100615808	putative speedy protein E5-like	Pan troglodytes
144: HomoloGene: 138426.Gene conserved in Homininae
CD163L1	CD163 molecule-like 1	Homo sapiens
CD163L1	CD163 molecule-like 1	Pan troglodytes
145: HomoloGene: 138423.Gene conserved in Homininae
SREK1IP1	SREK1-interacting protein 1	Homo sapiens
SREK1IP1	SREK1-interacting protein 1	Pan troglodytes
146: HomoloGene: 138422.Gene conserved in Homininae
C22orf39	chromosome 22 open reading frame 39	Homo sapiens
C22H22orf39	chromosome 22 open reading frame, human C22orf39	Pan troglodytes
147: HomoloGene: 138420.Gene conserved in Euarchontoglires
CHDC2	calponin homology domain containing 2	Homo sapiens
CHDC2	calponin homology domain containing 2	Pan troglodytes
LOC695378	uncharacterized LOC695378	Macaca mulatta
LOC680813	hypothetical protein LOC680813	Rattus norvegicus
148: HomoloGene: 138419.Gene exclusive to H.sapiens
CLEC18C	C-type lectin domain family 18, member C	Homo sapiens
CLEC18A	C-type lectin domain family 18, member A	Homo sapiens
149: HomoloGene: 138418.Gene conserved in Catarrhini
MUC19	mucin 19, oligomeric	Homo sapiens
MUC19	mucin 19, oligomeric	Pan troglodytes
MUC19	mucin 19, oligomeric	Macaca mulatta
150: HomoloGene: 138417.Gene conserved in Homininae
C9orf62	chromosome 9 open reading frame 62	Homo sapiens
C9H9orf62	chromosome 9 open reading frame, human C9orf62	Pan troglodytes
151: HomoloGene: 138409.Gene conserved in Homininae
KRT6C	keratin 6C	Homo sapiens
KRT6B	keratin 6B	Pan troglodytes
152: HomoloGene: 138406.Gene conserved in Euarchontoglires
CDCP2	CUB domain containing protein 2	Homo sapiens
CDCP2	CUB domain containing protein 2	Pan troglodytes
Cdcp2	CUB domain containing protein 2	Mus musculus
153: HomoloGene: 138399.Gene conserved in Homininae
DAOA	D-amino acid oxidase activator	Homo sapiens
DAOA	D-amino acid oxidase activator	Pan troglodytes
154: HomoloGene: 138398.Gene conserved in Catarrhini
IFNL2	interferon, lambda 2	Homo sapiens
IL28B	interleukin-28B-like	Macaca mulatta
155: HomoloGene: 138361.Gene conserved in Bilateria
LOC101928558	serine/arginine repetitive matrix protein 2-like	Homo sapiens
Muc11A	Mucin 11A	Drosophila melanogaster
156: HomoloGene: 138338.Gene conserved in Tetrapoda
CMYA5	cardiomyopathy associated 5	Homo sapiens
CMYA5	cardiomyopathy associated 5	Pan troglodytes
CMYA5	cardiomyopathy associated 5	Macaca mulatta
CMYA5	cardiomyopathy associated 5	Canis lupus familiaris
LOC533581	cardiomyopathy-associated protein 5-like	Bos taurus
cmya5	cardiomyopathy associated 5	Xenopus (Silurana) tropicalis
157: HomoloGene: 138335.Gene conserved in Boreoeutheria
C6orf223	chromosome 6 open reading frame 223	Homo sapiens
C6H6orf223	chromosome 6 open reading frame, human C6orf223	Pan troglodytes
C23H6orf223	chromosome 23 open reading frame, human C6orf223	Bos taurus
158: HomoloGene: 138333.Gene conserved in Catarrhini
TMEM18	transmembrane protein 18	Homo sapiens
TMEM18	transmembrane protein 18	Pan troglodytes
LOC721515	uncharacterized LOC721515	Macaca mulatta
159: HomoloGene: 138332.Gene conserved in Boreoeutheria
ZSCAN4	zinc finger and SCAN domain containing 4	Homo sapiens
ZSCAN4	zinc finger and SCAN domain containing 4	Pan troglodytes
ZSCAN4	zinc finger and SCAN domain containing 4	Macaca mulatta
ZSCAN4	zinc finger and SCAN domain containing 4	Canis lupus familiaris
160: HomoloGene: 138331.Gene conserved in Boreoeutheria
ZNF709	zinc finger protein 709	Homo sapiens
ZNF709	zinc finger protein 709	Pan troglodytes
ZNF709	zinc finger protein 709	Canis lupus familiaris
LOC100911320	zinc finger protein 709-like	Rattus norvegicus
161: HomoloGene: 138330.Gene conserved in Tetrapoda
PGBD4	piggyBac transposable element derived 4	Homo sapiens
LOC697288	piggyBac transposable element-derived protein 4-like	Macaca mulatta
LOC100488733	piggyBac transposable element-derived protein 4-like	Xenopus (Silurana) tropicalis
LOC100487470	piggyBac transposable element-derived protein 4-like	Xenopus (Silurana) tropicalis
LOC100487842	piggyBac transposable element-derived protein 4-like	Xenopus (Silurana) tropicalis
LOC101732865	piggyBac transposable element-derived protein 4-like	Xenopus (Silurana) tropicalis
162: HomoloGene: 138329.Gene conserved in Homininae
C9orf66	chromosome 9 open reading frame 66	Homo sapiens
C9H9orf66	chromosome 9 open reading frame, human C9orf66	Pan troglodytes
163: HomoloGene: 138328.Gene conserved in Homininae
ZNF491	zinc finger protein 491	Homo sapiens
ZNF491	zinc finger protein 491	Pan troglodytes
164: HomoloGene: 138327.Gene conserved in Boreoeutheria
EFCAB13	EF-hand calcium binding domain 13	Homo sapiens
EFCAB13	EF-hand calcium binding domain 13	Pan troglodytes
LOC716404	EF-hand domain-containing protein C17orf57-like	Macaca mulatta
EFCAB13	EF-hand calcium binding domain 13	Canis lupus familiaris
165: HomoloGene: 138326.Gene conserved in Homininae
DEPDC4	DEP domain containing 4	Homo sapiens
DEPDC4	DEP domain containing 4	Pan troglodytes
166: HomoloGene: 138325.Gene conserved in Boreoeutheria
WFDC11	WAP four-disulfide core domain 11	Homo sapiens
WFDC11	WAP four-disulfide core domain 11	Pan troglodytes
WFDC11	WAP four-disulfide core domain 11	Macaca mulatta
LOC102153638	uncharacterized LOC102153638	Canis lupus familiaris
167: HomoloGene: 138300.Gene conserved in Boreoeutheria
TIGD1	tigger transposable element derived 1	Homo sapiens
TIGD1	tigger transposable element derived 1	Pan troglodytes
LOC101902808	tigger transposable element-derived protein 1-like	Bos taurus
168: HomoloGene: 138296.Gene conserved in Euarchontoglires
GBP7	guanylate binding protein 7	Homo sapiens
GBP7	guanylate binding protein 7	Pan troglodytes
Gbp7	guanylate binding protein 7	Mus musculus
LOC685067	similar to guanylate binding protein family, member 6	Rattus norvegicus
169: HomoloGene: 138292.Gene conserved in Homininae
TMEM99	transmembrane protein 99	Homo sapiens
TMEM99	transmembrane protein 99	Pan troglodytes
170: HomoloGene: 138291.Gene conserved in Boreoeutheria
ZBTB47	zinc finger and BTB domain containing 47	Homo sapiens
ZBTB47	zinc finger and BTB domain containing 47	Canis lupus familiaris
ZBTB47	zinc finger and BTB domain containing 47	Bos taurus
171: HomoloGene: 138188.Gene conserved in Catarrhini
CRB3	crumbs family member 3	Homo sapiens
CRB3	crumbs homolog 3 (Drosophila)	Macaca mulatta
172: HomoloGene: 138186.Gene conserved in Homininae
MYEOV	myeloma overexpressed	Homo sapiens
MYEOV	myeloma overexpressed (in a subset of t(11;14) positive multiple myelomas)	Pan troglodytes
173: HomoloGene: 138185.Gene conserved in Homininae
MAGEC3	melanoma antigen family C, 3	Homo sapiens
LOC741769	melanoma-associated antigen C3-like	Pan troglodytes
174: HomoloGene: 138182.Gene conserved in Boreoeutheria
ZNF837	zinc finger protein 837	Homo sapiens
ZNF837	zinc finger protein 837	Pan troglodytes
LOC712943	zinc finger protein 837-like	Macaca mulatta
ZNF837	zinc finger protein 837	Canis lupus familiaris
175: HomoloGene: 138181.Gene conserved in Boreoeutheria
RIPPLY1	ripply transcriptional repressor 1	Homo sapiens
RIPPLY1	ripply1 homolog (zebrafish)	Pan troglodytes
RIPPLY1	ripply1 homolog (zebrafish)	Macaca mulatta
RIPPLY1	ripply transcriptional repressor 1	Bos taurus
176: HomoloGene: 137873.Gene conserved in Catarrhini
RAET1L	retinoic acid early transcript 1L	Homo sapiens
RAET1L	retinoic acid early transcript 1L	Pan troglodytes
LOC694265	retinoic acid early transcript 1G protein-like	Macaca mulatta
LOC694076	retinoic acid early transcript 1G protein-like	Macaca mulatta
177: HomoloGene: 137871.Gene conserved in Homininae
C5orf20	chromosome 5 open reading frame 20	Homo sapiens
C5H5orf20	chromosome 5 open reading frame, human C5orf20	Pan troglodytes
178: HomoloGene: 137869.Gene conserved in Catarrhini
PAGE5	P antigen family, member 5 (prostate associated)	Homo sapiens
PAGE5	P antigen family, member 5 (prostate associated)	Pan troglodytes
PAGE2B	P antigen family, member 2B	Macaca mulatta
LOC695833	putative G antigen family E member 3-like	Macaca mulatta
179: HomoloGene: 137850.Gene conserved in Boreoeutheria
SLC22A9	solute carrier family 22 (organic anion transporter), member 9	Homo sapiens
SLC22A9	solute carrier family 22 (organic anion transporter), member 9	Pan troglodytes
LOC517475	solute carrier family 22 member 9-like	Bos taurus
Slc22a25	solute carrier family 22, member 25	Rattus norvegicus
180: HomoloGene: 137849.Gene conserved in Homininae
DPH3P1	diphthamide biosynthesis 3 pseudogene 1	Homo sapiens
DPH3P1	DPH3, KTI11 homolog (S. cerevisiae) pseudogene 1	Pan troglodytes
181: HomoloGene: 137748.Gene conserved in Bilateria
LOC100132874	uncharacterized LOC100132874	Homo sapiens
LOC102547262	glutamine-rich protein 2-like	Rattus norvegicus
Y54F10AM.7	Y54F10AM.7	Caenorhabditis elegans
182: HomoloGene: 137685.Gene conserved in Amniota
BRD4	bromodomain containing 4	Homo sapiens
BRD4	bromodomain containing 4	Pan troglodytes
LOC100859056	bromodomain-containing protein 4-like	Gallus gallus
183: HomoloGene: 137684.Gene conserved in Boreoeutheria
C21orf58	chromosome 21 open reading frame 58	Homo sapiens
C21H21orf58	chromosome 21 open reading frame, human C21orf58	Pan troglodytes
C31H21orf58	chromosome 31 open reading frame, human C21orf58	Canis lupus familiaris
C1H21orf58	chromosome 1 open reading frame, human C21orf58	Bos taurus
184: HomoloGene: 137655.Gene conserved in Euarchontoglires
MIA2	melanoma inhibitory activity 2	Homo sapiens
MIA2	melanoma inhibitory activity 2	Pan troglodytes
Mia2	melanoma inhibitory activity 2	Mus musculus
Ctage5	CTAGE family, member 5	Rattus norvegicus
185: HomoloGene: 137648.Gene conserved in Catarrhini
RBM33	RNA binding motif protein 33	Homo sapiens
RBM33	RNA binding motif protein 33	Pan troglodytes
RBM33	RNA binding motif protein 33	Macaca mulatta
186: HomoloGene: 137647.Gene conserved in Homininae
RPL39L	ribosomal protein L39-like	Homo sapiens
RPL39L	ribosomal protein L39-like	Pan troglodytes
187: HomoloGene: 137646.Gene conserved in Boreoeutheria
RPL34	ribosomal protein L34	Homo sapiens
RPL34	ribosomal protein L34	Pan troglodytes
LOC697758	60S ribosomal protein L34-like	Macaca mulatta
LOC702677	60S ribosomal protein L34-like	Macaca mulatta
LOC696636	60S ribosomal protein L34-like	Macaca mulatta
LOC100685685	60S ribosomal protein L34-like	Canis lupus familiaris
Gm6404	predicted gene 6404	Mus musculus
Rpl34l1	ribosomal protein L34-like1	Rattus norvegicus
188: HomoloGene: 137645.Gene conserved in Catarrhini
C19orf33	chromosome 19 open reading frame 33	Homo sapiens
LOC714854	immortalization up-regulated protein-like	Macaca mulatta
189: HomoloGene: 137644.Gene conserved in Catarrhini
CDK11B	cyclin-dependent kinase 11B	Homo sapiens
CDK11B	cyclin-dependent kinase 11B	Macaca mulatta
190: HomoloGene: 137643.Gene exclusive to H.sapiens
CGB1	chorionic gonadotropin, beta polypeptide 1	Homo sapiens
CGB2	chorionic gonadotropin, beta polypeptide 2	Homo sapiens
191: HomoloGene: 137426.Gene conserved in Euarchontoglires
IDI2	isopentenyl-diphosphate delta isomerase 2	Homo sapiens
IDI2	isopentenyl-diphosphate delta isomerase 2	Pan troglodytes
RGD1564347	similar to isopentenyl diphosphate delta-isomerase type 2	Rattus norvegicus
RGD1564999	similar to isopentenyl-diphosphate delta isomerase 2	Rattus norvegicus
LOC102550988	isopentenyl-diphosphate delta-isomerase 2-like	Rattus norvegicus
192: HomoloGene: 137424.Gene conserved in Tetrapoda
CALD1	caldesmon 1	Homo sapiens
CALD1	caldesmon 1	Canis lupus familiaris
CALD1	caldesmon 1	Bos taurus
LOC100124848	uncharacterized LOC100124848	Xenopus (Silurana) tropicalis
193: HomoloGene: 137423.Gene conserved in Catarrhini
KRTAP4-2	keratin associated protein 4-2	Homo sapiens
LOC101059050	keratin-associated protein 4-12-like	Pan troglodytes
LOC704430	uncharacterized LOC704430	Macaca mulatta
194: HomoloGene: 137422.Gene conserved in Euarchontoglires
KRTAP4-11	keratin associated protein 4-11	Homo sapiens
LOC100613382	keratin-associated protein 4-11-like	Pan troglodytes
LOC704318	uncharacterized LOC704318	Macaca mulatta
LOC699135	uncharacterized LOC699135	Macaca mulatta
LOC704641	uncharacterized LOC704641	Macaca mulatta
Krtap4-7	keratin associated protein 4-7	Rattus norvegicus
195: HomoloGene: 137421.Gene conserved in Homininae
KRTAP2-2	keratin associated protein 2-2	Homo sapiens
KRTAP2-4	keratin associated protein 2-4	Pan troglodytes
196: HomoloGene: 137420.Gene conserved in Catarrhini
GAR1	GAR1 ribonucleoprotein	Homo sapiens
GAR1	GAR1 ribonucleoprotein homolog (yeast)	Pan troglodytes
LOC697982	h/ACA ribonucleoprotein complex subunit 1-like	Macaca mulatta
197: HomoloGene: 137414.Gene conserved in Catarrhini
MT4	metallothionein 4	Homo sapiens
MT4	metallothionein 4	Pan troglodytes
MT4	metallothionein 4	Macaca mulatta
198: HomoloGene: 137413.Gene conserved in Catarrhini
TRIM51	tripartite motif-containing 51	Homo sapiens
LOC718274	SPRY domain-containing protein 5-like	Macaca mulatta
199: HomoloGene: 137412.Gene conserved in Catarrhini
CYSTM1	cysteine-rich transmembrane module containing 1	Homo sapiens
CYSTM1	cysteine-rich transmembrane module containing 1	Pan troglodytes
CYSTM1	cysteine-rich transmembrane module containing 1	Macaca mulatta
200: HomoloGene: 137411.Gene conserved in Homininae
KRTAP17-1	keratin associated protein 17-1	Homo sapiens
LOC742258	keratin-associated protein 17-1-like	Pan troglodytes
201: HomoloGene: 137410.Gene conserved in Boreoeutheria
KRTAP9-2	keratin associated protein 9-2	Homo sapiens
KRTAP9-2	keratin associated protein 9-2	Bos taurus
LOC100847371	keratin-associated protein 9-7-like	Bos taurus
LOC100138853	uncharacterized LOC100138853	Bos taurus
LOC100848850	keratin-associated protein 9-2-like	Bos taurus
202: HomoloGene: 137409.Gene conserved in Catarrhini
KRTAP3-2	keratin associated protein 3-2	Homo sapiens
KRTAP3-2	keratin associated protein 3-2	Pan troglodytes
KRTAP3-3	keratin associated protein 3-3	Macaca mulatta
LOC697328	keratin-associated protein 3-3-like	Macaca mulatta
203: HomoloGene: 137408.Gene conserved in Catarrhini
KLF16	Kruppel-like factor 16	Homo sapiens
LOC100608089	Krueppel-like factor 16-like	Pan troglodytes
LOC717125	krueppel-like factor 16-like	Macaca mulatta
204: HomoloGene: 137407.Gene conserved in Homininae
KRTAP4-12	keratin associated protein 4-12	Homo sapiens
LOC468249	keratin-associated protein 4-12-like	Pan troglodytes
205: HomoloGene: 137404.Gene conserved in Boreoeutheria
FCRL5	Fc receptor-like 5	Homo sapiens
FCRL5	Fc receptor-like 5	Pan troglodytes
FCRL5	Fc receptor-like 5	Canis lupus familiaris
FCRL5	Fc receptor-like 5	Bos taurus
Fcrl5	Fc receptor-like 5	Mus musculus
Fcrl3	Fc receptor-like 3	Rattus norvegicus
206: HomoloGene: 137403.Gene conserved in Catarrhini
ANP32E	acidic (leucine-rich) nuclear phosphoprotein 32 family, member E	Homo sapiens
ANP32E	acidic (leucine-rich) nuclear phosphoprotein 32 family, member E	Pan troglodytes
ANP32E	acidic (leucine-rich) nuclear phosphoprotein 32 family, member E	Macaca mulatta
207: HomoloGene: 137402.Gene conserved in Boreoeutheria
OR7A17	olfactory receptor, family 7, subfamily A, member 17	Homo sapiens
LOC747830	putative olfactory receptor 7A2-like	Pan troglodytes
LOC782513	olfactory receptor, family 7, subfamily A, member 17-like	Bos taurus
Olfr19	olfactory receptor 19	Mus musculus
208: HomoloGene: 137401.Gene conserved in Homininae
BHLHE41	basic helix-loop-helix family, member e41	Homo sapiens
BHLHE41	basic helix-loop-helix family, member e41	Pan troglodytes
209: HomoloGene: 137397.Gene conserved in Boreoeutheria
PRRT1	proline-rich transmembrane protein 1	Homo sapiens
PRRT1	proline-rich transmembrane protein 1	Pan troglodytes
PRRT1	proline-rich transmembrane protein 1	Macaca mulatta
PRRT1	proline-rich transmembrane protein 1	Canis lupus familiaris
210: HomoloGene: 137392.Gene conserved in Euarchontoglires
KRTAP1-3	keratin associated protein 1-3	Homo sapiens
LOC743364	keratin-associated protein 1-1-like	Pan troglodytes
Krtap9-3	keratin associated protein 9-3	Mus musculus
211: HomoloGene: 137374.Gene conserved in Homininae
ANKRD36B	ankyrin repeat domain 36B	Homo sapiens
ANKRD36B	ankyrin repeat domain 36B	Pan troglodytes
212: HomoloGene: 137373.Gene conserved in Homininae
C3orf36	chromosome 3 open reading frame 36	Homo sapiens
C3H3orf36	chromosome 3 open reading frame, human C3orf36	Pan troglodytes
213: HomoloGene: 137372.Gene conserved in Euarchontoglires
ZNF665	zinc finger protein 665	Homo sapiens
ZNF665	zinc finger protein 665	Pan troglodytes
Zfp160	zinc finger protein 160	Mus musculus
LOC100365363	vomeronasal 1 receptor, F4-like	Rattus norvegicus
214: HomoloGene: 137368.Gene conserved in Boreoeutheria
ZNF747	zinc finger protein 747	Homo sapiens
ZNF747	zinc finger protein 747	Canis lupus familiaris
215: HomoloGene: 137360.Gene conserved in Homininae
TP53AIP1	tumor protein p53 regulated apoptosis inducing protein 1	Homo sapiens
TP53AIP1	tumor protein p53 regulated apoptosis inducing protein 1	Pan troglodytes
216: HomoloGene: 137358.Gene conserved in Homininae
SCT	secretin	Homo sapiens
SCT	secretin	Pan troglodytes
217: HomoloGene: 137357.Gene conserved in Boreoeutheria
HIST3H2A	histone cluster 3, H2a	Homo sapiens
HIST3H2A	histone H2A type 3-like	Pan troglodytes
HIST3H2A	histone cluster 3, H2a	Macaca mulatta
LOC614881	histone cluster 3, H2a-like	Bos taurus
Hist3h2a	histone cluster 3, H2a	Mus musculus
Hist1h2aa	histone cluster 1, H2aa	Rattus norvegicus
218: HomoloGene: 137355.Gene conserved in Homininae
PBOV1	prostate and breast cancer overexpressed 1	Homo sapiens
PBOV1	prostate and breast cancer overexpressed 1	Pan troglodytes
219: HomoloGene: 137351.Gene conserved in Catarrhini
ZNF708	zinc finger protein 708	Homo sapiens
ZNF708	zinc finger protein 708	Pan troglodytes
ZNF708	zinc finger protein 708	Macaca mulatta
220: HomoloGene: 137350.Gene conserved in Boreoeutheria
HIST1H2AD	histone cluster 1, H2ad	Homo sapiens
HIST1H2AD	histone cluster 1, H2ad	Macaca mulatta
LOC100856200	histone H2A type 1-like	Canis lupus familiaris
LOC100848734	histone H2A type 1-D-like	Bos taurus
Hist1h2ab	histone cluster 1, H2ab	Mus musculus
LOC100360754	histone cluster 1, H2ae-like	Rattus norvegicus
221: HomoloGene: 137349.Gene conserved in Boreoeutheria
HIST1H2AG	histone cluster 1, H2ag	Homo sapiens
LOC736529	histone H2A type 1-like	Pan troglodytes
HIST1H2AK	histone cluster 1, H2ak	Macaca mulatta
LOC488297	histone H2A type 1-like	Canis lupus familiaris
LOC529277	histone cluster 1, H2ai-like	Bos taurus
Hist1h2an	histone cluster 1, H2an	Mus musculus
Hist1h2ai	histone cluster 1, H2ai	Rattus norvegicus
222: HomoloGene: 137348.Gene conserved in Boreoeutheria
HIST1H2BB	histone cluster 1, H2bb	Homo sapiens
HIST1H2BB	histone cluster 1, H2bd	Pan troglodytes
HIST1H2BB	histone H2B type 1-B-like	Macaca mulatta
LOC100855574	histone H2B type 2-E-like	Canis lupus familiaris
LOC614206	histone H2B type 1-like	Bos taurus
Hist1h2bb	histone cluster 1, H2bb	Mus musculus
LOC102549061	histone H2B type 1-N-like	Rattus norvegicus
223: HomoloGene: 137347.Gene conserved in Boreoeutheria
CFHR3	complement factor H-related 3	Homo sapiens
CFHR3	complement factor H-like	Bos taurus
224: HomoloGene: 137346.Gene conserved in Catarrhini
SSX5	synovial sarcoma, X breakpoint 5	Homo sapiens
LOC100608018	protein SSX9-like	Pan troglodytes
LOC713973	protein SSX5-like	Macaca mulatta
LOC709251	protein SSX2-like	Macaca mulatta
LOC709597	protein SSX5-like	Macaca mulatta
225: HomoloGene: 137345.Gene conserved in Homininae
SSX3	synovial sarcoma, X breakpoint 3	Homo sapiens
LOC737502	protein SSX2-like	Pan troglodytes
226: HomoloGene: 137344.Gene conserved in Amniota
ZNF624	zinc finger protein 624	Homo sapiens
ZNF624	zinc finger protein 624	Pan troglodytes
ZNF624	zinc finger protein 624	Macaca mulatta
ZNF624	zinc finger protein 624	Canis lupus familiaris
Gm3055	predicted gene 3055	Mus musculus
LOC100909569	zinc finger protein 91-like	Rattus norvegicus
LOC100858477	zinc finger protein 184-like	Gallus gallus
227: HomoloGene: 137343.Gene conserved in Boreoeutheria
KIAA1211	KIAA1211	Homo sapiens
KIAA1211	KIAA1211 ortholog	Pan troglodytes
LOC695217	uncharacterized protein KIAA1211-like	Macaca mulatta
KIAA1211	KIAA1211 ortholog	Bos taurus
228: HomoloGene: 137342.Gene conserved in Boreoeutheria
PRSS21	protease, serine, 21 (testisin)	Homo sapiens
PRSS21	protease, serine, 21 (testisin)	Pan troglodytes
PRSS21	protease, serine, 21 (testisin)	Macaca mulatta
PRSS21	protease, serine, 21 (testisin)	Canis lupus familiaris
PRSS21	protease, serine, 21 (testisin)	Bos taurus
Prss21	protease, serine 21	Mus musculus
Prss21	protease, serine, 21	Rattus norvegicus
229: HomoloGene: 137341.Gene conserved in Euteleostomi
MFF	mitochondrial fission factor	Homo sapiens
MFF	mitochondrial fission factor	Pan troglodytes
LOC102556337	mitochondrial fission factor-like	Rattus norvegicus
MFF	mitochondrial fission factor	Gallus gallus
mff	mitochondrial fission factor	Danio rerio
230: HomoloGene: 137340.Gene conserved in Catarrhini
SMCO4	single-pass membrane protein with coiled-coil domains 4	Homo sapiens
SMCO4	single-pass membrane protein with coiled-coil domains 4	Pan troglodytes
C14H11orf75	chromosome 11 open reading frame 75 homolog	Macaca mulatta
231: HomoloGene: 137339.Gene conserved in Homininae
MAP3K7CL	MAP3K7 C-terminal like	Homo sapiens
C21H21orf7	chromosome 21 open reading frame, human C21orf7	Pan troglodytes
232: HomoloGene: 137335.Gene conserved in Homininae
C8orf44	chromosome 8 open reading frame 44	Homo sapiens
C8H8orf44	chromosome 8 open reading frame, human C8orf44	Pan troglodytes
233: HomoloGene: 137334.Gene conserved in Tetrapoda
FMN2	formin 2	Homo sapiens
FMN2	formin 2	Pan troglodytes
Fmn2	formin 2	Mus musculus
LOC100360457	formin 2-like	Rattus norvegicus
fmn2	formin 2	Xenopus (Silurana) tropicalis
234: HomoloGene: 137331.Gene conserved in Boreoeutheria
DAZAP1	DAZ associated protein 1	Homo sapiens
DAZAP1	DAZ associated protein 1	Pan troglodytes
DAZAP1	DAZ associated protein 1	Macaca mulatta
DAZAP1	DAZ associated protein 1	Canis lupus familiaris
235: HomoloGene: 137329.Gene conserved in Tetrapoda
GBP4	guanylate binding protein 4	Homo sapiens
GBP4	guanylate binding protein 4	Pan troglodytes
Gbp3	guanylate binding protein 3	Mus musculus
Gbp4	guanylate binding protein 4	Rattus norvegicus
LOC100496810	interferon-induced guanylate-binding protein 1-like	Xenopus (Silurana) tropicalis
236: HomoloGene: 137328.Gene conserved in Homininae
PRR13	proline rich 13	Homo sapiens
PRR13	proline rich 13	Pan troglodytes
237: HomoloGene: 137327.Gene conserved in Homininae
ZNF701	zinc finger protein 701	Homo sapiens
ZNF701	zinc finger protein 701	Pan troglodytes
238: HomoloGene: 137326.Gene conserved in Euarchontoglires
FAM90A1	family with sequence similarity 90, member A1	Homo sapiens
FAM90A1	family with sequence similarity 90, member A1	Pan troglodytes
LOC696539	putative protein FAM90A5-like	Macaca mulatta
4932442L08Rik	RIKEN cDNA 4932442L08 gene	Mus musculus
LOC102554431	putative protein FAM90A12P-like	Rattus norvegicus
239: HomoloGene: 137325.Gene conserved in Catarrhini
ZNF853	zinc finger protein 853	Homo sapiens
LOC719945	zinc finger protein 500-like	Macaca mulatta
240: HomoloGene: 137316.Gene conserved in Euarchontoglires
CEND1	cell cycle exit and neuronal differentiation 1	Homo sapiens
CEND1	cell cycle exit and neuronal differentiation 1	Pan troglodytes
CEND1	cell cycle exit and neuronal differentiation 1	Macaca mulatta
Cend1	cell cycle exit and neuronal differentiation 1	Mus musculus
241: HomoloGene: 137315.Gene conserved in Catarrhini
ZNF571	zinc finger protein 571	Homo sapiens
ZNF571	zinc finger protein 571	Pan troglodytes
LOC713826	zinc finger protein 571-like	Macaca mulatta
242: HomoloGene: 137313.Gene conserved in Homininae
TBC1D29	TBC1 domain family, member 29	Homo sapiens
LOC101059380	putative TBC1 domain family member 29-like	Pan troglodytes
243: HomoloGene: 137312.Gene conserved in Amniota
ABI3BP	ABI family, member 3 (NESH) binding protein	Homo sapiens
ABI3BP	ABI family, member 3 (NESH) binding protein	Bos taurus
ABI3BP	ABI family, member 3 (NESH) binding protein	Gallus gallus
244: HomoloGene: 137311.Gene conserved in Boreoeutheria
SETD1B	SET domain containing 1B	Homo sapiens
SETD1B	SET domain containing 1B	Bos taurus
245: HomoloGene: 137310.Gene conserved in Boreoeutheria
PLEKHA6	pleckstrin homology domain containing, family A member 6	Homo sapiens
PLEKHA6	pleckstrin homology domain containing, family A member 6	Pan troglodytes
LOC702210	pleckstrin homology domain-containing family A member 6-like	Macaca mulatta
PLEKHA6	pleckstrin homology domain containing, family A member 6	Canis lupus familiaris
246: HomoloGene: 137309.Gene conserved in Boreoeutheria
ERVW-1	endogenous retrovirus group W, member 1	Homo sapiens
LOC102154491	ERV-W1 provirus ancestral Env polyprotein-like	Canis lupus familiaris
247: HomoloGene: 137308.Gene conserved in Homininae
LCE2B	late cornified envelope 2B	Homo sapiens
LOC735897	late cornified envelope protein 2B-like	Pan troglodytes
248: HomoloGene: 137258.Gene conserved in Bilateria
UBQLN1	ubiquilin 1	Homo sapiens
UBQLN1	ubiquilin 1	Pan troglodytes
UBQLN1	ubiquilin 1	Canis lupus familiaris
UBQLN1	ubiquilin 1	Bos taurus
Ubqln1	ubiquilin 1	Mus musculus
Ubqln1	ubiquilin 1	Rattus norvegicus
UBQLN1	ubiquilin 1	Gallus gallus
Ubqn	Ubiquilin	Drosophila melanogaster
AgaP_AGAP004294	AgaP_AGAP004294	Anopheles gambiae
ubqln1	ubiquilin 1	Xenopus (Silurana) tropicalis
249: HomoloGene: 137257.Gene conserved in Boreoeutheria
CLEC2D	C-type lectin domain family 2, member D	Homo sapiens
CLEC2D	C-type lectin domain family 2, member D	Canis lupus familiaris
Clec2h	C-type lectin domain family 2, member H	Rattus norvegicus
250: HomoloGene: 137247.Gene conserved in Boreoeutheria
OR1C1	olfactory receptor, family 1, subfamily C, member 1	Homo sapiens
LOC708042	olfactory receptor 1C1-like	Macaca mulatta
OR08C09	olfactory receptor	Canis lupus familiaris
251: HomoloGene: 137244.Gene conserved in Eukaryota
G3BP2	GTPase activating protein (SH3 domain) binding protein 2	Homo sapiens
G3BP2	GTPase activating protein (SH3 domain) binding protein 2	Pan troglodytes
G3BP2	GTPase activating protein (SH3 domain) binding protein 2	Macaca mulatta
G3BP2	GTPase activating protein (SH3 domain) binding protein 2	Canis lupus familiaris
G3bp2	GTPase activating protein (SH3 domain) binding protein 2	Mus musculus
G3BP2	GTPase activating protein (SH3 domain) binding protein 2	Gallus gallus
zgc:56304	zgc:56304	Danio rerio
AT2G03640	AT2G03640	Arabidopsis thaliana
AT1G69250	AT1G69250	Arabidopsis thaliana
AT1G13730	AT1G13730	Arabidopsis thaliana
g3bp2	GTPase activating protein (SH3 domain) binding protein 2	Xenopus (Silurana) tropicalis
252: HomoloGene: 137237.Gene conserved in Euteleostomi
MUC5AC	mucin 5AC, oligomeric mucus/gel-forming	Homo sapiens
MUC5B	mucin 5B, oligomeric mucus/gel-forming	Macaca mulatta
MUC5AC	mucin 5AC, oligomeric mucus/gel-forming	Canis lupus familiaris
LOC100847395	mucin-5AC-like	Bos taurus
Muc5ac	mucin 5, subtypes A and C, tracheobronchial/gastric	Mus musculus
Muc5ac	mucin 5AC, oligomeric mucus/gel-forming	Rattus norvegicus
LOC100148804	mucin-2-like	Danio rerio
LOC100493765	mucin-5AC-like	Xenopus (Silurana) tropicalis
LOC100493937	mucin-5AC-like	Xenopus (Silurana) tropicalis
253: HomoloGene: 137233.Gene conserved in Euarchontoglires
GBP3	guanylate binding protein 3	Homo sapiens
GBP3	guanylate binding protein 3	Pan troglodytes
Gbp2b	guanylate binding protein 2b	Mus musculus
254: HomoloGene: 137225.Gene conserved in Euarchontoglires
UGT2B28	UDP glucuronosyltransferase 2 family, polypeptide B28	Homo sapiens
UGT2B28	UDP glucuronosyltransferase 2 family, polypeptide B28	Pan troglodytes
Ugt2b5	UDP glucuronosyltransferase 2 family, polypeptide B5	Mus musculus
Ugt2b37	UDP glucuronosyltransferase 2 family, polypeptide B37	Mus musculus
Ugt2b38	UDP glucuronosyltransferase 2 family, polypeptide B38	Mus musculus
Ugt2b	UDP glycosyltransferase 2 family, polypeptide B	Rattus norvegicus
255: HomoloGene: 137208.Gene conserved in Boreoeutheria
MAGEB1	melanoma antigen family B, 1	Homo sapiens
MAGEB1	melanoma antigen family B, 1	Pan troglodytes
MAGEB1	melanoma antigen family B, 1	Macaca mulatta
LOC491795	melanoma-associated antigen B10-like	Canis lupus familiaris
Mageb3	melanoma antigen, family B, 3	Mus musculus
Mageb2	melanoma antigen, family B, 2	Mus musculus
Mageb1	melanoma antigen, family B, 1	Mus musculus
256: HomoloGene: 137202.Gene conserved in Boreoeutheria
ASIC2	acid-sensing (proton-gated) ion channel 2	Homo sapiens
ASIC2	acid-sensing (proton-gated) ion channel 2	Canis lupus familiaris
Asic2	acid-sensing (proton-gated) ion channel 2	Mus musculus
Asic2	acid-sensing (proton-gated) ion channel 2	Rattus norvegicus
257: HomoloGene: 137201.Gene conserved in Homininae
SH3BGR	SH3 domain binding glutamate-rich protein	Homo sapiens
SH3BGR	SH3 domain binding glutamic acid-rich protein	Pan troglodytes
258: HomoloGene: 137174.Gene conserved in Opisthokonta
TMEM110	transmembrane protein 110	Homo sapiens
YPL162C	YPL162C	Saccharomyces cerevisiae
KLLA0C10076g	KLLA0C10076g	Kluyveromyces lactis
AGOS_AAL091C	AGOS_AAL091C	Eremothecium gossypii
NCU02834	NCU02834	Neurospora crassa
259: HomoloGene: 136816.Gene conserved in Boreoeutheria
POU6F2	POU class 6 homeobox 2	Homo sapiens
POU6F2	POU class 6 homeobox 2	Macaca mulatta
POU6F2	POU class 6 homeobox 2	Canis lupus familiaris
260: HomoloGene: 136815.Gene conserved in Boreoeutheria
SF3A2	splicing factor 3a, subunit 2, 66kDa	Homo sapiens
SF3A2	splicing factor 3a, subunit 2, 66kDa	Pan troglodytes
SF3A2	splicing factor 3a, subunit 2, 66kDa	Canis lupus familiaris
261: HomoloGene: 136814.Gene conserved in Homininae
LST1	leukocyte specific transcript 1	Homo sapiens
LST1	leukocyte specific transcript 1	Pan troglodytes
262: HomoloGene: 136813.Gene conserved in Homininae
ATP5I	ATP synthase, H+ transporting, mitochondrial Fo complex, subunit E	Homo sapiens
ATP5I	ATP synthase, H+ transporting, mitochondrial Fo complex, subunit E	Pan troglodytes
263: HomoloGene: 136812.Gene conserved in Boreoeutheria
RBBP6	retinoblastoma binding protein 6	Homo sapiens
RBBP6	retinoblastoma binding protein 6	Pan troglodytes
RBBP6	retinoblastoma binding protein 6	Macaca mulatta
RBBP6	retinoblastoma binding protein 6	Canis lupus familiaris
RBBP6	retinoblastoma-binding protein 6	Bos taurus
Rbbp6	retinoblastoma binding protein 6	Mus musculus
Rbbp6	retinoblastoma binding protein 6	Rattus norvegicus
264: HomoloGene: 136811.Gene conserved in Catarrhini
IFNA13	interferon, alpha 13	Homo sapiens
IFNA1	interferon, alpha 1	Homo sapiens
IFNA13	interferon, alpha 13	Pan troglodytes
LOC694631	interferon alpha-1/13-like	Macaca mulatta
IFNA13	interferon, alpha 13	Macaca mulatta
265: HomoloGene: 136809.Gene conserved in Tetrapoda
HNRNPA0	heterogeneous nuclear ribonucleoprotein A0	Homo sapiens
HNRNPA0	heterogeneous nuclear ribonucleoprotein A0	Bos taurus
Hnrnpa0	heterogeneous nuclear ribonucleoprotein A0	Mus musculus
LOC681410	hypothetical protein LOC681410	Rattus norvegicus
HNRNPA0	heterogeneous nuclear ribonucleoprotein A0	Gallus gallus
hnrnpa0	heterogeneous nuclear ribonucleoprotein A0	Xenopus (Silurana) tropicalis
266: HomoloGene: 136808.Gene conserved in Euarchontoglires
UGT2A1	UDP glucuronosyltransferase 2 family, polypeptide A1, complex locus	Homo sapiens
Ugt2a1	UDP glucuronosyltransferase 2 family, polypeptide A1	Mus musculus
Ugt2a1	UDP glucuronosyltransferase 2 family, polypeptide A1	Rattus norvegicus
267: HomoloGene: 136807.Gene conserved in Euteleostomi
DIAPH2	diaphanous-related formin 2	Homo sapiens
DIAPH2	diaphanous homolog 2 (Drosophila)	Pan troglodytes
DIAPH2	diaphanous homolog 2 (Drosophila)	Macaca mulatta
DIAPH2	diaphanous-related formin 2	Canis lupus familiaris
DIAPH1	diaphanous homolog 1 (Drosophila)	Gallus gallus
diaph2	diaphanous homolog 2 (Drosophila)	Danio rerio
268: HomoloGene: 136806.Gene conserved in Boreoeutheria
NES	nestin	Homo sapiens
NES	nestin	Pan troglodytes
NES	nestin	Macaca mulatta
NES	nestin	Canis lupus familiaris
269: HomoloGene: 136805.Gene conserved in Homininae
GNLY	granulysin	Homo sapiens
GNLY	granulysin	Pan troglodytes
270: HomoloGene: 136804.Gene conserved in Homininae
CDRT1	CMT1A duplicated region transcript 1	Homo sapiens
CDRT1	CMT1A duplicated region transcript 1	Pan troglodytes
271: HomoloGene: 136803.Gene conserved in Boreoeutheria
RANBP2	RAN binding protein 2	Homo sapiens
RANBP2	RAN binding protein 2	Pan troglodytes
LOC694823	e3 SUMO-protein ligase RanBP2-like	Macaca mulatta
RANBP2	RAN binding protein 2	Canis lupus familiaris
272: HomoloGene: 136802.Gene conserved in Catarrhini
NRGN	neurogranin (protein kinase C substrate, RC3)	Homo sapiens
NRGN	neurogranin (protein kinase C substrate, RC3)	Pan troglodytes
NRGN	neurogranin (protein kinase C substrate, RC3)	Macaca mulatta
273: HomoloGene: 136801.Gene conserved in Boreoeutheria
CRISP3	cysteine-rich secretory protein 3	Homo sapiens
CRISP3	cysteine-rich secretory protein 3	Pan troglodytes
CRISP3	cysteine-rich secretory protein 3	Macaca mulatta
LOC481834	cysteine-rich secretory protein 2-like	Canis lupus familiaris
274: HomoloGene: 136800.Gene conserved in Homininae
MT3	metallothionein 3	Homo sapiens
MT3	metallothionein 3	Pan troglodytes
275: HomoloGene: 136799.Gene conserved in Homininae
MT1F	metallothionein 1F	Homo sapiens
MT1F	metallothionein 1F	Pan troglodytes
276: HomoloGene: 136798.Gene conserved in Catarrhini
FMNL1	formin-like 1	Homo sapiens
FMNL1	formin-like 1	Pan troglodytes
FMNL1	formin-like 1	Macaca mulatta
277: HomoloGene: 136797.Gene conserved in Boreoeutheria
LILRB2	leukocyte immunoglobulin-like receptor, subfamily B (with TM and ITIM domains), member 2	Homo sapiens
LOC484306	leukocyte immunoglobulin-like receptor, subfamily B (with TM and ITIM domains), member 5-like	Canis lupus familiaris
278: HomoloGene: 136796.Gene conserved in Boreoeutheria
SRRM1	serine/arginine repetitive matrix 1	Homo sapiens
SRRM1	serine/arginine repetitive matrix 1	Pan troglodytes
LOC712258	serine/arginine repetitive matrix protein 1-like	Macaca mulatta
SRRM1	serine/arginine repetitive matrix 1	Canis lupus familiaris
279: HomoloGene: 136795.Gene conserved in Euarchontoglires
ZNF443	zinc finger protein 443	Homo sapiens
ZNF443	zinc finger protein 443	Pan troglodytes
Zfp709	zinc finger protein 709	Mus musculus
Zfp709	zinc finger protein 709	Rattus norvegicus
280: HomoloGene: 136794.Gene conserved in Euarchontoglires
KRT6B	keratin 6B	Homo sapiens
KRT6C	keratin 6C	Pan troglodytes
Krt6a	keratin 6A	Mus musculus
Krt6b	keratin 6B	Mus musculus
281: HomoloGene: 136793.Gene conserved in Catarrhini
IVL	involucrin	Homo sapiens
IVL	involucrin	Pan troglodytes
IVL	involucrin	Macaca mulatta
282: HomoloGene: 136792.Gene conserved in Catarrhini
HMGN2	high mobility group nucleosomal binding domain 2	Homo sapiens
HMGN2	non-histone chromosomal protein HMG-17-like	Pan troglodytes
LOC693464	non-histone chromosomal protein HMG-17-like	Macaca mulatta
LOC711421	non-histone chromosomal protein HMG-17-like	Macaca mulatta
LOC719879	non-histone chromosomal protein HMG-17-like	Macaca mulatta
283: HomoloGene: 136791.Gene conserved in Tetrapoda
GUCA1C	guanylate cyclase activator 1C	Homo sapiens
GUCA1C	guanylate cyclase activator 1C	Pan troglodytes
GUCA1C	guanylate cyclase activator 1C	Canis lupus familiaris
GUCA1C	guanylate cyclase activator 1C	Gallus gallus
guca1c	guanylate cyclase activator 1C	Xenopus (Silurana) tropicalis
284: HomoloGene: 136790.Gene conserved in Catarrhini
PODXL	podocalyxin-like	Homo sapiens
PODXL	podocalyxin-like	Pan troglodytes
PODXL	podocalyxin-like protein 1-like	Macaca mulatta
285: HomoloGene: 136789.Gene conserved in Boreoeutheria
HIST1H1B	histone cluster 1, H1b	Homo sapiens
LOC471906	histone H1.5-like	Pan troglodytes
HIST1H1B	histone cluster 1, H1b	Macaca mulatta
LOC488305	histone H1.5-like	Canis lupus familiaris
286: HomoloGene: 136788.Gene conserved in Euarchontoglires
H1F0	H1 histone family, member 0	Homo sapiens
LOC743278	uncharacterized LOC743278	Pan troglodytes
H1F0	H1 histone family, member 0	Macaca mulatta
H1f0	H1 histone family, member 0	Mus musculus
287: HomoloGene: 136787.Gene conserved in Euteleostomi
BMI1	BMI1 polycomb ring finger oncogene	Homo sapiens
BMI1	BMI1 polycomb ring finger oncogene	Pan troglodytes
bmi1a	B lymphoma Mo-MLV insertion region 1a	Danio rerio
288: HomoloGene: 136786.Gene exclusive to H.sapiens
PWP2	PWP2 periodic tryptophan protein homolog (yeast)	Homo sapiens
LOC102724159	periodic tryptophan protein 2 homolog	Homo sapiens
289: HomoloGene: 136785.Gene conserved in Homininae
PRH2	proline-rich protein HaeIII subfamily 2	Homo sapiens
PRH2	proline-rich protein HaeIII subfamily 2	Pan troglodytes
290: HomoloGene: 136784.Gene conserved in Homininae
RRBP1	ribosome binding protein 1	Homo sapiens
RRBP1	ribosome binding protein 1 homolog 180kDa (dog)	Pan troglodytes
291: HomoloGene: 136783.Gene conserved in Homininae
USP6	ubiquitin specific peptidase 6 (Tre-2 oncogene)	Homo sapiens
USP6	ubiquitin specific peptidase 6 (Tre-2 oncogene)	Pan troglodytes
292: HomoloGene: 136782.Gene conserved in Homininae
FOLH1	folate hydrolase (prostate-specific membrane antigen) 1	Homo sapiens
FOLH1	folate hydrolase (prostate-specific membrane antigen) 1	Pan troglodytes
293: HomoloGene: 136781.Gene conserved in Euarchontoglires
COX6C	cytochrome c oxidase subunit VIc	Homo sapiens
COX6C	cytochrome c oxidase subunit 6C-like	Pan troglodytes
COX6C	cytochrome c oxidase subunit 6C	Macaca mulatta
LOC703685	cytochrome c oxidase subunit 6C-like	Macaca mulatta
LOC102640946	cytochrome c oxidase subunit 6C-like	Mus musculus
LOC100365711	cytochrome c oxidase, subunit VIc-like	Rattus norvegicus
294: HomoloGene: 136780.Gene conserved in Boreoeutheria
CDR1	cerebellar degeneration-related protein 1, 34kDa	Homo sapiens
CDR1	cerebellar degeneration-related protein 1, 34kDa	Canis lupus familiaris
295: HomoloGene: 136779.Gene conserved in Catarrhini
WASL	Wiskott-Aldrich syndrome-like	Homo sapiens
WASL	Wiskott-Aldrich syndrome-like	Pan troglodytes
WASL	Wiskott-Aldrich syndrome-like	Macaca mulatta
296: HomoloGene: 136778.Gene conserved in Catarrhini
TNFRSF10D	tumor necrosis factor receptor superfamily, member 10d, decoy with truncated death domain	Homo sapiens
TNFRSF10D	tumor necrosis factor receptor superfamily, member 10d, decoy with truncated death domain	Pan troglodytes
TNFRSF10D	tumor necrosis factor receptor superfamily, member 10d, decoy with truncated death domain	Macaca mulatta
297: HomoloGene: 136777.Gene conserved in Homininae
IRS4	insulin receptor substrate 4	Homo sapiens
IRS4	insulin receptor substrate 4	Pan troglodytes
298: HomoloGene: 136776.Gene conserved in Bilateria
HIST1H4F	histone cluster 1, H4f	Homo sapiens
LOC457262	histone H4-like	Pan troglodytes
LOC704565	histone H4-like	Macaca mulatta
LOC527388	histone cluster 1, H4i-like	Bos taurus
Hist1h4c	histone cluster 1, H4c	Mus musculus
LOC102548682	histone H4-like	Rattus norvegicus
si:ch211-113a14.9	si:ch211-113a14.9	Danio rerio
His4:CG31611	His4:CG31611	Drosophila melanogaster
LOC100495622	histone H4-like	Xenopus (Silurana) tropicalis
299: HomoloGene: 136775.Gene conserved in Bilateria
HIST1H3B	histone cluster 1, H3b	Homo sapiens
LOC101057734	histone H3.3-like	Pan troglodytes
LOC695891	histone H3.1-like	Macaca mulatta
Hist2h3b	histone cluster 2, H3b	Mus musculus
His3:CG31613	His3:CG31613	Drosophila melanogaster
LOC100493036	histone H3.2-like	Xenopus (Silurana) tropicalis
300: HomoloGene: 136774.Gene conserved in Boreoeutheria
HIST1H2BC	histone cluster 1, H2bc	Homo sapiens
LOC100609614	histone H2B type 1-C/E/F/G/I-like	Pan troglodytes
LOC714001	histone H2B type 1-K-like	Macaca mulatta
LOC488267	histone H2B type 1-like	Canis lupus familiaris
LOC616868	histone H2B type 1-like	Bos taurus
Hist1h2bg	histone cluster 1, H2bg	Mus musculus
LOC100910200	histone H2B type 1-C/E/G-like	Rattus norvegicus
301: HomoloGene: 136773.Gene conserved in Boreoeutheria
HIST1H2BE	histone cluster 1, H2be	Homo sapiens
LOC471883	histone H2B type 1-C/E/F/G/I-like	Pan troglodytes
LOC100856116	histone H2B type 1-like	Canis lupus familiaris
HIST1H2BL	histone cluster 1, H2bl	Bos taurus
Hist1h2bl	histone cluster 1, H2bl	Mus musculus
302: HomoloGene: 136772.Gene conserved in Boreoeutheria
HIST1H2BM	histone cluster 1, H2bm	Homo sapiens
LOC748505	histone H2B type 1-B-like	Pan troglodytes
HIST1H2BM	histone cluster 1, H2bm	Macaca mulatta
LOC100683643	histone H2B type 1-F/J/L-like	Canis lupus familiaris
HIST1H2BB	histone cluster 1, H2bb	Bos taurus
Hist1h2bn	histone cluster 1, H2bn	Mus musculus
303: HomoloGene: 136771.Gene conserved in Boreoeutheria
HIST1H2BL	histone cluster 1, H2bl	Homo sapiens
LOC471902	histone H2B type 1-F/J/L-like	Pan troglodytes
LOC704241	histone H2B type 1-P-like	Macaca mulatta
LOC611465	histone H2B type 1-like	Canis lupus familiaris
LOC100295221	histone H2B type 1-like	Bos taurus
Hist1h2bj	histone cluster 1, H2bj	Mus musculus
304: HomoloGene: 136770.Gene conserved in Opisthokonta
HIST1H2BG	histone cluster 1, H2bg	Homo sapiens
LOC100610052	histone H2B type 1-C/E/F/G/I-like	Pan troglodytes
LOC696996	histone H2B type 1-C/E/F/G/I-like	Macaca mulatta
LOC696506	histone H2B type 1-H-like	Macaca mulatta
LOC696808	histone H2B type 1-H-like	Macaca mulatta
LOC697857	histone H2B type 1-H-like	Macaca mulatta
LOC697469	histone H2B type 1-H-like	Macaca mulatta
LOC611482	histone H2B type 1-like	Canis lupus familiaris
LOC787465	histone H2B type 1-like	Bos taurus
Hist1h2bf	histone cluster 1, H2bf	Mus musculus
Hist1h2bf	histone cluster 1, H2bf	Rattus norvegicus
AGOS_AEL002W	AGOS_AEL002W	Eremothecium gossypii
305: HomoloGene: 136769.Gene conserved in Boreoeutheria
HIST1H2AM	histone cluster 1, H2am	Homo sapiens
LOC471905	histone H2A type 1-like	Pan troglodytes
LOC704664	histone H2A type 1-like	Macaca mulatta
LOC488254	histone H2A type 1-E-like	Canis lupus familiaris
LOC618824	histone cluster 1, H2ai-like	Bos taurus
Hist1h2ad	histone cluster 1, H2ad	Mus musculus
LOC100910554	histone H2A type 1-like	Rattus norvegicus
306: HomoloGene: 136768.Gene conserved in Boreoeutheria
HIST1H2AL	histone cluster 1, H2al	Homo sapiens
LOC471894	histone H2A type 1-like	Pan troglodytes
LOC705469	histone H2A type 1-like	Macaca mulatta
LOC524176	histone cluster 1, H2ai-like	Bos taurus
Hist1h2ae	histone cluster 1, H2ae	Mus musculus
Hist1h2ah	histone cluster 1, H2ah	Rattus norvegicus
307: HomoloGene: 136767.Gene conserved in Amniota
HMGA2	high mobility group AT-hook 2	Homo sapiens
HMGA2	high mobility group AT-hook 2	Bos taurus
HMGA2	high mobility group AT-hook 2	Gallus gallus
308: HomoloGene: 136766.Gene conserved in Euarchontoglires
ZNF124	zinc finger protein 124	Homo sapiens
ZNF124	zinc finger protein 124	Pan troglodytes
LOC102637111	zinc finger protein 120-like	Mus musculus
309: HomoloGene: 136765.Gene conserved in Boreoeutheria
SNRPE	small nuclear ribonucleoprotein polypeptide E	Homo sapiens
SNRPE	small nuclear ribonucleoprotein polypeptide E	Pan troglodytes
SNRPE	small nuclear ribonucleoprotein polypeptide E	Macaca mulatta
LOC102153759	small nuclear ribonucleoprotein E-like	Canis lupus familiaris
LOC102632439	small nuclear ribonucleoprotein E-like	Mus musculus
Snrpel1	small nuclear ribonucleoprotein polypeptide E-like1	Rattus norvegicus
310: HomoloGene: 136764.Gene conserved in Boreoeutheria
SNRPC	small nuclear ribonucleoprotein polypeptide C	Homo sapiens
SNRPC	small nuclear ribonucleoprotein polypeptide C	Pan troglodytes
LOC718654	uncharacterized LOC718654	Macaca mulatta
LOC102153257	U1 small nuclear ribonucleoprotein C-like	Canis lupus familiaris
LOC685273	similar to U1 small nuclear ribonucleoprotein C (U1 snRNP protein C) (U1C protein) (U1-C)	Rattus norvegicus
311: HomoloGene: 136763.Gene conserved in Catarrhini
RNASE3	ribonuclease, RNase A family, 3	Homo sapiens
RNASE3	ribonuclease, RNase A family, 3	Macaca mulatta
312: HomoloGene: 136762.Gene conserved in Boreoeutheria
PTMS	parathymosin	Homo sapiens
PTMS	parathymosin	Canis lupus familiaris
313: HomoloGene: 136761.Gene conserved in Tetrapoda
PSG7	pregnancy specific beta-1-glycoprotein 7 (gene/pseudogene)	Homo sapiens
PSG1	pregnancy specific beta-1-glycoprotein 1	Pan troglodytes
LOC101732368	uncharacterized LOC101732368	Xenopus (Silurana) tropicalis
LOC100498521	carcinoembryonic antigen-related cell adhesion molecule 5-like	Xenopus (Silurana) tropicalis
LOC100493418	carcinoembryonic antigen-related cell adhesion molecule 8-like	Xenopus (Silurana) tropicalis
ceacam8	carcinoembryonic antigen-related cell adhesion molecule 8	Xenopus (Silurana) tropicalis
LOC101730286	carcinoembryonic antigen-related cell adhesion molecule 5-like	Xenopus (Silurana) tropicalis
ceacam6	carcinoembryonic antigen-related cell adhesion molecule 6 (non-specific cross reacting antigen)	Xenopus (Silurana) tropicalis
LOC100494077	carcinoembryonic antigen-related cell adhesion molecule 1-like	Xenopus (Silurana) tropicalis
LOC100493247	carcinoembryonic antigen-related cell adhesion molecule 19-like	Xenopus (Silurana) tropicalis
LOC101730594	carcinoembryonic antigen-related cell adhesion molecule 1-like	Xenopus (Silurana) tropicalis
LOC101730756	carcinoembryonic antigen-related cell adhesion molecule 1-like	Xenopus (Silurana) tropicalis
LOC101732432	carcinoembryonic antigen-related cell adhesion molecule 16-like	Xenopus (Silurana) tropicalis
LOC100493902	carcinoembryonic antigen-related cell adhesion molecule 1-like	Xenopus (Silurana) tropicalis
LOC101732551	carcinoembryonic antigen-related cell adhesion molecule 16-like	Xenopus (Silurana) tropicalis
LOC100487919	carcinoembryonic antigen-related cell adhesion molecule 5-like	Xenopus (Silurana) tropicalis
LOC101730899	carcinoembryonic antigen-related cell adhesion molecule 7-like	Xenopus (Silurana) tropicalis
LOC101730343	carcinoembryonic antigen-related cell adhesion molecule 19-like	Xenopus (Silurana) tropicalis
ceacam4	carcinoembryonic antigen-related cell adhesion molecule 4	Xenopus (Silurana) tropicalis
LOC100493733	carcinoembryonic antigen-related cell adhesion molecule 1-like	Xenopus (Silurana) tropicalis
LOC101731197	carcinoembryonic antigen-related cell adhesion molecule 8-like	Xenopus (Silurana) tropicalis
314: HomoloGene: 136760.Gene conserved in Homininae
PSG6	pregnancy specific beta-1-glycoprotein 6	Homo sapiens
LOC100612876	pregnancy-specific beta-1-glycoprotein 11-like	Pan troglodytes
315: HomoloGene: 136759.Gene conserved in Homininae
PPBP	pro-platelet basic protein (chemokine (C-X-C motif) ligand 7)	Homo sapiens
PPBP	pro-platelet basic protein (chemokine (C-X-C motif) ligand 7)	Pan troglodytes
316: HomoloGene: 136758.Gene conserved in Homininae
PLN	phospholamban	Homo sapiens
PLN	phospholamban	Pan troglodytes
317: HomoloGene: 136757.Gene conserved in Amniota
PPP1R12B	protein phosphatase 1, regulatory subunit 12B	Homo sapiens
PPP1R12B	protein phosphatase 1, regulatory subunit 12B	Pan troglodytes
PPP1R12B	protein phosphatase 1, regulatory subunit 12B	Canis lupus familiaris
LOC101749340	protein phosphatase 1 regulatory subunit 12B-like	Gallus gallus
318: HomoloGene: 136756.Gene conserved in Amniota
MUC5B	mucin 5B, oligomeric mucus/gel-forming	Homo sapiens
MUC5B	mucin 5B, oligomeric mucus/gel-forming	Canis lupus familiaris
Muc5b	mucin 5, subtype B, tracheobronchial	Mus musculus
Muc5b	mucin 5B, oligomeric mucus/gel-forming	Rattus norvegicus
LOC100859916	mucin-5AC-like	Gallus gallus
319: HomoloGene: 136755.Gene conserved in Boreoeutheria
MUC2	mucin 2, oligomeric mucus/gel-forming	Homo sapiens
LOC102154704	mucin-2-like	Canis lupus familiaris
Muc2	mucin 2	Mus musculus
320: HomoloGene: 136754.Gene conserved in Catarrhini
KRT33B	keratin 33B	Homo sapiens
KRT33B	keratin 33B	Macaca mulatta
321: HomoloGene: 136753.Gene conserved in Homininae
IFNA10	interferon, alpha 10	Homo sapiens
IFNA4	interferon, alpha 4	Pan troglodytes
322: HomoloGene: 136752.Gene conserved in Homininae
GYPE	glycophorin E (MNS blood group)	Homo sapiens
GYPE2	glycophorin-E2	Pan troglodytes
323: HomoloGene: 136751.Gene conserved in Catarrhini
FLG	filaggrin	Homo sapiens
FLG	filaggrin	Pan troglodytes
LOC712658	filaggrin-like	Macaca mulatta
324: HomoloGene: 136750.Gene conserved in Euarchontoglires
CEACAM4	carcinoembryonic antigen-related cell adhesion molecule 4	Homo sapiens
CEACAM4	carcinoembryonic antigen-related cell adhesion molecule 4	Pan troglodytes
CEACAM4	carcinoembryonic antigen-related cell adhesion molecule 4	Macaca mulatta
Ceacam10	carcinoembryonic antigen-related cell adhesion molecule 10	Rattus norvegicus
325: HomoloGene: 136749.Gene conserved in Homininae
APOC1	apolipoprotein C-I	Homo sapiens
APOC1A	Apolipoprotein C-I, acidic form	Pan troglodytes
326: HomoloGene: 136748.Gene conserved in Homininae
CXCL1	chemokine (C-X-C motif) ligand 1 (melanoma growth stimulating activity, alpha)	Homo sapiens
CXCL1	chemokine (C-X-C motif) ligand 1 (melanoma growth stimulating activity, alpha)	Pan troglodytes
327: HomoloGene: 136747.Gene conserved in Homininae
LOC400863	uncharactered LOC400863	Homo sapiens
LOC746799	uncharacterized LOC746799	Pan troglodytes
328: HomoloGene: 136746.Gene conserved in Homininae
LOC101929372	uncharacterized LOC101929372	Homo sapiens
LOC101059583	uncharacterized LOC101059583	Pan troglodytes
329: HomoloGene: 136745.Gene conserved in Homininae
RP11-779O18.1	uncharacterized LOC101928093	Homo sapiens
LOC101056900	uncharacterized LOC101056900	Pan troglodytes
330: HomoloGene: 136744.Gene exclusive to H.sapiens
FAM72C	family with sequence similarity 72, member C	Homo sapiens
FAM72D	family with sequence similarity 72, member D	Homo sapiens
331: HomoloGene: 136743.Gene conserved in Catarrhini
KIAA1958	KIAA1958	Homo sapiens
KIAA1958	KIAA1958 ortholog	Pan troglodytes
KIAA1958	KIAA1958	Macaca mulatta
332: HomoloGene: 136742.Gene conserved in Boreoeutheria
LOC100996693	CAVP-target protein-like	Homo sapiens
LOC101058538	CAVP-target protein-like	Pan troglodytes
LOC102157227	CAVP-target protein-like	Canis lupus familiaris
333: HomoloGene: 136740.Gene conserved in Tetrapoda
NEDD4	neural precursor cell expressed, developmentally down-regulated 4, E3 ubiquitin protein ligase	Homo sapiens
NEDD4	neural precursor cell expressed, developmentally down-regulated 4, E3 ubiquitin protein ligase	Macaca mulatta
NEDD4	neural precursor cell expressed, developmentally down-regulated 4, E3 ubiquitin protein ligase	Canis lupus familiaris
NEDD4	neural precursor cell expressed, developmentally down-regulated 4, E3 ubiquitin protein ligase	Bos taurus
NEDD4	neural precursor cell expressed, developmentally down-regulated 4	Gallus gallus
nedd4	neural precursor cell expressed, developmentally down-regulated 4, E3 ubiquitin protein ligase	Xenopus (Silurana) tropicalis
334: HomoloGene: 136739.Gene conserved in Homininae
CYorf17	chromosome Y open reading frame 17	Homo sapiens
LOC101059107	putative uncharacterized protein CYorf17-like	Pan troglodytes
335: HomoloGene: 136738.Gene conserved in Catarrhini
ESRRA	estrogen-related receptor alpha	Homo sapiens
LOC722085	steroid hormone receptor ERR1-like	Macaca mulatta
336: HomoloGene: 136737.Gene conserved in Catarrhini
LOC100131303	uncharacterized LOC100131303	Homo sapiens
LOC701817	uncharacterized LOC701817	Macaca mulatta
337: HomoloGene: 136735.Gene conserved in Homininae
SSX1	synovial sarcoma, X breakpoint 1	Homo sapiens
LOC465644	protein SSX8-like	Pan troglodytes
338: HomoloGene: 136734.Gene conserved in Homininae
LINC00452	long intergenic non-protein coding RNA 452	Homo sapiens
LOC738960	uncharacterized LOC738960	Pan troglodytes
339: HomoloGene: 136733.Gene conserved in Homininae
RP11-290F20.3	uncharacterized LOC100506115	Homo sapiens
LOC100615910	uncharacterized LOC100615910	Pan troglodytes
340: HomoloGene: 136732.Gene conserved in Homininae
C10orf126	chromosome 10 open reading frame 126	Homo sapiens
LOC101059856	putative uncharacterized protein C10orf126-like	Pan troglodytes
341: HomoloGene: 136731.Gene conserved in Boreoeutheria
ANAPC15	anaphase promoting complex subunit 15	Homo sapiens
LOC695622	chromosome 11 open reading frame 51-like	Macaca mulatta
ANAPC15	anaphase promoting complex subunit 15	Canis lupus familiaris
342: HomoloGene: 136730.Gene conserved in Homininae
GDNF-AS1	GDNF antisense RNA 1 (head to head)	Homo sapiens
LOC101059243	uncharacterized LOC101059243	Pan troglodytes
343: HomoloGene: 136729.Gene conserved in Homininae
LOC388282	uncharacterized LOC388282	Homo sapiens
LOC738088	uncharacterized LOC738088	Pan troglodytes
344: HomoloGene: 136722.Gene conserved in Homininae
C5orf66	chromosome 5 open reading frame 66	Homo sapiens
LOC101057750	uncharacterized LOC101057750	Pan troglodytes
345: HomoloGene: 136721.Gene conserved in Euteleostomi
LOC100996634	transmembrane protein FLJ37396	Homo sapiens
C6H6orf183	chromosome 6 open reading frame, human C6orf183	Pan troglodytes
LOC612235	coiled-coil domain-containing protein 162-like	Canis lupus familiaris
LOC101748060	uncharacterized LOC101748060	Gallus gallus
LOC100536324	uncharacterized LOC100536324	Danio rerio
LOC100496491	coiled-coil domain-containing protein 162-like	Xenopus (Silurana) tropicalis
346: HomoloGene: 136720.Gene exclusive to H.sapiens
POTEB2	POTE ankyrin domain family, member B2	Homo sapiens
POTEB	POTE ankyrin domain family, member B	Homo sapiens
347: HomoloGene: 136717.Gene conserved in Homininae
ERCC6-PGBD3	ERCC6-PGBD3 readthrough	Homo sapiens
PGBD3	piggyBac transposable element derived 3	Pan troglodytes
348: HomoloGene: 136643.Gene conserved in Homininae
C11orf44	chromosome 11 open reading frame 44	Homo sapiens
LOC100611626	uncharacterized LOC100611626	Pan troglodytes
349: HomoloGene: 136642.Gene conserved in Homininae
C9orf92	chromosome 9 open reading frame 92	Homo sapiens
LOC465004	putative uncharacterized protein C9orf92-like	Pan troglodytes
350: HomoloGene: 136641.Gene conserved in Catarrhini
FTH1P18	ferritin, heavy polypeptide 1 pseudogene 18	Homo sapiens
LOC714149	putative ferritin heavy polypeptide-like 19-like	Macaca mulatta
351: HomoloGene: 136640.Gene conserved in Homininae
LOC441155	zinc finger CCCH-type domain-containing-like	Homo sapiens
LOC741587	zinc finger CCCH domain-containing protein 11A-like	Pan troglodytes
352: HomoloGene: 136638.Gene conserved in Euarchontoglires
TTC30A	tetratricopeptide repeat domain 30A	Homo sapiens
TTC30A	tetratricopeptide repeat domain 30A	Pan troglodytes
TTC30A	tetratricopeptide repeat domain 30A	Macaca mulatta
Ttc30a1	tetratricopeptide repeat domain 30A1	Mus musculus
LOC100362431	tetratricopeptide repeat domain 30B	Rattus norvegicus
353: HomoloGene: 136636.Gene conserved in Tetrapoda
COL26A1	collagen, type XXVI, alpha 1	Homo sapiens
Col26a1	collagen, type XXVI, alpha 1	Mus musculus
Col26a1	collagen, type XXVI, alpha 1	Rattus norvegicus
EMID2	EMI domain containing 2	Gallus gallus
col26a1	collagen, type XXVI, alpha 1	Xenopus (Silurana) tropicalis
354: HomoloGene: 136635.Gene conserved in Catarrhini
HLA-DRB1	major histocompatibility complex, class II, DR beta 1	Homo sapiens
PATR-DQB1	major histocompatibility complex, class II, DQ beta 1	Pan troglodytes
LOC705588	HLA class II histocompatibility antigen, DRB1-4 beta chain-like	Macaca mulatta
MAMU-DRB5	HLA class II histocompatibility antigen, DRB1-4 beta chain	Macaca mulatta
355: HomoloGene: 136632.Gene conserved in Homininae
LOC643355	uncharacterized LOC643355	Homo sapiens
LOC101057411	uncharacterized LOC101057411	Pan troglodytes
356: HomoloGene: 136628.Gene conserved in Euteleostomi
ASCL5	achaete-scute family bHLH transcription factor 5	Homo sapiens
LOC100614803	achaete-scute homolog 5-like	Pan troglodytes
ASCL5	achaete-scute complex homolog 5 (Drosophila)	Canis lupus familiaris
ASCL5	achaete-scute complex homolog 5 (Drosophila)	Bos taurus
Ascl5	achaete-scute complex homolog 5 (Drosophila)	Mus musculus
Ascl5	achaete-scute family bHLH transcription factor 5	Rattus norvegicus
LOC101887049	achaete-scute homolog 5-like	Danio rerio
357: HomoloGene: 136614.Gene conserved in Bilateria
SLC35A2	solute carrier family 35 (UDP-galactose transporter), member A2	Homo sapiens
nstp-5	nstp-5	Caenorhabditis elegans
358: HomoloGene: 136562.Gene conserved in Homininae
C13orf45	chromosome 13 open reading frame 45	Homo sapiens
LOC736687	uncharacterized LOC736687	Pan troglodytes
359: HomoloGene: 136561.Gene exclusive to H.sapiens
LOC100288966	POTE ankyrin domain family member D-like	Homo sapiens
POTED	POTE ankyrin domain family, member D	Homo sapiens
360: HomoloGene: 136560.Gene conserved in Boreoeutheria
KRTAP29-1	keratin associated protein 29-1	Homo sapiens
LOC100425168	putative keratin-associated protein 10-like ENSP00000375148-like	Macaca mulatta
LOC101907983	keratin-associated protein 29-1-like	Bos taurus
LOC102554016	keratin-associated protein 29-1-like	Rattus norvegicus
LOC102554192	keratin-associated protein 29-1-like	Rattus norvegicus
361: HomoloGene: 136559.Gene conserved in Homininae
KRTAP1-4	keratin associated protein 1-4	Homo sapiens
KRTAP1-4	keratin-associated protein 1-4-like	Pan troglodytes
362: HomoloGene: 136557.Gene conserved in Catarrhini
USP17L3	ubiquitin specific peptidase 17-like family member 3	Homo sapiens
USP17L4	ubiquitin specific peptidase 17-like family member 4	Homo sapiens
USP17L8	ubiquitin specific peptidase 17-like family member 8	Homo sapiens
USP17L2	ubiquitin specific peptidase 17-like family member 2	Homo sapiens
USP17L1P	ubiquitin specific peptidase 17-like family member 1, pseudogene	Homo sapiens
USP17L2	ubiquitin specific peptidase 17-like family member 2	Macaca mulatta
363: HomoloGene: 136556.Gene conserved in Euteleostomi
SSUH2	ssu-2 homolog (C. elegans)	Homo sapiens
SSUH2	ssu-2 homolog (C. elegans)	Pan troglodytes
SSUH2	ssu-2 homolog (C. elegans)	Macaca mulatta
SSUH2	ssu-2 homolog (C. elegans)	Canis lupus familiaris
C22H3orf32	chromosome 22 open reading frame, human C3orf32	Bos taurus
Ssu2	ssu-2 homolog (C. elegans)	Mus musculus
Ssuh2	ssu-2 homolog	Rattus norvegicus
LOC101882914	protein SSUH2 homolog	Danio rerio
LOC493204	uncharacterized protein C3orf32	Xenopus (Silurana) tropicalis
LOC100493548	protein SSUH2 homolog	Xenopus (Silurana) tropicalis
LOC101730230	protein SSUH2 homolog	Xenopus (Silurana) tropicalis
ssuh2	ssu-2 homolog	Xenopus (Silurana) tropicalis
364: HomoloGene: 136553.Gene conserved in Homininae
RP5-1097F14.3	uncharacterized LOC149373	Homo sapiens
LOC101058935	uncharacterized LOC101058935	Pan troglodytes
365: HomoloGene: 136552.Gene conserved in Homininae
LOC388813	uncharacterized protein ENSP00000383407-like	Homo sapiens
LOC473916	putative uncharacterized protein ENSP00000383407-like	Pan troglodytes
366: HomoloGene: 136551.Gene conserved in Opisthokonta
SLC25A1	solute carrier family 25 (mitochondrial carrier; citrate transporter), member 1	Homo sapiens
slc25a1b	slc25a1 solute carrier family 25 (mitochondrial carrier; citrate transporter), member 1b	Danio rerio
CTP1	CTP1	Saccharomyces cerevisiae
KLLA0E18723g	KLLA0E18723g	Kluyveromyces lactis
MGG_09441	MGG_09441	Magnaporthe oryzae
367: HomoloGene: 136546.Gene conserved in Homininae
C12orf79	chromosome 12 open reading frame 79	Homo sapiens
LOC735687	uncharacterized LOC735687	Pan troglodytes
368: HomoloGene: 136536.Gene conserved in Homininae
MT2A	metallothionein 2A	Homo sapiens
MT2A	metallothionein 2A	Pan troglodytes
369: HomoloGene: 136530.Gene conserved in Homininae
MT1H	metallothionein 1H	Homo sapiens
MT1H	metallothionein 1H	Pan troglodytes
370: HomoloGene: 136524.Gene conserved in Catarrhini
KHDC1	KH homology domain containing 1	Homo sapiens
KHDC1	KH homology domain containing 1	Pan troglodytes
KHDC1	KH homology domain containing 1	Macaca mulatta
371: HomoloGene: 136523.Gene conserved in Homininae
KRTAP4-4	keratin associated protein 4-4	Homo sapiens
KRTAP4-4	keratin associated protein 4-4	Pan troglodytes
372: HomoloGene: 136522.Gene conserved in Homininae
ZNF552	zinc finger protein 552	Homo sapiens
ZNF552	zinc finger protein 552	Pan troglodytes
373: HomoloGene: 136521.Gene conserved in Catarrhini
CYLC2	cylicin, basic protein of sperm head cytoskeleton 2	Homo sapiens
CYLC2	cylicin, basic protein of sperm head cytoskeleton 2	Pan troglodytes
CYLC2	cylicin, basic protein of sperm head cytoskeleton 2	Macaca mulatta
374: HomoloGene: 136518.Gene conserved in Catarrhini
CCDC71	coiled-coil domain containing 71	Homo sapiens
CCDC71	coiled-coil domain containing 71	Pan troglodytes
CCDC71	coiled-coil domain containing 71	Macaca mulatta
375: HomoloGene: 136517.Gene conserved in Catarrhini
TNP1	transition protein 1 (during histone to protamine replacement)	Homo sapiens
TNP1	transition protein 1 (during histone to protamine replacement)	Pan troglodytes
TNP1	transition protein 1 (during histone to protamine replacement)	Macaca mulatta
376: HomoloGene: 136516.Gene conserved in Boreoeutheria
RANBP3	RAN binding protein 3	Homo sapiens
RANBP3	RAN binding protein 3	Pan troglodytes
LOC701147	ran-binding protein 3-like	Macaca mulatta
RANBP3	RAN binding protein 3	Canis lupus familiaris
Ranbp3	RAN binding protein 3	Mus musculus
Ranbp3	RAN binding protein 3	Rattus norvegicus
377: HomoloGene: 136512.Gene conserved in Homininae
FOXP1	forkhead box P1	Homo sapiens
FOXP1	forkhead box P1	Pan troglodytes
378: HomoloGene: 136511.Gene conserved in Boreoeutheria
PTMA	prothymosin, alpha	Homo sapiens
PTMA	prothymosin, alpha	Pan troglodytes
LOC101058118	prothymosin alpha-like	Pan troglodytes
LOC694887	uncharacterized LOC694887	Macaca mulatta
PTMA	prothymosin, alpha	Canis lupus familiaris
379: HomoloGene: 136508.Gene conserved in Opisthokonta
TIGD6	tigger transposable element derived 6	Homo sapiens
TIGD6	tigger transposable element derived 6	Pan troglodytes
TIGD6	tigger transposable element derived 6	Canis lupus familiaris
cbp1	cbp1	Schizosaccharomyces pombe
cbh1	cbh1	Schizosaccharomyces pombe
cbh2	cbh2	Schizosaccharomyces pombe
NCU00996	NCU00996	Neurospora crassa
380: HomoloGene: 136507.Gene conserved in Bilateria
LMO3	LIM domain only 3 (rhombotin-like 2)	Homo sapiens
AgaP_AGAP010391	AgaP_AGAP010391	Anopheles gambiae
381: HomoloGene: 136506.Gene conserved in Homininae
C17orf112	chromosome 17 open reading frame 112	Homo sapiens
C17H17orf112	chromosome 17 open reading frame, human C17orf112	Pan troglodytes
382: HomoloGene: 136505.Gene conserved in Homininae
AC022173.2	uncharacterized LOC100130880	Homo sapiens
LOC101059382	uncharacterized LOC101059382	Pan troglodytes
383: HomoloGene: 136504.Gene conserved in Homininae
C18orf64	chromosome 18 open reading frame 64	Homo sapiens
LOC101059842	uncharacterized LOC101059842	Pan troglodytes
384: HomoloGene: 136503.Gene conserved in Homininae
SMCR9	Smith-Magenis syndrome chromosome region, candidate 9	Homo sapiens
SMCR9	Smith-Magenis syndrome chromosome region, candidate 9	Pan troglodytes
385: HomoloGene: 136502.Gene conserved in Homininae
C6orf7	chromosome 6 open reading frame 7	Homo sapiens
LOC101057754	uncharacterized LOC101057754	Pan troglodytes
386: HomoloGene: 136497.Gene conserved in Euteleostomi
GCG	glucagon	Homo sapiens
gcgb	glucagon b	Danio rerio
387: HomoloGene: 136496.Gene exclusive to H.sapiens
LOC100507462	uncharacterized LOC100507462	Homo sapiens
LOC101926982	protein GVQW1-like	Homo sapiens
388: HomoloGene: 136495.Gene conserved in Euarchontoglires
C1orf234	chromosome 1 open reading frame 234	Homo sapiens
LOC709002	uncharacterized LOC709002	Macaca mulatta
4930549C01Rik	RIKEN cDNA 4930549C01 gene	Mus musculus
LOC102552669	uncharacterized LOC102552669	Rattus norvegicus
389: HomoloGene: 136494.Gene conserved in Homininae
LOC389831	uncharacterized LOC389831	Homo sapiens
LOC102724219	uncharacterized LOC102724219	Homo sapiens
LOC102723360	uncharacterized LOC102723360	Homo sapiens
LOC102724441	uncharacterized LOC102724441	Homo sapiens
LOC102724951	uncharacterized LOC102724951	Homo sapiens
LOC102724843	uncharacterized LOC102724843	Homo sapiens
LOC101058456	uncharacterized LOC101058456	Pan troglodytes
390: HomoloGene: 136493.Gene conserved in Boreoeutheria
CASP4	caspase 4, apoptosis-related cysteine peptidase	Homo sapiens
CASP4	caspase 4, apoptosis-related cysteine peptidase	Pan troglodytes
CASP4	caspase 4, apoptosis-related cysteine peptidase	Macaca mulatta
CASP4	caspase 4, apoptosis-related cysteine peptidase	Bos taurus
Casp4	caspase 4, apoptosis-related cysteine peptidase	Mus musculus
Casp4	caspase 4, apoptosis-related cysteine peptidase	Rattus norvegicus
391: HomoloGene: 136491.Gene conserved in Euarchontoglires
LOC554223	histocompatibility antigen-related	Homo sapiens
LOC102546968	RT1 class I histocompatibility antigen, AA alpha chain-like	Rattus norvegicus
392: HomoloGene: 136490.Gene conserved in Homininae
TGOLN2	trans-golgi network protein 2	Homo sapiens
TGOLN2	trans-golgi network protein 2	Pan troglodytes
393: HomoloGene: 136488.Gene conserved in Boreoeutheria
NCL	nucleolin	Homo sapiens
NCL	nucleolin	Pan troglodytes
LOC720965	nucleolin-like	Macaca mulatta
NCL	nucleolin	Canis lupus familiaris
NCL	nucleolin	Bos taurus
Ncl	nucleolin	Mus musculus
Ncl	nucleolin	Rattus norvegicus
394: HomoloGene: 136483.Gene conserved in Boreoeutheria
OTUD5	OTU deubiquitinase 5	Homo sapiens
OTUD5	OTU domain containing 5	Canis lupus familiaris
OTUD5	OTU domain containing 5	Bos taurus
395: HomoloGene: 136481.Gene conserved in Homininae
THEG5	testis highly expressed protein 5	Homo sapiens
LOC100609969	uncharacterized LOC100609969	Pan troglodytes
396: HomoloGene: 136478.Gene conserved in Homininae
TRIM34	tripartite motif containing 34	Homo sapiens
TRIM34	tripartite motif containing 34	Pan troglodytes
397: HomoloGene: 136477.Gene conserved in Catarrhini
MUC1	mucin 1, cell surface associated	Homo sapiens
MUC1	mucin 1, cell surface associated	Pan troglodytes
LOC717546	mucin-1-like	Macaca mulatta
398: HomoloGene: 136473.Gene conserved in Amniota
NDUFC2-KCTD14	NDUFC2-KCTD14 readthrough	Homo sapiens
NDUFC2	NADH dehydrogenase (ubiquinone) 1, subcomplex unknown, 2, 14.5kDa	Gallus gallus
399: HomoloGene: 136465.Gene conserved in Eukaryota
RBM39	RNA binding motif protein 39	Homo sapiens
RBM39	RNA binding motif protein 39	Pan troglodytes
RBM39	RNA binding motif protein 39	Canis lupus familiaris
RBM39	RNA binding motif protein 39	Bos taurus
Rbm39	RNA binding motif protein 39	Mus musculus
LOC100910882	RNA-binding protein 39-like	Rattus norvegicus
AT2G16940	AT2G16940	Arabidopsis thaliana
AT5G09880	AT5G09880	Arabidopsis thaliana
400: HomoloGene: 136464.Gene conserved in Opisthokonta
CHURC1-FNTB	CHURC1-FNTB readthrough	Homo sapiens
FNTB	farnesyltransferase, CAAX box, beta	Pan troglodytes
RAM1	RAM1	Saccharomyces cerevisiae
KLLA0F07161g	KLLA0F07161g	Kluyveromyces lactis
AGOS_ADR275W	AGOS_ADR275W	Eremothecium gossypii
cpp1	cpp1	Schizosaccharomyces pombe
MGG_01287	MGG_01287	Magnaporthe oryzae
NCU05999	NCU05999	Neurospora crassa
401: HomoloGene: 136463.Gene conserved in Opisthokonta
HSPE1-MOB4	HSPE1-MOB4 readthrough	Homo sapiens
MGG_07095	MGG_07095	Magnaporthe oryzae
402: HomoloGene: 136462.Gene conserved in Homininae
NCR3LG1	natural killer cell cytotoxicity receptor 3 ligand 1	Homo sapiens
NCR3LG1	natural killer cell cytotoxicity receptor 3 ligand 1	Pan troglodytes
403: HomoloGene: 136449.Gene conserved in Homininae
CFHR4	complement factor H-related 4	Homo sapiens
CFHR4	complement factor H-related 4	Pan troglodytes
404: HomoloGene: 136447.Gene conserved in Euarchontoglires
LOC102723899	pituitary tumor-transforming gene 1 protein-interacting protein-like	Homo sapiens
LOC101058276	uncharacterized LOC101058276	Pan troglodytes
1700015F17Rik	RIKEN cDNA 1700015F17 gene	Mus musculus
405: HomoloGene: 136445.Gene conserved in Boreoeutheria
RPL36A-HNRNPH2	RPL36A-HNRNPH2 readthrough	Homo sapiens
LOC703365	60S ribosomal protein L36a-like	Macaca mulatta
LOC102157323	60S ribosomal protein L36a-like	Canis lupus familiaris
LOC100910714	60S ribosomal protein L36a-like	Rattus norvegicus
406: HomoloGene: 136442.Gene conserved in Eukaryota
BCL2L2-PABPN1	BCL2L2-PABPN1 readthrough	Homo sapiens
LOC713572	polyadenylate-binding protein 2-like	Macaca mulatta
pabpn1	poly(A) binding protein, nuclear 1	Danio rerio
PABN1	PABN1	Arabidopsis thaliana
407: HomoloGene: 136440.Gene exclusive to H.sapiens
KLRC4-KLRK1	KLRC4-KLRK1 readthrough	Homo sapiens
KLRK1	killer cell lectin-like receptor subfamily K, member 1	Homo sapiens
408: HomoloGene: 136439.Gene conserved in Amniota
RBM25	RNA binding motif protein 25	Homo sapiens
RBM25	RNA binding motif protein 25	Pan troglodytes
RBM25	RNA binding motif protein 25	Macaca mulatta
RBM25	RNA binding motif protein 25	Bos taurus
RBM25	RNA binding motif protein 25	Gallus gallus
409: HomoloGene: 136429.Gene conserved in Homininae
BTN3A2	butyrophilin, subfamily 3, member A2	Homo sapiens
BTN3A2	butyrophilin, subfamily 3, member A2	Pan troglodytes
410: HomoloGene: 136416.Gene conserved in Homininae
C6orf99	chromosome 6 open reading frame 99	Homo sapiens
C6H6orf99	chromosome 6 open reading frame, human C6orf99	Pan troglodytes
411: HomoloGene: 136415.Gene conserved in Euteleostomi
KCNJ18	potassium inwardly-rectifying channel, subfamily J, member 18	Homo sapiens
si:ch211-23l10.2	si:ch211-23l10.2	Danio rerio
412: HomoloGene: 136414.Gene conserved in Amniota
ZNF850	zinc finger protein 850	Homo sapiens
ZNF850	zinc finger protein 850	Pan troglodytes
ZNF461	zinc finger protein 461	Canis lupus familiaris
LOC101751227	zinc finger protein 792-like	Gallus gallus
413: HomoloGene: 136411.Gene conserved in Boreoeutheria
PALM2-AKAP2	PALM2-AKAP2 readthrough	Homo sapiens
AKAP2	A kinase (PRKA) anchor protein 2	Macaca mulatta
AKAP2	A kinase (PRKA) anchor protein 2	Bos taurus
414: HomoloGene: 136405.Gene conserved in Boreoeutheria
HRK	harakiri, BCL2 interacting protein	Homo sapiens
HRK	harakiri, BCL2 interacting protein (contains only BH3 domain)	Pan troglodytes
HRK	harakiri, BCL2 interacting protein (contains only BH3 domain)	Bos taurus
415: HomoloGene: 136401.Gene conserved in Boreoeutheria
YAF2	YY1 associated factor 2	Homo sapiens
YAF2	YY1 associated factor 2	Pan troglodytes
YAF2	YY1 associated factor 2	Macaca mulatta
YAF2	YY1 associated factor 2	Canis lupus familiaris
416: HomoloGene: 136398.Gene conserved in Euarchontoglires
FLJ22184	putative uncharacterized protein FLJ22184	Homo sapiens
LOC710443	uncharacterized LOC710443	Macaca mulatta
BC068157	cDNA sequence BC068157	Mus musculus
RGD1566084	similar to Hypothetical protein LOC73072	Rattus norvegicus
417: HomoloGene: 136368.Gene conserved in Eukaryota
ABCB4	ATP-binding cassette, sub-family B (MDR/TAP), member 4	Homo sapiens
ABCB4	ATP-binding cassette, sub-family B (MDR/TAP), member 4	Pan troglodytes
ABCB4	ATP-binding cassette, sub-family B (MDR/TAP), member 4	Canis lupus familiaris
ABCB4	ATP-binding cassette, sub-family B (MDR/TAP), member 4	Bos taurus
Abcb4	ATP-binding cassette, sub-family B (MDR/TAP), member 4	Mus musculus
Abcb4	ATP-binding cassette, subfamily B (MDR/TAP), member 4	Rattus norvegicus
ABCB1LA	ATP-binding cassette, sub-family B (MDR/TAP), member 1-like A	Gallus gallus
ABCB1LB	ATP-binding cassette, sub-family B (MDR/TAP), member 1-like B	Gallus gallus
Mdr65	Multiple drug resistance 65	Drosophila melanogaster
CG10226	CG10226	Drosophila melanogaster
Os01g0534700	Os01g0534700	Oryza sativa
418: HomoloGene: 136365.Gene conserved in Catarrhini
CARD8	caspase recruitment domain family, member 8	Homo sapiens
CARD8	caspase recruitment domain family, member 8	Pan troglodytes
CARD8	caspase recruitment domain family, member 8	Macaca mulatta
419: HomoloGene: 136364.Gene conserved in Homininae
PSG1	pregnancy specific beta-1-glycoprotein 1	Homo sapiens
LOC100612418	pregnancy-specific beta-1-glycoprotein 8-like	Pan troglodytes
PSG8	pregnancy specific beta-1-glycoprotein 8	Pan troglodytes
420: HomoloGene: 136358.Gene conserved in Boreoeutheria
HIST1H2BF	histone cluster 1, H2bf	Homo sapiens
LOC471880	histone H2B type 1-C/E/F/G/I-like	Pan troglodytes
LOC100856099	histone H2B type 1-like	Canis lupus familiaris
LOC618012	histone H2B type 1-like	Bos taurus
Hist1h2be	histone cluster 1, H2be	Mus musculus
LOC100365043	histone cluster 1, H2bd-like	Rattus norvegicus
421: HomoloGene: 136353.Gene conserved in Boreoeutheria
MAMLD1	mastermind-like domain containing 1	Homo sapiens
MAMLD1	mastermind-like domain containing 1	Macaca mulatta
MAMLD1	mastermind-like domain containing 1	Bos taurus
422: HomoloGene: 136344.Gene conserved in Boreoeutheria
ZNF573	zinc finger protein 573	Homo sapiens
ZNF573	zinc finger protein 573	Canis lupus familiaris
423: HomoloGene: 136343.Gene conserved in Catarrhini
ZNF347	zinc finger protein 347	Homo sapiens
ZNF347	zinc finger protein 347	Pan troglodytes
ZNF347	zinc finger protein 347	Macaca mulatta
424: HomoloGene: 136342.Gene conserved in Boreoeutheria
CELF1	CUGBP, Elav-like family member 1	Homo sapiens
CELF1	CUGBP, Elav-like family member 1	Macaca mulatta
CELF1	CUGBP, Elav-like family member 1	Canis lupus familiaris
425: HomoloGene: 136334.Gene conserved in Catarrhini
LOC100506374	uncharacterized LOC100506374	Homo sapiens
LOC101057406	uncharacterized LOC101057406	Pan troglodytes
ESP16.9	epididymis-specific protein	Macaca mulatta
426: HomoloGene: 136329.Gene conserved in Homininae
NUTM2G	NUT family member 2G	Homo sapiens
NUTM2F	NUT family member 2F	Homo sapiens
FAM22F	family with sequence similarity 22, member F	Pan troglodytes
427: HomoloGene: 136314.Gene conserved in Euteleostomi
AFF2	AF4/FMR2 family, member 2	Homo sapiens
AFF2	AF4/FMR2 family, member 2	Macaca mulatta
AFF2	AF4/FMR2 family, member 2	Gallus gallus
LOC100330019	AF4/FMR2 family member 2-like	Danio rerio
aff2	AF4/FMR2 family, member 2	Xenopus (Silurana) tropicalis
428: HomoloGene: 136310.Gene conserved in Boreoeutheria
C4orf48	chromosome 4 open reading frame 48	Homo sapiens
C4H4orf48	chromosome 4 open reading frame, human C4orf48	Pan troglodytes
LOC722367	uncharacterized protein C4orf48-like	Macaca mulatta
C3H4orf48	chromosome 3 open reading frame, human C4orf48	Canis lupus familiaris
C6H4orf48	chromosome 6 open reading frame, human C4orf48	Bos taurus
429: HomoloGene: 136308.Gene conserved in Boreoeutheria
TMEM92	transmembrane protein 92	Homo sapiens
LOC747062	uncharacterized LOC747062	Pan troglodytes
LOC701913	transmembrane protein 92-like	Macaca mulatta
TMEM92	transmembrane protein 92	Canis lupus familiaris
430: HomoloGene: 136304.Gene conserved in Euarchontoglires
TAS2R31	taste receptor, type 2, member 31	Homo sapiens
TAS2R31	taste receptor, type 2, member 31	Pan troglodytes
LOC693892	taste receptor type 2 member 46-like	Macaca mulatta
Tas2r136	taste receptor, type 2, member 136	Mus musculus
Tas2r136	taste receptor, type 2, member 136	Rattus norvegicus
431: HomoloGene: 136297.Gene conserved in Opisthokonta
NLGN4X	neuroligin 4, X-linked	Homo sapiens
NLGN4X	neuroligin 4, X-linked	Pan troglodytes
nlgn4a	neuroligin 4a	Danio rerio
MGG_00499	MGG_00499	Magnaporthe oryzae
NCU02679	NCU02679	Neurospora crassa
432: HomoloGene: 136296.Gene conserved in Euarchontoglires
ZNF726	zinc finger protein 726	Homo sapiens
ZNF726	zinc finger protein 726	Pan troglodytes
Zfp712	zinc finger protein 712	Mus musculus
433: HomoloGene: 136295.Gene conserved in Euarchontoglires
DMKN	dermokine	Homo sapiens
DMKN	dermokine	Pan troglodytes
LOC718709	dermokine-like	Macaca mulatta
Dmkn	dermokine	Mus musculus
434: HomoloGene: 136290.Gene conserved in Homininae
ATP5L2	ATP synthase, H+ transporting, mitochondrial Fo complex, subunit G2	Homo sapiens
ATP5L2	ATP synthase, H+ transporting, mitochondrial Fo complex, subunit G2	Pan troglodytes
435: HomoloGene: 136289.Gene conserved in Catarrhini
L1TD1	LINE-1 type transposase domain containing 1	Homo sapiens
L1TD1	LINE-1 type transposase domain containing 1	Pan troglodytes
L1TD1	LINE-1 type transposase domain containing 1	Macaca mulatta
436: HomoloGene: 136285.Gene conserved in Amniota
NEB	nebulin	Homo sapiens
NEB	nebulin	Bos taurus
Neb	nebulin	Mus musculus
Neb	nebulin	Rattus norvegicus
NEB	nebulin	Gallus gallus
437: HomoloGene: 136284.Gene conserved in Homininae
STEAP1B	STEAP family member 1B	Homo sapiens
STEAP1B	STEAP family member 1B	Pan troglodytes
438: HomoloGene: 136283.Gene conserved in Homininae
ZNF705G	zinc finger protein 705G	Homo sapiens
ZNF705G	zinc finger protein 705G	Pan troglodytes
439: HomoloGene: 136282.Gene conserved in Catarrhini
C6orf132	chromosome 6 open reading frame 132	Homo sapiens
C6H6orf132	chromosome 6 open reading frame, human C6orf132	Pan troglodytes
LOC697056	uncharacterized protein C6orf132-like	Macaca mulatta
440: HomoloGene: 136272.Gene conserved in Euarchontoglires
ZNF559-ZNF177	ZNF559-ZNF177 readthrough	Homo sapiens
Zfp931	zinc finger protein 931	Mus musculus
LOC102639598	zinc finger protein 120-like	Mus musculus
Gm14306	predicted gene 14306	Mus musculus
441: HomoloGene: 136269.Gene conserved in Euarchontoglires
RBMXL1	RNA binding motif protein, X-linked-like 1	Homo sapiens
Rbmxl1	RNA binding motif protein, X-linked-like 1	Rattus norvegicus
442: HomoloGene: 136264.Gene conserved in Boreoeutheria
HIST2H2BF	histone cluster 2, H2bf	Homo sapiens
LOC457260	histone H2B type 2-F-like	Pan troglodytes
LOC704845	uncharacterized LOC704845	Macaca mulatta
LOC608682	histone H2B type 1-like	Canis lupus familiaris
LOC505183	histone H2B type 1-like	Bos taurus
Hist2h2bb	histone cluster 2, H2bb	Mus musculus
LOC100912338	histone H2B type 2-B-like	Rattus norvegicus
443: HomoloGene: 136256.Gene conserved in Boreoeutheria
CC2D2B	coiled-coil and C2 domain containing 2B	Homo sapiens
CC2D2B	coiled-coil and C2 domain containing 2B	Pan troglodytes
CC2D2B	coiled-coil and C2 domain containing 2B	Canis lupus familiaris
444: HomoloGene: 136253.Gene conserved in Boreoeutheria
NACAD	NAC alpha domain containing	Homo sapiens
NACAD	NAC alpha domain containing	Pan troglodytes
NACAD	NAC alpha domain containing	Bos taurus
445: HomoloGene: 136252.Gene conserved in Amniota
NOS1AP	nitric oxide synthase 1 (neuronal) adaptor protein	Homo sapiens
LOC101058258	carboxyl-terminal PDZ ligand of neuronal nitric oxide synthase protein-like	Pan troglodytes
NOS1AP	nitric oxide synthase 1 (neuronal) adaptor protein	Bos taurus
NOS1AP	nitric oxide synthase 1 (neuronal) adaptor protein	Gallus gallus
446: HomoloGene: 136248.Gene conserved in Bilateria
HIST1H4L	histone cluster 1, H4l	Homo sapiens
LOC735611	histone H4-like	Pan troglodytes
LOC698354	histone H4-like	Macaca mulatta
LOC488260	histone H4-like	Canis lupus familiaris
LOC530773	germinal histone H4-like	Bos taurus
Hist1h4n	histone cluster 1, H4n	Mus musculus
LOC100912290	histone H4-like	Rattus norvegicus
LOC101882398	histone H4-like	Danio rerio
His4r	Histone H4 replacement	Drosophila melanogaster
LOC100485962	histone H4-like	Xenopus (Silurana) tropicalis
447: HomoloGene: 136245.Gene conserved in Catarrhini
CT47B1	cancer/testis antigen family 47, member B1	Homo sapiens
CT47B1	cancer/testis antigen 47B-like	Pan troglodytes
LOC696321	cancer/testis antigen 47B-like	Macaca mulatta
LOC697148	cancer/testis antigen 47B-like	Macaca mulatta
448: HomoloGene: 136240.Gene conserved in Homininae
TYW1B	tRNA-yW synthesizing protein 1 homolog B (S. cerevisiae)	Homo sapiens
TYW1B	tRNA-yW synthesizing protein 1 homolog B (S. cerevisiae)	Pan troglodytes
449: HomoloGene: 136239.Gene conserved in Catarrhini
RBMXL3	RNA binding motif protein, X-linked-like 3	Homo sapiens
LOC708543	RNA-binding motif protein, X-linked-like-3-like	Macaca mulatta
450: HomoloGene: 136238.Gene conserved in Homininae
C12orf75	chromosome 12 open reading frame 75	Homo sapiens
C12H12orf75	chromosome 12 open reading frame, human C12orf75	Pan troglodytes
451: HomoloGene: 136236.Gene conserved in Catarrhini
RFPL4A	ret finger protein-like 4A	Homo sapiens
RFPL4AL1	ret finger protein-like 4A-like 1	Homo sapiens
LOC703723	ret finger protein-like 4A-like	Macaca mulatta
452: HomoloGene: 136235.Gene conserved in Boreoeutheria
ZNF814	zinc finger protein 814	Homo sapiens
ZNF814	zinc finger protein 814	Pan troglodytes
LOC102152013	zinc finger protein 850-like	Canis lupus familiaris
ZNF154	zinc finger protein 154	Bos taurus
453: HomoloGene: 136220.Gene conserved in Boreoeutheria
MACF1	microtubule-actin crosslinking factor 1	Homo sapiens
MACF1	microtubule-actin crosslinking factor 1	Pan troglodytes
LOC718651	microtubule-actin cross-linking factor 1, isoform 4-like	Macaca mulatta
MACF1	microtubule-actin crosslinking factor 1	Bos taurus
454: HomoloGene: 136218.Gene conserved in Homininae
C11orf21	chromosome 11 open reading frame 21	Homo sapiens
C11H11orf21	chromosome 11 open reading frame, human C11orf21	Pan troglodytes
455: HomoloGene: 136217.Gene conserved in Euarchontoglires
CCDC121	coiled-coil domain containing 121	Homo sapiens
CCDC121	coiled-coil domain containing 121	Pan troglodytes
LOC702143	coiled-coil domain-containing protein 121-like	Macaca mulatta
Ccdc121	coiled-coil domain containing 121	Mus musculus
Ccdc121	coiled-coil domain containing 121	Rattus norvegicus
456: HomoloGene: 136214.Gene conserved in Euteleostomi
MALRD1	MAM and LDL receptor class A domain containing 1	Homo sapiens
LOC102635496	MAM and LDL-receptor class A domain-containing protein C10orf112-like	Mus musculus
LOC100361092	hypothetical protein LOC100361092	Rattus norvegicus
C10ORF112	chromosome 2 open reading frame, human C10orf112	Gallus gallus
malrd1	MAM and LDL receptor class A domain containing 1	Danio rerio
LOC100496835	MAM and LDL-receptor class A domain-containing protein C10orf112-like	Xenopus (Silurana) tropicalis
457: HomoloGene: 136205.Gene conserved in Catarrhini
SMCP	sperm mitochondria-associated cysteine-rich protein	Homo sapiens
SMCP	sperm mitochondria-associated cysteine-rich protein	Pan troglodytes
SMCP	sperm mitochondria-associated cysteine-rich protein	Macaca mulatta
458: HomoloGene: 136201.Gene conserved in Homininae
ZNF843	zinc finger protein 843	Homo sapiens
ZNF843	zinc finger protein 843	Pan troglodytes
459: HomoloGene: 136199.Gene conserved in Euarchontoglires
IFITM3	interferon induced transmembrane protein 3	Homo sapiens
IFITM3	interferon induced transmembrane protein 3	Pan troglodytes
LOC100430243	interferon-induced transmembrane protein 3-like	Macaca mulatta
Ifitm3	interferon induced transmembrane protein 3	Mus musculus
Ifitm3	interferon induced transmembrane protein 3	Rattus norvegicus
460: HomoloGene: 136198.Gene conserved in Amniota
PTGES3L-AARSD1	PTGES3L-AARSD1 readthrough	Homo sapiens
LOC712203	alanyl-tRNA editing protein Aarsd1-like	Macaca mulatta
AARSD1	alanyl-tRNA synthetase domain containing 1	Gallus gallus
461: HomoloGene: 136195.Gene conserved in Homininae
NPIPB5	nuclear pore complex interacting protein family, member B5	Homo sapiens
NPIPB3	nuclear pore complex interacting protein family, member B3	Homo sapiens
NPIPB4	nuclear pore complex interacting protein family, member B4	Homo sapiens
NPIPB11	nuclear pore complex interacting protein family, member B11	Homo sapiens
LOC750787	putative NPIP-like protein LOC613037-like	Pan troglodytes
462: HomoloGene: 136182.Gene conserved in Catarrhini
PRR23C	proline rich 23C	Homo sapiens
PRR23C	proline rich 23C	Pan troglodytes
LOC715886	proline-rich protein 23A-like	Macaca mulatta
463: HomoloGene: 136178.Gene conserved in Homininae
TOMM5	translocase of outer mitochondrial membrane 5 homolog (yeast)	Homo sapiens
TOMM5	translocase of outer mitochondrial membrane 5 homolog (yeast)	Pan troglodytes
464: HomoloGene: 136177.Gene conserved in Euteleostomi
ACAN	aggrecan	Homo sapiens
acana	aggrecan a	Danio rerio
acanb	aggrecan b	Danio rerio
acan	aggrecan	Xenopus (Silurana) tropicalis
465: HomoloGene: 136176.Gene conserved in Euteleostomi
MIER1	mesoderm induction early response 1, transcriptional regulator	Homo sapiens
Mier1	mesoderm induction early response 1 homolog (Xenopus laevis	Mus musculus
Mier1	mesoderm induction early response 1, transcriptional regulator	Rattus norvegicus
mier1a	mesoderm induction early response 1 homolog a (Xenopus laevis)	Danio rerio
466: HomoloGene: 136171.Gene conserved in Boreoeutheria
CLEC2A	C-type lectin domain family 2, member A	Homo sapiens
CLEC2A	C-type lectin domain family 2, member A	Pan troglodytes
LOC722314	c-type lectin domain family 2 member A-like	Macaca mulatta
CLEC2A	C-type lectin domain family 2, member A	Bos taurus
Clec2f	C-type lectin domain family 2, member f	Mus musculus
467: HomoloGene: 136162.Gene conserved in Homininae
C10orf131	chromosome 10 open reading frame 131	Homo sapiens
C10H10orf131	chromosome 10 open reading frame, human C10orf131	Pan troglodytes
468: HomoloGene: 136139.Gene conserved in Tetrapoda
HHLA2	HERV-H LTR-associating 2	Homo sapiens
hhla2	HERV-H LTR-associating 2	Xenopus (Silurana) tropicalis
469: HomoloGene: 136130.Gene conserved in Boreoeutheria
OBP2B	odorant binding protein 2B	Homo sapiens
OBP2B	odorant binding protein 2B	Pan troglodytes
LOC618559	odorant-binding protein 2b-like	Bos taurus
Obp2a	odorant binding protein 2A	Mus musculus
Obp2a	odorant binding protein 2A	Rattus norvegicus
470: HomoloGene: 136125.Gene conserved in Euteleostomi
PRKAG2	protein kinase, AMP-activated, gamma 2 non-catalytic subunit	Homo sapiens
PRKAG2	protein kinase, AMP-activated, gamma 2 non-catalytic subunit	Pan troglodytes
PRKAG2	protein kinase, AMP-activated, gamma 2 non-catalytic subunit	Canis lupus familiaris
PRKAG2	protein kinase, AMP-activated, gamma 2 non-catalytic subunit	Bos taurus
Prkag2	protein kinase, AMP-activated, gamma 2 non-catalytic subunit	Mus musculus
Prkag2	protein kinase, AMP-activated, gamma 2 non-catalytic subunit	Rattus norvegicus
PRKAG2	protein kinase, AMP-activated, gamma 2 non-catalytic subunit	Gallus gallus
prkag2b	protein kinase, AMP-activated, gamma 2 non-catalytic subunit b	Danio rerio
prkag1	protein kinase, AMP-activated, gamma 1 non-catalytic subunit	Xenopus (Silurana) tropicalis
471: HomoloGene: 136124.Gene conserved in Catarrhini
CYP3A43	cytochrome P450, family 3, subfamily A, polypeptide 43	Homo sapiens
CYP3A43	cytochrome P450 subfamily IIIA polypeptide 43	Pan troglodytes
CYP3A43	cytochrome P450, family 3, subfamily A, polypeptide 43	Macaca mulatta
472: HomoloGene: 136097.Gene conserved in Euteleostomi
SORT1	sortilin 1	Homo sapiens
SORT1	sortilin 1	Pan troglodytes
SORT1	sortilin-like	Macaca mulatta
SORT1	sortilin 1	Canis lupus familiaris
SORT1	sortilin 1	Bos taurus
Sort1	sortilin 1	Mus musculus
Sort1	sortilin 1	Rattus norvegicus
sort1b	sortilin 1b	Danio rerio
sort1a	sortilin 1a	Danio rerio
sort1	sortilin 1	Xenopus (Silurana) tropicalis
473: HomoloGene: 136094.Gene conserved in Euteleostomi
LOC102724428	serine/threonine-protein kinase SIK1-like	Homo sapiens
SIK1	salt-inducible kinase 1	Homo sapiens
si:ch211-235e18.3	si:ch211-235e18.3	Danio rerio
474: HomoloGene: 136093.Gene conserved in Euarchontoglires
KRTAP4-8	keratin associated protein 4-8	Homo sapiens
KRTAP4-9	keratin associated protein 4-9	Pan troglodytes
LOC703872	uncharacterized LOC703872	Macaca mulatta
Gm11563	predicted gene 11563	Mus musculus
LOC100361969	keratin associated protein 4-7-like	Rattus norvegicus
475: HomoloGene: 136092.Gene conserved in Tetrapoda
NAIP	NLR family, apoptosis inhibitory protein	Homo sapiens
NAIP	NLR family, apoptosis inhibitory protein	Pan troglodytes
NAIP	NLR family, apoptosis inhibitory protein	Macaca mulatta
NAIP	NLR family, apoptosis inhibitory protein	Bos taurus
Naip2	NLR family, apoptosis inhibitory protein 2	Mus musculus
LOC100490991	baculoviral IAP repeat-containing protein 1-like	Xenopus (Silurana) tropicalis
476: HomoloGene: 136079.Gene conserved in Euarchontoglires
KRTAP2-1	keratin associated protein 2-1	Homo sapiens
KRTAP2-2	keratin associated protein 2-2	Pan troglodytes
Gm11562	predicted gene 11562	Mus musculus
477: HomoloGene: 136069.Gene conserved in Euteleostomi
EWSR1	EWS RNA-binding protein 1	Homo sapiens
ewsr1a	Ewing sarcoma breakpoint region 1a	Danio rerio
478: HomoloGene: 136062.Gene conserved in Tetrapoda
LOC100996637	mucin-19-like	Homo sapiens
LOC722661	putative uncharacterized protein FLJ45035-like	Macaca mulatta
LOC100037835	uncharacterized LOC100037835	Xenopus (Silurana) tropicalis
479: HomoloGene: 136060.Gene conserved in Boreoeutheria
MAGEB17	melanoma antigen family B, 17	Homo sapiens
MAGEB17	melanoma antigen family B, 17	Pan troglodytes
LOC100684355	melanoma-associated antigen B4-like	Canis lupus familiaris
LOC618742	melanoma-associated antigen B4-like	Bos taurus
LOC618686	melanoma antigen family B, 1-like	Bos taurus
LOC782703	melanoma antigen family B, 4-like	Bos taurus
LOC616831	melanoma-associated antigen B4-like	Bos taurus
LOC782159	melanoma antigen family B, 1-like	Bos taurus
LOC789863	melanoma antigen family B, 4-like	Bos taurus
LOC783975	melanoma antigen family B, 17-like	Bos taurus
LOC782592	melanoma-associated antigen B17-like	Bos taurus
LOC783630	melanoma-associated antigen B1-like	Bos taurus
LOC616584	melanoma-associated antigen B17-like	Bos taurus
LOC100295823	melanoma-associated antigen B1-like	Bos taurus
LOC618973	melanoma-associated antigen B1-like	Bos taurus
LOC615101	melanoma-associated antigen B17-like	Bos taurus
LOC522364	melanoma-associated antigen B17-like	Bos taurus
MAGEB1	melanoma antigen family B, 1	Bos taurus
LOC618364	melanoma antigen family B, 4-like	Bos taurus
LOC524499	melanoma antigen family B, 18-like	Bos taurus
LOC100301416	melanoma antigen family B, 4-like	Bos taurus
Gm5072	predicted gene 5072	Mus musculus
Gm5071	predicted pseudogene 5071	Mus musculus
480: HomoloGene: 136055.Gene conserved in Euteleostomi
C1QTNF9	C1q and tumor necrosis factor related protein 9	Homo sapiens
C1QTNF9	C1q and tumor necrosis factor related protein 9	Pan troglodytes
C1QTNF9	C1q and tumor necrosis factor related protein 9	Macaca mulatta
c1qtnf9	C1q and tumor necrosis factor related protein 9	Danio rerio
481: HomoloGene: 136047.Gene conserved in Euteleostomi
GCOM1	GRINL1A complex locus 1	Homo sapiens
GCOM1	GRINL1A complex locus 1	Macaca mulatta
GCOM1	GRINL1A complex locus 1	Gallus gallus
polr2m	polymerase (RNA) II (DNA directed) polypeptide M	Danio rerio
myzap	myocardial zonula adherens gene	Xenopus (Silurana) tropicalis
482: HomoloGene: 136037.Gene conserved in Bilateria
RBMX2	RNA binding motif protein, X-linked 2	Homo sapiens
RBMX2	RNA binding motif protein, X-linked 2	Pan troglodytes
RBMX2	RNA binding motif protein, X-linked 2	Macaca mulatta
RBMX2	RNA binding motif protein, X-linked 2	Canis lupus familiaris
RBMX2	RNA binding motif protein, X-linked 2	Bos taurus
LOC534630	RNA binding motif protein, X-linked 2-like	Bos taurus
Rbmx2	RNA binding motif protein, X-linked 2	Mus musculus
Rbmx2	RNA binding motif protein, X-linked 2	Rattus norvegicus
CG10466	CG10466	Drosophila melanogaster
AgaP_AGAP000977	AgaP_AGAP000977	Anopheles gambiae
483: HomoloGene: 136025.Gene conserved in Euarchontoglires
NACA	nascent polypeptide-associated complex alpha subunit	Homo sapiens
Naca	nascent polypeptide-associated complex alpha polypeptide	Mus musculus
Naca	nascent polypeptide-associated complex alpha subunit	Rattus norvegicus
484: HomoloGene: 136011.Gene conserved in Boreoeutheria
CLDN24	claudin 24	Homo sapiens
LOC100609738	claudin-22-like	Pan troglodytes
CLDN24	claudin 24	Macaca mulatta
CLDN24	claudin 24	Canis lupus familiaris
Cldn24	claudin 24	Mus musculus
485: HomoloGene: 136006.Gene conserved in Homininae
TDRD12	tudor domain containing 12	Homo sapiens
TDRD12	tudor domain containing 12	Pan troglodytes
486: HomoloGene: 136000.Gene conserved in Euteleostomi
LOC102724770	protein DGCR6-like	Homo sapiens
DGCR6	DiGeorge syndrome critical region gene 6	Homo sapiens
DGCR6	DiGeorge syndrome critical region gene 6	Canis lupus familiaris
DGCR6	DiGeorge syndrome critical region gene 6	Bos taurus
DGCR6	DGCR6 homolog	Gallus gallus
dgcr6	DiGeorge syndrome critical region gene 6	Danio rerio
dgcr6	DiGeorge syndrome critical region gene 6	Xenopus (Silurana) tropicalis
487: HomoloGene: 135994.Gene conserved in Homininae
SRRM3	serine/arginine repetitive matrix 3	Homo sapiens
SRRM3	serine/arginine repetitive matrix 3	Pan troglodytes
488: HomoloGene: 135983.Gene conserved in Euarchontoglires
BMP8A	bone morphogenetic protein 8a	Homo sapiens
LOC718677	uncharacterized LOC718677	Macaca mulatta
Bmp8a	bone morphogenetic protein 8a	Mus musculus
Bmp8a	bone morphogenetic protein 8a	Rattus norvegicus
489: HomoloGene: 135982.Gene conserved in Boreoeutheria
HIST1H2AB	histone cluster 1, H2ab	Homo sapiens
LOC471884	histone H2A type 1-B/E-like	Pan troglodytes
HIST1H2AE	histone cluster 1, H2ae	Macaca mulatta
LOC524236	histone cluster 1, H2ai-like	Bos taurus
Hist1h2ag	histone cluster 1, H2ag	Mus musculus
Hist1h2ak	histone cluster 1, H2ak	Rattus norvegicus
490: HomoloGene: 135980.Gene conserved in Boreoeutheria
HIST1H2BK	histone cluster 1, H2bk	Homo sapiens
HIST1H2BK	histone cluster 1, H2bk	Pan troglodytes
HIST1H2BK	histone cluster 1, H2bk	Macaca mulatta
LOC488303	histone H2B type 1-K-like	Canis lupus familiaris
HIST1H2BM	histone cluster 1, H2bm	Bos taurus
Hist1h2bk	histone cluster 1, H2bk	Mus musculus
Hist1h2bk	histone cluster 1, H2bk	Rattus norvegicus
491: HomoloGene: 135975.Gene conserved in Euarchontoglires
ASB10	ankyrin repeat and SOCS box containing 10	Homo sapiens
ASB10	ankyrin repeat and SOCS box containing 10	Pan troglodytes
Asb10	ankyrin repeat and SOCS box-containing 10	Mus musculus
Asb10	ankyrin repeat and SOCS box-containing 10	Rattus norvegicus
492: HomoloGene: 135961.Gene conserved in Boreoeutheria
HIST1H2BN	histone cluster 1, H2bn	Homo sapiens
LOC462508	histone H2B type 1-N-like	Pan troglodytes
LOC704780	histone H2B type 1-C/E/F/G/I-like	Macaca mulatta
LOC478743	histone H2B type 1-like	Canis lupus familiaris
LOC787269	histone H2B type 1-like	Bos taurus
Hist1h2bm	histone cluster 1, H2bm	Mus musculus
Hist1h2bd	histone cluster 1, H2bd	Rattus norvegicus
493: HomoloGene: 135952.Gene conserved in Euteleostomi
RBM28	RNA binding motif protein 28	Homo sapiens
RBM28	RNA binding motif protein 28	Pan troglodytes
RBM28	RNA-binding protein 28-like	Macaca mulatta
RBM28	RNA binding motif protein 28	Canis lupus familiaris
RBM28	RNA binding motif protein 28	Bos taurus
Rbm28	RNA binding motif protein 28	Mus musculus
Rbm28	RNA binding motif protein 28	Rattus norvegicus
rbm28	RNA binding motif protein 28	Danio rerio
rbm28	RNA binding motif protein 28	Xenopus (Silurana) tropicalis
494: HomoloGene: 135951.Gene conserved in Boreoeutheria
SPRR3	small proline-rich protein 3	Homo sapiens
SPRR3	small proline-rich protein 3	Pan troglodytes
LOC713857	small proline-rich protein 3-like	Macaca mulatta
LOC100685649	cornifin-A-like	Canis lupus familiaris
Sprr3	small proline-rich protein 3	Mus musculus
Sprr3	small proline-rich protein 3	Rattus norvegicus
495: HomoloGene: 135944.Gene conserved in Boreoeutheria
HIST1H2BI	histone cluster 1, H2bi	Homo sapiens
LOC471888	histone H2B type 1-C/E/F/G/I-like	Pan troglodytes
LOC100856186	histone H2B type 1-like	Canis lupus familiaris
LOC616776	histone H2B type 1-like	Bos taurus
Hist1h2bc	histone cluster 1, H2bc	Mus musculus
Hist1h2bh	histone cluster 1, H2bh	Rattus norvegicus
496: HomoloGene: 135943.Gene conserved in Boreoeutheria
MAGEB5	melanoma antigen family B, 5	Homo sapiens
LOC465549	melanoma-associated antigen B5-like	Pan troglodytes
MAGEB3	melanoma antigen family B, 3	Macaca mulatta
MAGEB5	melanoma antigen family B, 5	Canis lupus familiaris
LOC520085	melanoma antigen family B, 10-like	Bos taurus
Mageb5	melanoma antigen, family B, 5	Mus musculus
Gm14781	predicted gene 14781	Mus musculus
Mageb17	melanoma antigen family B, 17	Rattus norvegicus
497: HomoloGene: 135942.Gene conserved in Bilateria
FAM136A	family with sequence similarity 136, member A	Homo sapiens
FAM136A	family with sequence similarity 136, member A	Pan troglodytes
FAM136A	family with sequence similarity 136, member A	Macaca mulatta
LOC100688076	uncharacterized LOC100688076	Canis lupus familiaris
Fam136a	family with sequence similarity 136, member A	Mus musculus
Fam136a	family with sequence similarity 136, member A	Rattus norvegicus
LOC426296	protein FAM136A-like	Gallus gallus
CG5327	CG5327	Drosophila melanogaster
498: HomoloGene: 135927.Gene conserved in Euteleostomi
SMARCA4	SWI/SNF related, matrix associated, actin dependent regulator of chromatin, subfamily a, member 4	Homo sapiens
SMARCA4	SWI/SNF related, matrix associated, actin dependent regulator of chromatin, subfamily a, member 4	Pan troglodytes
SMARCA4	transcription activator BRG1-like	Macaca mulatta
SMARCA4	SWI/SNF related, matrix associated, actin dependent regulator of chromatin, subfamily a, member 4	Canis lupus familiaris
SMARCA4	SWI/SNF related, matrix associated, actin dependent regulator of chromatin, subfamily a, member 4	Bos taurus
Smarca4	SWI/SNF related, matrix associated, actin dependent regulator of chromatin, subfamily a, member 4	Mus musculus
Smarca4	SWI/SNF related, matrix associated, actin dependent regulator of chromatin, subfamily a, member 4	Rattus norvegicus
SMARCA4	SWI/SNF related, matrix associated, actin dependent regulator of chromatin, subfamily a, member 4	Gallus gallus
smarca4a	SWI/SNF related, matrix associated, actin dependent regulator of chromatin, subfamily a, member 4a	Danio rerio
499: HomoloGene: 135923.Gene conserved in Boreoeutheria
POU3F1	POU class 3 homeobox 1	Homo sapiens
POU3F1	POU class 3 homeobox 1	Bos taurus
Pou3f1	POU class 3 homeobox 1	Rattus norvegicus
500: HomoloGene: 135922.Gene conserved in Euteleostomi
CWC25	CWC25 spliceosome-associated protein homolog (S. cerevisiae)	Homo sapiens
CWC25	CWC25 spliceosome-associated protein homolog (S. cerevisiae)	Pan troglodytes
CWC25	CWC25 spliceosome-associated protein homolog (S. cerevisiae)	Macaca mulatta
CWC25	CWC25 spliceosome-associated protein homolog (S. cerevisiae)	Canis lupus familiaris
CWC25	CWC25 spliceosome-associated protein homolog (S. cerevisiae)	Bos taurus
Cwc25	CWC25 spliceosome-associated protein homolog (S. cerevisiae)	Mus musculus
Cwc25	CWC25 spliceosome-associated protein homolog (S. cerevisiae)	Rattus norvegicus
CWC25	CWC25 spliceosome-associated protein homolog (S. cerevisiae)	Gallus gallus
cwc25	CWC25 spliceosome-associated protein homolog (S. cerevisiae)	Danio rerio
cwc25	CWC25 spliceosome-associated protein	Xenopus (Silurana) tropicalis
501: HomoloGene: 135921.Gene conserved in Euteleostomi
ZRANB2	zinc finger, RAN-binding domain containing 2	Homo sapiens
ZRANB2	zinc finger, RAN-binding domain containing 2	Pan troglodytes
ZRANB2	zinc finger, RAN-binding domain containing 2	Macaca mulatta
ZRANB2	zinc finger, RAN-binding domain containing 2	Canis lupus familiaris
ZRANB2	zinc finger, RAN-binding domain containing 2	Bos taurus
zranb2	zinc finger, RAN-binding domain containing 2	Danio rerio
zranb2	zinc finger, RAN-binding domain containing 2	Xenopus (Silurana) tropicalis
502: HomoloGene: 135919.Gene conserved in Boreoeutheria
KLRC2	killer cell lectin-like receptor subfamily C, member 2	Homo sapiens
LOC101058094	NKG2-C type II integral membrane protein-like	Pan troglodytes
KLRC2	killer cell lectin-like receptor subfamily C, member 2	Macaca mulatta
LOC100683403	NKG2-A/NKG2-B type II integral membrane protein-like	Canis lupus familiaris
LOC611332	NKG2-A/NKG2-B type II integral membrane protein-like	Canis lupus familiaris
LOC609192	NKG2-A/NKG2-B type II integral membrane protein-like	Canis lupus familiaris
LOC100683766	NKG2-A/NKG2-B type II integral membrane protein-like	Canis lupus familiaris
LOC486692	NKG2-A/NKG2-B type II integral membrane protein-like	Canis lupus familiaris
503: HomoloGene: 135918.Gene conserved in Homininae
KIR3DL1	killer cell immunoglobulin-like receptor, three domains, long cytoplasmic tail, 1	Homo sapiens
KIR3DL1	killer cell immunoglobulin-like receptor, three domains, long cytoplasmic tail, 1	Pan troglodytes
504: HomoloGene: 135874.Gene conserved in Homininae
CT62	cancer/testis antigen 62	Homo sapiens
CT62	cancer/testis antigen 62	Pan troglodytes
505: HomoloGene: 135871.Gene conserved in Homininae
PCP4L1	Purkinje cell protein 4 like 1	Homo sapiens
PCP4L1	Purkinje cell protein 4 like 1	Pan troglodytes
506: HomoloGene: 135870.Gene conserved in Boreoeutheria
PCDHA13	protocadherin alpha 13	Homo sapiens
PCDHA13	protocadherin alpha 13	Bos taurus
Pcdha12	protocadherin alpha 12	Mus musculus
Pcdha13	protocadherin alpha 13	Rattus norvegicus
507: HomoloGene: 135866.Gene conserved in Boreoeutheria
HRC	histidine rich calcium binding protein	Homo sapiens
HRC	histidine rich calcium binding protein	Pan troglodytes
HRC	histidine rich calcium binding protein	Bos taurus
508: HomoloGene: 135865.Gene conserved in Euteleostomi
NOP2	NOP2 nucleolar protein	Homo sapiens
NOP2	NOP2 nucleolar protein homolog (yeast)	Pan troglodytes
NOP2	NOP2 nucleolar protein homolog (yeast)	Macaca mulatta
NOP2	NOP2 nucleolar protein	Canis lupus familiaris
NOP2	NOP2 nucleolar protein homolog (yeast)	Bos taurus
Nop2	NOP2 nucleolar protein	Mus musculus
Nop2	NOP2 nucleolar protein	Rattus norvegicus
NOP2	NOP2 nucleolar protein homolog (yeast)	Gallus gallus
nop2	NOP2 nucleolar protein homolog (yeast)	Danio rerio
509: HomoloGene: 135863.Gene conserved in Boreoeutheria
TTF1	transcription termination factor, RNA polymerase I	Homo sapiens
TTF1	transcription termination factor, RNA polymerase I	Pan troglodytes
TTF1	transcription termination factor, RNA polymerase I	Macaca mulatta
TTF1	transcription termination factor, RNA polymerase I	Canis lupus familiaris
TTF1	transcription termination factor, RNA polymerase I	Bos taurus
510: HomoloGene: 135856.Gene conserved in Homininae
SFTA3	surfactant associated 3	Homo sapiens
SFTA3	surfactant associated 3	Pan troglodytes
511: HomoloGene: 135855.Gene conserved in Homininae
C12orf77	chromosome 12 open reading frame 77	Homo sapiens
C12H12orf77	chromosome 12 open reading frame, human C12orf77	Pan troglodytes
512: HomoloGene: 135854.Gene conserved in Boreoeutheria
KRTAP4-6	keratin associated protein 4-6	Homo sapiens
KRTAP4-12	keratin associated protein 4-12	Canis lupus familiaris
KRTAP4-7	keratin associated protein 4-7	Bos taurus
LOC788228	uncharacterized LOC788228	Bos taurus
LOC100848678	keratin-associated protein 4-11-like	Bos taurus
LOC100848572	keratin-associated protein 4-12-like	Bos taurus
LOC787051	uncharacterized LOC787051	Bos taurus
LOC100337239	keratin-associated protein 4-7-like	Bos taurus
LOC618491	keratin associated protein 4-7-like	Bos taurus
LOC100848612	keratin-associated protein 4-11-like	Bos taurus
LOC100141108	uncharacterized LOC100141108	Bos taurus
LOC788206	keratin-associated protein 4-7-like	Bos taurus
513: HomoloGene: 135852.Gene conserved in Tetrapoda
ITLN2	intelectin 2	Homo sapiens
ITLN2	intelectin 2	Pan troglodytes
ITLN2	intelectin 2	Bos taurus
LOC100300695	intelectin 2-like	Bos taurus
LOC100485079	intelectin-2-like	Xenopus (Silurana) tropicalis
LOC100145536	uncharacterized LOC100145536	Xenopus (Silurana) tropicalis
LOC394441	egg cortical granule lectin	Xenopus (Silurana) tropicalis
LOC101732154	intelectin-2-like	Xenopus (Silurana) tropicalis
514: HomoloGene: 135849.Gene conserved in Catarrhini
FAM72B	family with sequence similarity 72, member B	Homo sapiens
LOC695836	protein FAM72A-like	Macaca mulatta
515: HomoloGene: 135835.Gene conserved in Eukaryota
HSPA1L	heat shock 70kDa protein 1-like	Homo sapiens
HSPA1L	heat shock 70kDa protein 1-like	Pan troglodytes
LOC716633	heat shock 70 kDa protein 1-like	Macaca mulatta
HSPA1L	heat shock 70kDa protein 1-like	Canis lupus familiaris
HSPA1L	heat shock 70kDa protein 1-like	Bos taurus
Hspa1l	heat shock protein 1-like	Mus musculus
Hspa1l	heat shock protein 1-like	Rattus norvegicus
si:ch211-199o1.2	si:ch211-199o1.2	Danio rerio
zgc:174006	zgc:174006	Danio rerio
hsp70	heat shock cognate 70-kd protein	Danio rerio
hsp70.2	heat shock cognate 70-kd protein, tandem duplicate 2	Danio rerio
hsp70l	heat shock cognate 70-kd protein, like	Danio rerio
SSA2	SSA2	Saccharomyces cerevisiae
SSA1	SSA1	Saccharomyces cerevisiae
KLLA0D04224g	KLLA0D04224g	Kluyveromyces lactis
AGOS_AFR114W	AGOS_AFR114W	Eremothecium gossypii
ssa1	ssa1	Schizosaccharomyces pombe
ssa2	ssa2	Schizosaccharomyces pombe
MGG_06958	MGG_06958	Magnaporthe oryzae
NCU09602	NCU09602	Neurospora crassa
Hsp70b	Hsp70b	Arabidopsis thaliana
516: HomoloGene: 135821.Gene conserved in Euarchontoglires
OBP2A	odorant binding protein 2A	Homo sapiens
LOC722266	uncharacterized LOC722266	Macaca mulatta
Obp2b	odorant binding protein 2B	Mus musculus
Obp2b	odorant binding protein 2B	Rattus norvegicus
517: HomoloGene: 135816.Gene conserved in Boreoeutheria
TCF7	transcription factor 7 (T-cell specific, HMG-box)	Homo sapiens
TCF7	transcription factor 7 (T-cell specific, HMG-box)	Pan troglodytes
TCF7	transcription factor 7 (T-cell specific, HMG-box)	Canis lupus familiaris
TCF7	transcription factor 7 (T-cell specific, HMG-box)	Bos taurus
518: HomoloGene: 135814.Gene conserved in Opisthokonta
FBXL2	F-box and leucine-rich repeat protein 2	Homo sapiens
FBXL2	F-box and leucine-rich repeat protein 2	Pan troglodytes
FBXL2	F-box and leucine-rich repeat protein 2	Canis lupus familiaris
FBXL2	F-box and leucine-rich repeat protein 2	Bos taurus
Fbxl2	F-box and leucine-rich repeat protein 2	Mus musculus
Fbxl2	F-box and leucine-rich repeat protein 2	Rattus norvegicus
FBXL2	F-box and leucine-rich repeat protein 2	Gallus gallus
fbxl2	F-box and leucine-rich repeat protein 2	Danio rerio
MGG_05222	MGG_05222	Magnaporthe oryzae
NCU06250	NCU06250	Neurospora crassa
519: HomoloGene: 135809.Gene conserved in Euarchontoglires
CXorf30	chromosome X open reading frame 30	Homo sapiens
Gm16462	predicted gene 16462	Mus musculus
520: HomoloGene: 135799.Gene conserved in Homininae
ZNF98	zinc finger protein 98	Homo sapiens
ZNF492	zinc finger protein 492	Homo sapiens
LOC100611724	zinc finger protein 98-like	Pan troglodytes
521: HomoloGene: 135795.Gene conserved in Bilateria
PRDM7	PR domain containing 7	Homo sapiens
set-17	set-17	Caenorhabditis elegans
522: HomoloGene: 135794.Gene conserved in Boreoeutheria
SNRNP27	small nuclear ribonucleoprotein 27kDa (U4/U6.U5)	Homo sapiens
SNRNP27	small nuclear ribonucleoprotein 27kDa (U4/U6.U5)	Pan troglodytes
SNRNP27	small nuclear ribonucleoprotein 27kDa (U4/U6.U5)	Macaca mulatta
SNRNP27	small nuclear ribonucleoprotein 27kDa (U4/U6.U5)	Canis lupus familiaris
SNRNP27	small nuclear ribonucleoprotein 27kDa (U4/U6.U5)	Bos taurus
Snrnp27	small nuclear ribonucleoprotein 27 (U4/U6.U5)	Mus musculus
Snrnp27	small nuclear ribonucleoprotein 27 (U4/U6.U5)	Rattus norvegicus
523: HomoloGene: 135792.Gene conserved in Boreoeutheria
NMNAT3	nicotinamide nucleotide adenylyltransferase 3	Homo sapiens
NMNAT3	nicotinamide nucleotide adenylyltransferase 3	Pan troglodytes
DTWD1	DTW domain containing 1	Bos taurus
524: HomoloGene: 135791.Gene conserved in Boreoeutheria
HIST1H2AE	histone cluster 1, H2ae	Homo sapiens
LOC748495	histone H2A type 1-B/E-like	Pan troglodytes
LOC697977	histone H2A type 1-B/E-like	Macaca mulatta
HIST3H2A	histone cluster 3, H2a	Canis lupus familiaris
HIST3H2A	histone cluster 3, H2a	Bos taurus
Hist1h2ai	histone cluster 1, H2ai	Mus musculus
Hist1h2ac	histone cluster 1, H2ac	Rattus norvegicus
525: HomoloGene: 135788.Gene conserved in Catarrhini
TAS2R30	taste receptor, type 2, member 30	Homo sapiens
TAS2R30	taste receptor, type 2, member 30	Pan troglodytes
TAS2R31	taste receptor, type 2, member 31	Macaca mulatta
526: HomoloGene: 135787.Gene conserved in Catarrhini
LOC653486	secretoglobin, family 1C, member 1-like	Homo sapiens
SCGB1C1	secretoglobin, family 1C, member 1	Homo sapiens
SCGB1C1	secretoglobin, family 1C, member 1	Macaca mulatta
527: HomoloGene: 135786.Gene exclusive to H.sapiens
XAGE1B	X antigen family, member 1B	Homo sapiens
XAGE1E	X antigen family, member 1E	Homo sapiens
528: HomoloGene: 135766.Gene conserved in Euarchontoglires
KRTAP9-1	keratin associated protein 9-1	Homo sapiens
LOC100613989	keratin-associated protein 9-1-like	Pan troglodytes
LOC702425	uncharacterized LOC702425	Macaca mulatta
Krtap9-5	keratin associated protein 9-5	Mus musculus
LOC100364862	hypothetical protein LOC100364862	Rattus norvegicus
529: HomoloGene: 135764.Gene exclusive to H.sapiens
CBWD6	COBW domain containing 6	Homo sapiens
CBWD3	COBW domain containing 3	Homo sapiens
530: HomoloGene: 135761.Gene conserved in Homininae
TLX1NB	TLX1 neighbor	Homo sapiens
TLX1NB	TLX1 neighbor	Pan troglodytes
531: HomoloGene: 135760.Gene conserved in Euarchontoglires
MZT2A	mitotic spindle organizing protein 2A	Homo sapiens
MZT2B	mitotic spindle organizing protein 2B	Macaca mulatta
Mzt2	mitotic spindle organizing protein 2	Mus musculus
Mzt2b	mitotic spindle organizing protein 2B	Rattus norvegicus
532: HomoloGene: 135753.Gene conserved in Homininae
DDTL	D-dopachrome tautomerase-like	Homo sapiens
LOC747294	D-dopachrome tautomerase-like	Pan troglodytes
533: HomoloGene: 135743.Gene conserved in Boreoeutheria
CD99L2	CD99 molecule-like 2	Homo sapiens
CD99L2	CD99 molecule-like 2	Macaca mulatta
CD99L2	CD99 molecule-like 2	Canis lupus familiaris
CD99L2	CD99 molecule-like 2	Bos taurus
Cd99l2	CD99 antigen-like 2	Mus musculus
RGD1559441	similar to MIC2L1	Rattus norvegicus
534: HomoloGene: 135742.Gene conserved in Boreoeutheria
KRT33A	keratin 33A	Homo sapiens
KRT33A	keratin 33A	Pan troglodytes
KRT33A	keratin 33A	Macaca mulatta
LOC618455	keratin, type I cuticular Ha3-I-like	Bos taurus
535: HomoloGene: 135741.Gene conserved in Amniota
MEIS1	Meis homeobox 1	Homo sapiens
MEIS1	Meis homeobox 1	Canis lupus familiaris
MEIS1	Meis homeobox 1	Bos taurus
MEIS1	Meis homeobox 1	Gallus gallus
536: HomoloGene: 135729.Gene conserved in Euteleostomi
ZBED4	zinc finger, BED-type containing 4	Homo sapiens
ZBED4	zinc finger, BED-type containing 4	Pan troglodytes
ZBED4	zinc finger, BED-type containing 4	Macaca mulatta
ZBED4	zinc finger, BED-type containing 4	Canis lupus familiaris
Zbed4	zinc finger, BED-type containing 4	Rattus norvegicus
ZBED4	zinc finger, BED-type containing 4	Gallus gallus
zbed4	zinc finger, BED domain containing 4	Danio rerio
zbed4	zinc finger, BED-type containing 4	Xenopus (Silurana) tropicalis
537: HomoloGene: 135720.Gene conserved in Euarchontoglires
PCDHA12	protocadherin alpha 12	Homo sapiens
PCDHA12	protocadherin alpha 12	Pan troglodytes
Pcdha10	protocadherin alpha 10	Mus musculus
Pcdha11	protocadherin alpha 11	Rattus norvegicus
538: HomoloGene: 135719.Gene conserved in Amniota
PCDHA2	protocadherin alpha 2	Homo sapiens
PCDHA2	protocadherin alpha 2	Pan troglodytes
LOC698874	protocadherin alpha-2-like	Macaca mulatta
Pcdha2	protocadherin alpha 2	Mus musculus
Pcdha2	protocadherin alpha 2	Rattus norvegicus
PCDHA2	protocadherin alpha 2	Gallus gallus
PCDHA11	protocadherin alpha 11	Gallus gallus
PCDHA4	protocadherin alpha 4	Gallus gallus
PCDHA7	protocadherin alpha 7	Gallus gallus
PCDHA6	protocadherin alpha 6	Gallus gallus
PCDHA9	protocadherin alpha 9	Gallus gallus
PCDHA3	protocadherin alpha 3	Gallus gallus
PCDHA12	protocadherin alpha 12	Gallus gallus
539: HomoloGene: 135715.Gene conserved in Tetrapoda
MAP3K7	mitogen-activated protein kinase kinase kinase 7	Homo sapiens
MAP3K7	mitogen-activated protein kinase kinase kinase 7	Pan troglodytes
MAP3K7	mitogen-activated protein kinase kinase kinase 7	Macaca mulatta
LOC102156745	mitogen-activated protein kinase kinase kinase 7-like	Canis lupus familiaris
MAP3K7	mitogen-activated protein kinase kinase kinase 7	Bos taurus
Map3k7	mitogen activated protein kinase kinase kinase 7	Rattus norvegicus
MAP3K7	mitogen-activated protein kinase kinase kinase 7	Gallus gallus
map3k7	mitogen-activated protein kinase kinase kinase 7	Xenopus (Silurana) tropicalis
540: HomoloGene: 135713.Gene conserved in Euarchontoglires
KRTAP12-2	keratin associated protein 12-2	Homo sapiens
KRTAP12-2	keratin associated protein 12-2	Pan troglodytes
Gm10024	predicted gene 10024	Mus musculus
Gm10100	predicted gene 10100	Mus musculus
Gm10142	predicted gene 10142	Mus musculus
LOC100361702	keratin associated protein 12-1-like	Rattus norvegicus
541: HomoloGene: 135711.Gene conserved in Eukaryota
MYO5C	myosin VC	Homo sapiens
MYO5C	myosin VC	Pan troglodytes
MYO5C	myosin VC	Macaca mulatta
MYO5C	myosin VC	Canis lupus familiaris
Myo5c	myosin VC	Mus musculus
Myo5c	myosin VC	Rattus norvegicus
MYO5C	myosin VC	Gallus gallus
myo5c	myosin VC	Danio rerio
myo51	myo51	Schizosaccharomyces pombe
XIA	XIA	Arabidopsis thaliana
XID	XID	Arabidopsis thaliana
myo5c	myosin VC	Xenopus (Silurana) tropicalis
542: HomoloGene: 135708.Gene conserved in Euteleostomi
KIF16B	kinesin family member 16B	Homo sapiens
KIF16B	kinesin family member 16B	Macaca mulatta
Kif16b	kinesin family member 16B	Mus musculus
Kif16b	kinesin family member 16B	Rattus norvegicus
LOC100334507	axonal transport of synaptic vesicles-like	Danio rerio
kif16b	kinesin family member 16B	Xenopus (Silurana) tropicalis
543: HomoloGene: 135707.Gene conserved in Tetrapoda
CDK13	cyclin-dependent kinase 13	Homo sapiens
CDK13	cyclin-dependent kinase 13	Pan troglodytes
CDK13	cyclin-dependent kinase 13	Macaca mulatta
CDK13	cyclin-dependent kinase 13	Bos taurus
Cdk13	cyclin-dependent kinase 13	Mus musculus
Cdk13	cyclin-dependent kinase 13	Rattus norvegicus
CDK13	cyclin-dependent kinase 13	Gallus gallus
cdk13	cyclin-dependent kinase 13	Xenopus (Silurana) tropicalis
544: HomoloGene: 135706.Gene conserved in Euteleostomi
PTPN23	protein tyrosine phosphatase, non-receptor type 23	Homo sapiens
PTPN23	protein tyrosine phosphatase, non-receptor type 23	Pan troglodytes
PTPN23	protein tyrosine phosphatase, non-receptor type 23	Macaca mulatta
PTPN23	protein tyrosine phosphatase, non-receptor type 23	Bos taurus
Ptpn23	protein tyrosine phosphatase, non-receptor type 23	Mus musculus
Ptpn23	protein tyrosine phosphatase, non-receptor type 23	Rattus norvegicus
PTPN23	protein tyrosine phosphatase, non-receptor type 23	Gallus gallus
ptpn23a	protein tyrosine phosphatase, non-receptor type 23, a	Danio rerio
ptpn23	protein tyrosine phosphatase, non-receptor type 23	Xenopus (Silurana) tropicalis
545: HomoloGene: 135705.Gene conserved in Boreoeutheria
TAS2R46	taste receptor, type 2, member 46	Homo sapiens
TAS2R46	taste receptor, type 2, member 46	Pan troglodytes
LOC100427231	taste receptor type 2 member 46-like	Macaca mulatta
TAS2R46	taste receptor, type 2, member 46	Macaca mulatta
CAFA-T2R43	bitter taste receptor Cafa-T2R43	Canis lupus familiaris
TAS2R46	taste receptor, type 2, member 46	Bos taurus
Tas2r120	taste receptor, type 2, member 120	Mus musculus
Tas2r120	taste receptor, type 2, member 120	Rattus norvegicus
546: HomoloGene: 135703.Gene conserved in Catarrhini
DMRTC1B	DMRT-like family C1B	Homo sapiens
DMRTC1	DMRT-like family C1	Homo sapiens
DMRTC1	doublesex- and mab-3-related transcription factor C1-like	Macaca mulatta
547: HomoloGene: 135702.Gene conserved in Euteleostomi
PRR21	proline rich 21	Homo sapiens
LOC101882432	putative proline-rich protein 21-like	Danio rerio
548: HomoloGene: 135701.Gene conserved in Euarchontoglires
PRAMEF12	PRAME family member 12	Homo sapiens
PRAMEF12	PRAME family member 12	Pan troglodytes
LOC722779	PRAME family member 12-like	Macaca mulatta
Pramef12	PRAME family member 12	Mus musculus
Pramef12	PRAME family member 12	Rattus norvegicus
549: HomoloGene: 135690.Gene conserved in Boreoeutheria
ONECUT3	one cut homeobox 3	Homo sapiens
ONECUT3	one cut homeobox 3	Canis lupus familiaris
ONECUT3	one cut homeobox 3	Bos taurus
550: HomoloGene: 135689.Gene conserved in Euarchontoglires
ZNF878	zinc finger protein 878	Homo sapiens
ZNF878	zinc finger protein 878	Pan troglodytes
Zfp617	zinc finger protein 617	Mus musculus
LOC102548917	zinc finger protein 844-like	Rattus norvegicus
551: HomoloGene: 135674.Gene conserved in Boreoeutheria
COX7C	cytochrome c oxidase subunit VIIc	Homo sapiens
COX7C	cytochrome c oxidase subunit VIIc	Pan troglodytes
LOC740780	cytochrome c oxidase subunit 7C, mitochondrial-like	Pan troglodytes
LOC100423151	cytochrome c oxidase subunit 7C, mitochondrial-like	Macaca mulatta
LOC100686264	cytochrome c oxidase subunit 7C, mitochondrial-like	Canis lupus familiaris
552: HomoloGene: 135666.Gene conserved in Euteleostomi
CRIP2	cysteine-rich protein 2	Homo sapiens
CRIP2	cysteine-rich protein 2	Canis lupus familiaris
CRIP2	cysteine-rich protein 2	Bos taurus
RGD1563606	similar to cysteine-rich protein 2	Rattus norvegicus
crip2	cysteine-rich protein 2	Danio rerio
553: HomoloGene: 135663.Gene conserved in Euteleostomi
KTN1	kinectin 1 (kinesin receptor)	Homo sapiens
ktn1	kinectin 1	Danio rerio
554: HomoloGene: 135640.Gene conserved in Tetrapoda
FBXO27	F-box protein 27	Homo sapiens
LOC695939	f-box only protein 27-like	Macaca mulatta
FBXO27	F-box protein 27	Canis lupus familiaris
Fbxo27	F-box protein 27	Mus musculus
Fbxo27	F-box protein 27	Rattus norvegicus
fbxo27	F-box protein 27	Xenopus (Silurana) tropicalis
555: HomoloGene: 135639.Gene conserved in Tetrapoda
EMID1	EMI domain containing 1	Homo sapiens
LOC717414	EMI domain-containing protein 1-like	Macaca mulatta
Emid1	EMI domain containing 1	Mus musculus
Emid1	EMI domain containing 1	Rattus norvegicus
emid1	EMI domain containing 1	Xenopus (Silurana) tropicalis
556: HomoloGene: 135631.Gene conserved in Boreoeutheria
RPL36	ribosomal protein L36	Homo sapiens
RPL36	ribosomal protein L36	Pan troglodytes
LOC710317	60S ribosomal protein L36-like	Macaca mulatta
RPL36	ribosomal protein L36	Canis lupus familiaris
RPL36	ribosomal protein L36	Bos taurus
Gm4604	predicted gene 4604	Mus musculus
Rpl36	ribosomal protein L36	Rattus norvegicus
557: HomoloGene: 135630.Gene conserved in Boreoeutheria
LOC102724334	histone H2B type F-S-like	Homo sapiens
LOC488290	histone H2B type 1-K-like	Canis lupus familiaris
HIST1H2BN	histone cluster 1, H2bk	Bos taurus
558: HomoloGene: 135617.Gene conserved in Homininae
PRCD	progressive rod-cone degeneration	Homo sapiens
PRCD	progressive rod-cone degeneration	Pan troglodytes
559: HomoloGene: 135613.Gene conserved in Euarchontoglires
BEX1	brain expressed, X-linked 1	Homo sapiens
BEX1	brain expressed, X-linked 1	Pan troglodytes
Bex2	brain expressed X-linked 2	Mus musculus
Bex2	brain expressed X-linked 2	Rattus norvegicus
560: HomoloGene: 135604.Gene conserved in Boreoeutheria
BEX2	brain expressed X-linked 2	Homo sapiens
BEX2	brain expressed X-linked 2	Pan troglodytes
BEX2	brain expressed X-linked 2	Macaca mulatta
LOC100688940	protein BEX1-like	Canis lupus familiaris
BEX2	brain expressed X-linked 2	Bos taurus
561: HomoloGene: 135601.Gene conserved in Boreoeutheria
MAGEB4	melanoma antigen family B, 4	Homo sapiens
MAGEB4	melanoma antigen family B, 4	Pan troglodytes
MAGEB4	melanoma antigen family B, 4	Macaca mulatta
MAGEB4	melanoma antigen family B, 4	Bos taurus
LOC786960	melanoma antigen family B, 4	Bos taurus
LOC788465	melanoma-associated antigen B4-like	Bos taurus
LOC788278	melanoma antigen family B, 4-like	Bos taurus
LOC100337176	melanoma antigen family B, 4-like	Bos taurus
LOC786803	melanoma antigen family B, 10-like	Bos taurus
LOC790304	melanoma antigen family B, 4	Bos taurus
LOC618701	uncharacterized LOC618701	Bos taurus
LOC788328	melanoma-associated antigen B4-like	Bos taurus
MGC133764	melanoma antigen family B-like	Bos taurus
LOC526966	melanoma antigen family B, 4-like	Bos taurus
LOC101906038	melanoma-associated antigen B2-like	Bos taurus
LOC100337353	melanoma antigen family E, 1-like	Bos taurus
Mageb1	melanoma antigen family B, 1	Rattus norvegicus
Mageb7	melanoma antigen, family B, 7	Rattus norvegicus
mageb1l1	melanoma antigen family B 1-like 1	Rattus norvegicus
562: HomoloGene: 135593.Gene conserved in Catarrhini
ZNF493	zinc finger protein 493	Homo sapiens
LOC693611	zinc finger protein 729-like	Macaca mulatta
563: HomoloGene: 135584.Gene conserved in Boreoeutheria
MARCKS	myristoylated alanine-rich protein kinase C substrate	Homo sapiens
MARCKS	myristoylated alanine-rich protein kinase C substrate	Pan troglodytes
MARCKS	myristoylated alanine-rich protein kinase C substrate	Macaca mulatta
MARCKS	myristoylated alanine-rich protein kinase C substrate	Bos taurus
564: HomoloGene: 135508.Gene conserved in Eukaryota
DCAF8L2	DDB1 and CUL4 associated factor 8-like 2	Homo sapiens
DCAF8L2	DDB1 and CUL4 associated factor 8-like 2	Pan troglodytes
DCAF8L2	DDB1 and CUL4 associated factor 8-like 2	Macaca mulatta
AT4G38480	AT4G38480	Arabidopsis thaliana
AT4G35140	AT4G35140	Arabidopsis thaliana
Os10g0544500	Os10g0544500	Oryza sativa
565: HomoloGene: 135501.Gene conserved in Eukaryota
CSNK1A1L	casein kinase 1, alpha 1-like	Homo sapiens
CSNK1A1L	casein kinase 1, alpha 1-like	Pan troglodytes
CSNK1A1L	casein kinase 1, alpha 1-like	Macaca mulatta
csnk1a1	casein kinase 1, alpha 1	Danio rerio
kin-19	kin-19	Caenorhabditis elegans
Os10g0476300	Os10g0476300	Oryza sativa
566: HomoloGene: 135484.Gene conserved in Bilateria
UGT2B11	UDP glucuronosyltransferase 2 family, polypeptide B11	Homo sapiens
UGT2B11	UDP glucuronosyltransferase 2 family, polypeptide B11	Pan troglodytes
RGD1559459	similar to Expressed sequence AI788959	Rattus norvegicus
CG6475	CG6475	Drosophila melanogaster
CG4302	CG4302	Drosophila melanogaster
CG15661	CG15661	Drosophila melanogaster
567: HomoloGene: 135298.Gene conserved in Eukaryota
PPP2R5C	protein phosphatase 2, regulatory subunit B', gamma	Homo sapiens
AT5G25510	AT5G25510	Arabidopsis thaliana
Os05g0555100	Os05g0555100	Oryza sativa
568: HomoloGene: 135259.Gene conserved in Eukaryota
POTEI	POTE ankyrin domain family, member I	Homo sapiens
POTEI	POTE ankyrin domain family, member I	Pan troglodytes
Potef	POTE ankyrin domain family, member F	Rattus norvegicus
LOC776816	actin, cytoplasmic 2-like	Gallus gallus
Act42A	Actin 42A	Drosophila melanogaster
act-5	act-5	Caenorhabditis elegans
ACT11	ACT11	Arabidopsis thaliana
Os05g0106600	Os05g0106600	Oryza sativa
569: HomoloGene: 135027.Gene conserved in Eukaryota
SLC47A2	solute carrier family 47 (multidrug and toxin extrusion), member 2	Homo sapiens
SLC47A2	solute carrier family 47, member 2	Pan troglodytes
SLC47A2	solute carrier family 47, member 2	Macaca mulatta
SLC47A2	solute carrier family 47 (multidrug and toxin extrusion), member 2	Canis lupus familiaris
SLC47A2	solute carrier family 47, member 2	Bos taurus
SLC47A2	solute carrier family 47, member 2	Gallus gallus
AT4G23030	AT4G23030	Arabidopsis thaliana
Os02g0676400	Os02g0676400	Oryza sativa
Os04g0571600	Os04g0571600	Oryza sativa
570: HomoloGene: 134950.Gene conserved in Euteleostomi
SULT1A1	sulfotransferase family, cytosolic, 1A, phenol-preferring, member 1	Homo sapiens
SULT1A1	sulfotransferase family, cytosolic, 1A, phenol-preferring, member 1	Pan troglodytes
SULT1A1	sulfotransferase family, cytosolic, 1A, phenol-preferring, member 1	Macaca mulatta
sult1st4	sulfotransferase family 1, cytosolic sulfotransferase 4	Danio rerio
sult1st1	sulfotransferase family 1, cytosolic sulfotransferase 1	Danio rerio
sult1st3	sulfotransferase family 1, cytosolic sulfotransferase 3	Danio rerio
sult1st2	sulfotransferase family 1, cytosolic sulfotransferase 2	Danio rerio
sult1st7	sulfotransferase family 1, cytosolic sulfotransferase 7	Danio rerio
si:ch211-196g2.5	si:ch211-196g2.5	Danio rerio
sult1a1	sulfotransferase family, cytosolic, 1A, phenol-preferring, member 1	Xenopus (Silurana) tropicalis
571: HomoloGene: 134887.Gene conserved in Eukaryota
UBE2D4	ubiquitin-conjugating enzyme E2D 4 (putative)	Homo sapiens
LOC707831	ubiquitin-conjugating enzyme E2 D4-like	Macaca mulatta
UBE2D4	ubiquitin-conjugating enzyme E2D 4 (putative)	Bos taurus
Ube2d2b	ubiquitin-conjugating enzyme E2D 2B	Mus musculus
Ube2d4	ubiquitin-conjugating enzyme E2D 4 (putative)	Rattus norvegicus
ube2d4	ubiquitin-conjugating enzyme E2D 4 (putative)	Danio rerio
UBC11	UBC11	Arabidopsis thaliana
Os01g0819400	Os01g0819400	Oryza sativa
LOC100497147	ubiquitin-conjugating enzyme E2 D4-like	Xenopus (Silurana) tropicalis
572: HomoloGene: 134867.Gene conserved in Eukaryota
EEF2	eukaryotic translation elongation factor 2	Homo sapiens
LOC100614367	elongation factor 2-like	Pan troglodytes
EEF2	eukaryotic translation elongation factor 2	Macaca mulatta
EEF2	eukaryotic translation elongation factor 2	Canis lupus familiaris
EEF2	eukaryotic translation elongation factor 2	Bos taurus
Eef2	eukaryotic translation elongation factor 2	Mus musculus
Eef2	eukaryotic translation elongation factor 2	Rattus norvegicus
EEF2	eukaryotic translation elongation factor 2	Gallus gallus
eef2b	eukaryotic translation elongation factor 2b	Danio rerio
Ef2b	Elongation factor 2b	Drosophila melanogaster
AgaP_AGAP009441	AgaP_AGAP009441	Anopheles gambiae
eef-2	eef-2	Caenorhabditis elegans
LOS1	LOS1	Arabidopsis thaliana
Os01g0742200	Os01g0742200	Oryza sativa
eef2.1	eukaryotic translation elongation factor 2, gene 1	Xenopus (Silurana) tropicalis
573: HomoloGene: 134838.Gene conserved in Eukaryota
NAA16	N(alpha)-acetyltransferase 16, NatA auxiliary subunit	Homo sapiens
NAA16	N(alpha)-acetyltransferase 16, NatA auxiliary subunit	Pan troglodytes
NAA16	N(alpha)-acetyltransferase 16, NatA auxiliary subunit	Macaca mulatta
NAA16	N(alpha)-acetyltransferase 16, NatA auxiliary subunit	Canis lupus familiaris
Naa16	N(alpha)-acetyltransferase 16, NatA auxiliary subunit	Mus musculus
Naa16	N(alpha)-acetyltransferase 16, NatA auxiliary subunit	Rattus norvegicus
NAA16	N(alpha)-acetyltransferase 16, NatA auxiliary subunit	Gallus gallus
Nat1	Nat1	Drosophila melanogaster
AgaP_AGAP002284	AgaP_AGAP002284	Anopheles gambiae
hpo-29	hpo-29	Caenorhabditis elegans
naa15	naa15	Schizosaccharomyces pombe
MGG_05151	MGG_05151	Magnaporthe oryzae
NCU11379	NCU11379	Neurospora crassa
EMB2753	EMB2753	Arabidopsis thaliana
Os01g0617500	Os01g0617500	Oryza sativa
naa16	N(alpha)-acetyltransferase 16, NatA auxiliary subunit	Xenopus (Silurana) tropicalis
574: HomoloGene: 134804.Gene conserved in Eukaryota
CALM2	calmodulin 2 (phosphorylase kinase, delta)	Homo sapiens
CALM1	calmodulin 1 (phosphorylase kinase, delta)	Homo sapiens
CALM3	calmodulin 3 (phosphorylase kinase, delta)	Homo sapiens
CALM3	calmodulin 3 (phosphorylase kinase, delta)	Pan troglodytes
CALM2	calmodulin 2 (phosphorylase kinase, delta)	Pan troglodytes
LOC717686	calmodulin-like	Macaca mulatta
LOC698552	calmodulin-like	Macaca mulatta
LOC716584	calmodulin-2-like	Macaca mulatta
LOC715270	calmodulin-like	Macaca mulatta
CALM	calmodulin-like	Bos taurus
CALM1	calmodulin 1 (phosphorylase kinase, delta)	Gallus gallus
cam1	cam1	Schizosaccharomyces pombe
MGG_16201	MGG_16201	Magnaporthe oryzae
NCU04120	NCU04120	Neurospora crassa
CAM7	CAM7	Arabidopsis thaliana
CAM6	CAM6	Arabidopsis thaliana
CAM5	CAM5	Arabidopsis thaliana
CAM3	CAM3	Arabidopsis thaliana
Os01g0267900	Os01g0267900	Oryza sativa
Os03g0319300	Os03g0319300	Oryza sativa
Os07g0687200	Os07g0687200	Oryza sativa
575: HomoloGene: 134785.Gene conserved in Eukaryota
ME1	malic enzyme 1, NADP(+)-dependent, cytosolic	Homo sapiens
ME1	malic enzyme 1, NADP(+)-dependent, cytosolic	Pan troglodytes
ME1	malic enzyme 1, NADP(+)-dependent, cytosolic	Canis lupus familiaris
ME1	malic enzyme 1, NADP(+)-dependent, cytosolic	Bos taurus
Me1	malic enzyme 1, NADP(+)-dependent, cytosolic	Mus musculus
Me1	malic enzyme 1, NADP(+)-dependent, cytosolic	Rattus norvegicus
ME1	malic enzyme 1, NADP(+)-dependent, cytosolic	Gallus gallus
Men	Malic enzyme	Drosophila melanogaster
AgaP_AGAP000184	AgaP_AGAP000184	Anopheles gambiae
MGG_08173	MGG_08173	Magnaporthe oryzae
NCU03651	NCU03651	Neurospora crassa
NADP-ME4	NADP-ME4	Arabidopsis thaliana
Os01g0188400	Os01g0188400	Oryza sativa
Os05g0186300	Os05g0186300	Oryza sativa
me1	malic enzyme 1, NADP(+)-dependent, cytosolic	Xenopus (Silurana) tropicalis
576: HomoloGene: 134772.Gene conserved in Eukaryota
HIST1H2BH	histone cluster 1, H2bh	Homo sapiens
LOC463172	histone H2B type 1-H-like	Pan troglodytes
HIST1H2BH	histone cluster 1, H2bh	Macaca mulatta
LOC483164	histone H2B type 2-F-like	Canis lupus familiaris
HIST2H2BF	histone cluster 2, H2bf	Bos taurus
Hist1h2bq	histone cluster 1, H2bq	Mus musculus
Hist1h2br	histone cluster 1 H2br	Mus musculus
LOC100359692	histone cluster 1, H2bc-like	Rattus norvegicus
HTB1	HTB1	Saccharomyces cerevisiae
HTB2	HTB2	Saccharomyces cerevisiae
KLLA0E17337g	KLLA0E17337g	Kluyveromyces lactis
KLLA0F13310g	KLLA0F13310g	Kluyveromyces lactis
AGOS_AGR183C	AGOS_AGR183C	Eremothecium gossypii
htb1	htb1	Schizosaccharomyces pombe
MGG_03578	MGG_03578	Magnaporthe oryzae
NCU02435	NCU02435	Neurospora crassa
AT3G53650	AT3G53650	Arabidopsis thaliana
HTB1	HTB1	Arabidopsis thaliana
HTB4	HTB4	Arabidopsis thaliana
HTB9	HTB9	Arabidopsis thaliana
HTB2	HTB2	Arabidopsis thaliana
AT2G28720	AT2G28720	Arabidopsis thaliana
AT5G02570	AT5G02570	Arabidopsis thaliana
AT2G37470	AT2G37470	Arabidopsis thaliana
AT3G09480	AT3G09480	Arabidopsis thaliana
HTB11	HTB11	Arabidopsis thaliana
Os01g0149600	Os01g0149600	Oryza sativa
Os01g0152900	Os01g0152900	Oryza sativa
Os08g0490900	Os08g0490900	Oryza sativa
Os01g0152300	Os01g0152300	Oryza sativa
Os01g0153300	Os01g0153300	Oryza sativa
Os01g0153100	Os01g0153100	Oryza sativa
Os05g0574300	Os05g0574300	Oryza sativa
Os01g0839500	Os01g0839500	Oryza sativa
577: HomoloGene: 134742.Gene conserved in Eukaryota
TUBA3C	tubulin, alpha 3c	Homo sapiens
TUBA3D	tubulin, alpha 3d	Homo sapiens
TUBA3E	tubulin, alpha 3e	Pan troglodytes
LOC718034	tubulin alpha-3C/D chain-like	Macaca mulatta
LOC707215	tubulin alpha-3C/D chain-like	Macaca mulatta
LOC100855995	tubulin alpha chain-like	Canis lupus familiaris
TUBA1D	tubulin, alpha 3d	Bos taurus
tuba1l	tubulin, alpha 1, like	Danio rerio
TUA5	TUA5	Arabidopsis thaliana
TUA3	TUA3	Arabidopsis thaliana
Os07g0574800	Os07g0574800	Oryza sativa
tuba1a	tubulin, alpha 1a	Xenopus (Silurana) tropicalis
LOC100497157	tubulin alpha-1A chain-like	Xenopus (Silurana) tropicalis
LOC100497528	tubulin alpha-1A chain-like	Xenopus (Silurana) tropicalis
LOC100490289	tubulin alpha-1A chain-like	Xenopus (Silurana) tropicalis
578: HomoloGene: 134741.Gene conserved in Euteleostomi
MPHOSPH10	M-phase phosphoprotein 10 (U3 small nucleolar ribonucleoprotein)	Homo sapiens
MPHOSPH10	M-phase phosphoprotein 10 (U3 small nucleolar ribonucleoprotein)	Pan troglodytes
MPHOSPH10	M-phase phosphoprotein 10 (U3 small nucleolar ribonucleoprotein)	Macaca mulatta
MPHOSPH10	M-phase phosphoprotein 10 (U3 small nucleolar ribonucleoprotein)	Canis lupus familiaris
MPHOSPH10	M-phase phosphoprotein 10 (U3 small nucleolar ribonucleoprotein)	Bos taurus
Mphosph10	M-phase phosphoprotein 10 (U3 small nucleolar ribonucleoprotein)	Mus musculus
Mphosph10	M-phase phosphoprotein 10 (U3 small nucleolar ribonucleoprotein)	Rattus norvegicus
MPHOSPH10	M-phase phosphoprotein 10 (U3 small nucleolar ribonucleoprotein)	Gallus gallus
mphosph10	M-phase phosphoprotein 10 (U3 small nucleolar ribonucleoprotein)	Danio rerio
mphosph10	M-phase phosphoprotein 10 (U3 small nucleolar ribonucleoprotein)	Xenopus (Silurana) tropicalis
579: HomoloGene: 134740.Gene conserved in Boreoeutheria
HIST1H2BD	histone cluster 1, H2bd	Homo sapiens
LOC462491	histone H2B type 1-D-like	Pan troglodytes
LOC693507	histone H2B type 1-F/J/L-like	Macaca mulatta
LOC611089	histone H2B type 1-B-like	Canis lupus familiaris
HIST1H2BD	histone cluster 1, H2bd	Bos taurus
Hist3h2ba	histone cluster 3, H2ba	Mus musculus
Hist3h2ba	histone cluster 3, H2ba	Rattus norvegicus
580: HomoloGene: 134736.Gene conserved in Tetrapoda
NELFE	negative elongation factor complex member E	Homo sapiens
RDBP	RD RNA binding protein	Macaca mulatta
NELFE	negative elongation factor complex member E	Canis lupus familiaris
NELFE	RD RNA binding protein	Bos taurus
Nelfe	negative elongation factor complex member E, Rdbp	Mus musculus
nelfe	negative elongation factor complex member E	Xenopus (Silurana) tropicalis
581: HomoloGene: 134711.Gene conserved in Eukaryota
TOP2B	topoisomerase (DNA) II beta 180kDa	Homo sapiens
TOP2B	topoisomerase (DNA) II beta 180kDa	Pan troglodytes
TOP2B	topoisomerase (DNA) II beta 180kDa	Macaca mulatta
TOP2B	topoisomerase (DNA) II beta 180kDa	Canis lupus familiaris
TOP2B	topoisomerase (DNA) II beta 180kDa	Bos taurus
Top2b	topoisomerase (DNA) II beta	Mus musculus
Top2b	topoisomerase (DNA) II beta	Rattus norvegicus
TOP2B	topoisomerase (DNA) II beta 180kDa	Gallus gallus
top2b	topoisomerase (DNA) II beta	Danio rerio
TOP2	TOP2	Saccharomyces cerevisiae
KLLA0C13838g	KLLA0C13838g	Kluyveromyces lactis
AGOS_AER410W	AGOS_AER410W	Eremothecium gossypii
top2	top2	Schizosaccharomyces pombe
MGG_06162	MGG_06162	Magnaporthe oryzae
NCU06338	NCU06338	Neurospora crassa
TOPII	TOPII	Arabidopsis thaliana
Os02g0699700	Os02g0699700	Oryza sativa
top2b	topoisomerase (DNA) II beta 180kDa	Xenopus (Silurana) tropicalis
582: HomoloGene: 134681.Gene conserved in Euteleostomi
ggcta	gamma-glutamyl cyclotransferase a	Danio rerio
ggct	gamma-glutamylcyclotransferase	Xenopus (Silurana) tropicalis
583: HomoloGene: 134676.Gene conserved in Euteleostomi
SMAP1	small ArfGAP 1	Homo sapiens
SMAP1	small ArfGAP 1	Pan troglodytes
LOC721285	stromal membrane-associated protein 1-like	Macaca mulatta
SMAP1	small ArfGAP 1	Canis lupus familiaris
SMAP1	small ArfGAP 1	Bos taurus
Smap1	small ArfGAP 1	Mus musculus
Smap1	small ArfGAP 1	Rattus norvegicus
SMAP1	small ArfGAP 1	Gallus gallus
smap1	stromal membrane-associated protein 1	Danio rerio
smap1	small ArfGAP 1	Xenopus (Silurana) tropicalis
584: HomoloGene: 134664.Gene conserved in Amniota
HNRNPA1	heterogeneous nuclear ribonucleoprotein A1	Homo sapiens
HNRPA1LK1	heterogeneous nuclear ribonucleoprotein A1-like 1	Pan troglodytes
LOC100615525	heterogeneous nuclear ribonucleoprotein A1-like	Pan troglodytes
HNRNPA1	heterogeneous nuclear ribonucleoprotein A1	Pan troglodytes
HNRNPA1	heterogeneous nuclear ribonucleoprotein A1	Macaca mulatta
HNRNPA1	heterogeneous nuclear ribonucleoprotein A1	Bos taurus
Hnrnpa1	heterogeneous nuclear ribonucleoprotein A1	Rattus norvegicus
LOC100859627	heterogeneous nuclear ribonucleoprotein A3 homolog 1-like	Gallus gallus
585: HomoloGene: 134663.Gene conserved in Bilateria
AMY2B	amylase, alpha 2B (pancreatic)	Homo sapiens
AMY2B	amylase, alpha 2B (pancreatic)	Pan troglodytes
Amy2a5	amylase 2a5	Mus musculus
Amy2a2	amylase 2a2	Mus musculus
Amy2a4	amylase 2a4	Mus musculus
Amy2a3	amylase 2a3	Mus musculus
Amy2a3	amylase 2a3	Rattus norvegicus
LOC100911494	pancreatic alpha-amylase-like	Rattus norvegicus
amy2a	amylase, alpha 2A; pancreatic	Danio rerio
Amy-d	Amylase distal	Drosophila melanogaster
Amy-p	Amylase proximal	Drosophila melanogaster
AgaP_AGAP002317	AgaP_AGAP002317	Anopheles gambiae
AgaP_AGAP002318	AgaP_AGAP002318	Anopheles gambiae
CELE_C50B6.7	CELE_C50B6.7	Caenorhabditis elegans
amy2a	amylase, alpha 2A (pancreatic)	Xenopus (Silurana) tropicalis
586: HomoloGene: 134662.Gene conserved in Bilateria
LGALS9B	lectin, galactoside-binding, soluble, 9B	Homo sapiens
Lgals9	lectin, galactose binding, soluble 9	Mus musculus
Lgals9	lectin, galactoside-binding, soluble, 9	Rattus norvegicus
galectin	galectin	Drosophila melanogaster
GALE1	GALE1	Anopheles gambiae
lgals9c	lectin, galactoside-binding, soluble, 9C	Xenopus (Silurana) tropicalis
587: HomoloGene: 134660.Gene conserved in Tetrapoda
PIGY	phosphatidylinositol glycan anchor biosynthesis, class Y	Homo sapiens
PIGY	phosphatidylinositol glycan anchor biosynthesis, class Y	Pan troglodytes
PIGY	phosphatidylinositol glycan anchor biosynthesis, class Y	Macaca mulatta
PIGY	phosphatidylinositol glycan anchor biosynthesis, class Y	Canis lupus familiaris
PIGY	phosphatidylinositol glycan anchor biosynthesis, class Y	Bos taurus
Pigyl	phosphatidylinositol glycan anchor biosynthesis, class Y-like	Mus musculus
LOC100365921	rCG31672-like	Rattus norvegicus
PIGY	phosphatidylinositol glycan anchor biosynthesis, class Y	Gallus gallus
pigy	phosphatidylinositol glycan anchor biosynthesis, class Y	Xenopus (Silurana) tropicalis
588: HomoloGene: 134659.Gene exclusive to H.sapiens
DEFB106B	defensin, beta 106B	Homo sapiens
DEFB106A	defensin, beta 106A	Homo sapiens
589: HomoloGene: 134658.Gene conserved in Amniota
HIST1H1A	histone cluster 1, H1a	Homo sapiens
LOC471874	histone H1.1-like	Pan troglodytes
LOC488258	histone H1.1-like	Canis lupus familiaris
HIST1H1A	histone cluster 1, H1a	Bos taurus
HIST1H111L	histone cluster 1, H1.11L (similar to human histone cluster 1, class H1 genes)	Gallus gallus
590: HomoloGene: 134656.Gene conserved in Homininae
C6orf48	chromosome 6 open reading frame 48	Homo sapiens
C6H6orf48	chromosome 6 open reading frame, human C6orf48	Pan troglodytes
591: HomoloGene: 134655.Gene conserved in Catarrhini
U2AF1L4	U2 small nuclear RNA auxiliary factor 1-like 4	Homo sapiens
U2AF1L4	U2 small nuclear RNA auxiliary factor 1-like 4	Pan troglodytes
LOC718865	splicing factor U2AF 26 kDa subunit-like	Macaca mulatta
592: HomoloGene: 134646.Gene conserved in Homininae
MUC17	mucin 17, cell surface associated	Homo sapiens
MUC17	mucin 17, cell surface associated	Pan troglodytes
593: HomoloGene: 134644.Gene conserved in Bilateria
ZNF91	zinc finger protein 91	Homo sapiens
ZNF91	zinc finger protein 91	Pan troglodytes
ZNF729	zinc finger protein 729	Canis lupus familiaris
Zfp869	zinc finger protein 869	Mus musculus
Zfp869	zinc finger protein 869	Rattus norvegicus
AgaP_AGAP011262	AgaP_AGAP011262	Anopheles gambiae
AgaP_AGAP011256	AgaP_AGAP011256	Anopheles gambiae
LOC101732856	zinc finger protein 91-like	Xenopus (Silurana) tropicalis
594: HomoloGene: 134643.Gene conserved in Boreoeutheria
C19orf55	chromosome 19 open reading frame 55	Homo sapiens
C1H19orf55	chromosome 1 open reading frame, human C19orf55	Canis lupus familiaris
C18H19orf55	chromosome 18 open reading frame, human C19orf55	Bos taurus
595: HomoloGene: 134640.Gene conserved in Catarrhini
HRCT1	histidine rich carboxyl terminus 1	Homo sapiens
HRCT1	histidine rich carboxyl terminus 1	Pan troglodytes
LOC100426328	histidine-rich carboxyl terminus protein 1-like	Macaca mulatta
596: HomoloGene: 134637.Gene conserved in Boreoeutheria
ZNF705D	zinc finger protein 705D	Homo sapiens
ZNF705B	zinc finger protein 705B	Homo sapiens
LOC482938	zinc finger protein 596-like	Canis lupus familiaris
ZNF705A	zinc finger protein 705A	Bos taurus
597: HomoloGene: 134627.Gene exclusive to H.sapiens
ARL17B	ADP-ribosylation factor-like 17B	Homo sapiens
ARL17A	ADP-ribosylation factor-like 17A	Homo sapiens
598: HomoloGene: 134626.Gene conserved in Amniota
LDB3	LIM domain binding 3	Homo sapiens
LDB3	LIM domain binding 3	Canis lupus familiaris
Ldb3	LIM domain binding 3	Mus musculus
LOC101750026	LIM domain-binding protein 3-like	Gallus gallus
599: HomoloGene: 134625.Gene conserved in Tetrapoda
NHLRC4	NHL repeat containing 4	Homo sapiens
LOC618053	E3 ubiquitin-protein ligase TRIM32-like	Bos taurus
Nhlrc4	NHL repeat containing 4	Mus musculus
LOC101734263	E3 ubiquitin-protein ligase TRIM32-like	Xenopus (Silurana) tropicalis
600: HomoloGene: 134624.Gene conserved in Amniota
ZNF207	zinc finger protein 207	Homo sapiens
ZNF207	zinc finger protein 207	Pan troglodytes
Zfp207	zinc finger protein 207	Mus musculus
Zfp207	zinc finger protein 207	Rattus norvegicus
ZNF207	zinc finger protein 207	Gallus gallus
601: HomoloGene: 134623.Gene conserved in Bilateria
PRSS1	protease, serine, 1 (trypsin 1)	Homo sapiens
LOC100615987	trypsin-1-like	Pan troglodytes
LOC742453	trypsin-1-like	Pan troglodytes
PRSS1	protease, serine, 1 (trypsin 1)	Macaca mulatta
Try10	trypsin 10	Mus musculus
CG10663	CG10663	Drosophila melanogaster
602: HomoloGene: 134614.Gene conserved in Catarrhini
C17orf47	chromosome 17 open reading frame 47	Homo sapiens
C17H17orf47	chromosome 17 open reading frame, human C17orf47	Pan troglodytes
C16H17orf47	uncharacterized LOC710657	Macaca mulatta
603: HomoloGene: 134613.Gene conserved in Euteleostomi
EIF5B	eukaryotic translation initiation factor 5B	Homo sapiens
EIF5B	eukaryotic translation initiation factor 5B	Pan troglodytes
EIF5B	eukaryotic translation initiation factor 5B	Macaca mulatta
EIF5B	eukaryotic translation initiation factor 5B	Canis lupus familiaris
EIF5B	eukaryotic translation initiation factor 5B	Bos taurus
Eif5b	eukaryotic translation initiation factor 5B	Mus musculus
Eif5b	eukaryotic translation initiation factor 5B	Rattus norvegicus
EIF5B	eukaryotic translation initiation factor 5B	Gallus gallus
eif5b	eukaryotic translation initiation factor 5B	Danio rerio
eif5b	eukaryotic translation initiation factor 5B	Xenopus (Silurana) tropicalis
604: HomoloGene: 134605.Gene conserved in Catarrhini
DEFB128	defensin, beta 128	Homo sapiens
DEFB128	defensin, beta 128	Macaca mulatta
605: HomoloGene: 134603.Gene exclusive to H.sapiens
DEFB107A	defensin, beta 107A	Homo sapiens
DEFB107B	defensin, beta 107B	Homo sapiens
606: HomoloGene: 134602.Gene conserved in Eukaryota
SCD5	stearoyl-CoA desaturase 5	Homo sapiens
SCD5	stearoyl-CoA desaturase 5	Pan troglodytes
SCD5	stearoyl-CoA desaturase 5	Macaca mulatta
SCD5	stearoyl-CoA desaturase 5	Canis lupus familiaris
SCD5	stearoyl-CoA desaturase 5	Bos taurus
SCD5	stearoyl-CoA desaturase 5	Gallus gallus
scd	stearoyl-CoA desaturase (delta-9-desaturase)	Danio rerio
desat1	desat1	Drosophila melanogaster
AgaP_AGAP001713	AgaP_AGAP001713	Anopheles gambiae
FAD5	FAD5	Arabidopsis thaliana
ADS1	ADS1	Arabidopsis thaliana
DS2	DS2	Arabidopsis thaliana
AT1G06090	AT1G06090	Arabidopsis thaliana
AT1G06120	AT1G06120	Arabidopsis thaliana
AT1G06100	AT1G06100	Arabidopsis thaliana
AT1G06360	AT1G06360	Arabidopsis thaliana
AT1G06350	AT1G06350	Arabidopsis thaliana
AT3G15870	AT3G15870	Arabidopsis thaliana
607: HomoloGene: 134601.Gene conserved in Homininae
HEPN1	hepatocellular carcinoma, down-regulated 1	Homo sapiens
HEPN1	hepatocellular carcinoma, down-regulated 1	Pan troglodytes
608: HomoloGene: 134594.Gene conserved in Catarrhini
DEFB124	defensin, beta 124	Homo sapiens
DEFB124	defensin, beta 124	Pan troglodytes
DEFB124	defensin, beta 124	Macaca mulatta
609: HomoloGene: 134588.Gene conserved in Boreoeutheria
PCDHGA12	protocadherin gamma subfamily A, 12	Homo sapiens
PCDHGA12	protocadherin gamma subfamily A, 12	Pan troglodytes
PCDHGA12	protocadherin gamma subfamily A, 12	Canis lupus familiaris
Pcdhga12	protocadherin gamma subfamily A, 12	Mus musculus
Pcdhga12	protocadherin gamma subfamily A, 12	Rattus norvegicus
610: HomoloGene: 134585.Gene conserved in Euteleostomi
ACOT1	acyl-CoA thioesterase 1	Homo sapiens
Acot3	acyl-CoA thioesterase 3	Mus musculus
Acot3	acyl-CoA thioesterase 3	Rattus norvegicus
si:dkey-288i20.1	si:dkey-288i20.1	Danio rerio
si:dkey-11e23.3	si:dkey-11e23.3	Danio rerio
si:dkey-11e23.4	si:dkey-11e23.4	Danio rerio
611: HomoloGene: 134556.Gene conserved in Boreoeutheria
CHTOP	chromatin target of PRMT1	Homo sapiens
CHTOP	chromatin target of PRMT1	Canis lupus familiaris
CHTOP	chromatin target of PRMT1	Bos taurus
612: HomoloGene: 134555.Gene conserved in Euteleostomi
LSM4	LSM4 homolog, U6 small nuclear RNA associated (S. cerevisiae)	Homo sapiens
LSM4	LSM4 homolog, U6 small nuclear RNA associated (S. cerevisiae)	Macaca mulatta
LSM4	LSM4 homolog, U6 small nuclear RNA associated (S. cerevisiae)	Canis lupus familiaris
LSM4	LSM4 homolog, U6 small nuclear RNA associated (S. cerevisiae)	Bos taurus
Lsm4	LSM4 homolog, U6 small nuclear RNA associated (S. cerevisiae)	Mus musculus
Lsm4	LSM4 homolog, U6 small nuclear RNA associated (S. cerevisiae)	Rattus norvegicus
LSM4	LSM4 homolog, U6 small nuclear RNA associated (S. cerevisiae)	Gallus gallus
lsm4	LSM4 homolog, U6 small nuclear RNA associated (S. cerevisiae)	Danio rerio
lsm4	LSM4 homolog, U6 small nuclear RNA associated	Xenopus (Silurana) tropicalis
613: HomoloGene: 134554.Gene conserved in Boreoeutheria
ALYREF	Aly/REF export factor	Homo sapiens
THOC4	Aly/REF export factor	Macaca mulatta
THOC4	Aly/REF export factor	Canis lupus familiaris
ALYREF	THO complex 4	Bos taurus
Alyref	Aly/REF export factor	Rattus norvegicus
614: HomoloGene: 134548.Gene conserved in Euteleostomi
SFSWAP	splicing factor, suppressor of white-apricot homolog (Drosophila)	Homo sapiens
SFSWAP	splicing factor, suppressor of white-apricot homolog (Drosophila)	Canis lupus familiaris
SFSWAP	splicing factor, suppressor of white-apricot homolog (Drosophila)	Bos taurus
Sfswap	splicing factor, suppressor of white-apricot homolog (Drosophila)	Mus musculus
Sfswap	splicing factor, suppressor of white-apricot homolog (Drosophila)	Rattus norvegicus
sfswap	splicing factor, suppressor of white-apricot homolog (Drosophila)	Danio rerio
sfswap	splicing factor, suppressor of white-apricot homolog	Xenopus (Silurana) tropicalis
615: HomoloGene: 134544.Gene conserved in Boreoeutheria
TCEB2	transcription elongation factor B (SIII), polypeptide 2 (18kDa, elongin B)	Homo sapiens
TCEB2	transcription elongation factor B (SIII), polypeptide 2 (18kDa, elongin B)	Pan troglodytes
TCEB2	transcription elongation factor B (SIII), polypeptide 2 (18kDa, elongin B)	Macaca mulatta
LOC479873	uncharacterized LOC479873	Canis lupus familiaris
TCEB2	transcription elongation factor B (SIII), polypeptide 2 (18kDa, elongin B)	Bos taurus
LOC100909963	transcription elongation factor B polypeptide 2-like	Rattus norvegicus
616: HomoloGene: 134543.Gene conserved in Boreoeutheria
SNRPB	small nuclear ribonucleoprotein polypeptides B and B1	Homo sapiens
SNRPB	small nuclear ribonucleoprotein polypeptides B and B1	Pan troglodytes
SNRPB	small nuclear ribonucleoprotein polypeptides B and B1	Macaca mulatta
SNRPB	small nuclear ribonucleoprotein polypeptides B and B1	Canis lupus familiaris
SNRPB	small nuclear ribonucleoprotein polypeptides B and B1	Bos taurus
Snrpb	small nuclear ribonucleoprotein B	Mus musculus
Snrpb	small nuclear ribonucleoprotein polypeptides B and B1	Rattus norvegicus
617: HomoloGene: 134542.Gene conserved in Opisthokonta
OTUB1	OTU deubiquitinase, ubiquitin aldehyde binding 1	Homo sapiens
OTUB1	OTU domain, ubiquitin aldehyde binding 1	Pan troglodytes
OTUB1	OTU domain, ubiquitin aldehyde binding 1	Macaca mulatta
OTUB1	OTU domain, ubiquitin aldehyde binding 1	Canis lupus familiaris
OTUB1	OTU domain, ubiquitin aldehyde binding 1	Bos taurus
RGD1565010	similar to HSPC263	Rattus norvegicus
OTUB1	OTU domain, ubiquitin aldehyde binding 1	Gallus gallus
NCU00595	NCU00595	Neurospora crassa
otub1	OTU domain, ubiquitin aldehyde binding 1	Xenopus (Silurana) tropicalis
618: HomoloGene: 134540.Gene conserved in Boreoeutheria
PINX1	PIN2/TERF1 interacting, telomerase inhibitor 1	Homo sapiens
PINX1	pin2-interacting protein X1-like	Macaca mulatta
PINX1	PIN2/TERF1 interacting, telomerase inhibitor 1	Canis lupus familiaris
PINX1	PIN2/TERF1 interacting, telomerase inhibitor 1	Bos taurus
Pinx1	PIN2/TERF1 interacting, telomerase inhibitor 1	Mus musculus
Pinx1	PIN2/TERF1 interacting, telomerase inhibitor 1	Rattus norvegicus
619: HomoloGene: 134538.Gene conserved in Boreoeutheria
GNL3L	guanine nucleotide binding protein-like 3 (nucleolar)-like	Homo sapiens
GNL3L	guanine nucleotide binding protein-like 3 (nucleolar)-like	Pan troglodytes
GNL3L	guanine nucleotide binding protein-like 3 (nucleolar)-like	Macaca mulatta
GNL3L	guanine nucleotide binding protein-like 3 (nucleolar)-like	Canis lupus familiaris
GNL3L	guanine nucleotide binding protein-like 3 (nucleolar)-like	Bos taurus
Gnl3l	guanine nucleotide binding protein-like 3 (nucleolar)-like	Mus musculus
Gnl3l	guanine nucleotide binding protein-like 3 (nucleolar)-like	Rattus norvegicus
620: HomoloGene: 134536.Gene conserved in Boreoeutheria
C1orf35	chromosome 1 open reading frame 35	Homo sapiens
C1H1orf35	chromosome 1 open reading frame, human C1orf35	Pan troglodytes
C1H1orf35	chromosome 1 open reading frame 35 ortholog	Macaca mulatta
C14H1orf35	chromosome 14 open reading frame, human C1orf35	Canis lupus familiaris
C7H1orf35	chromosome 7 open reading frame, human C1orf35	Bos taurus
2310033P09Rik	RIKEN cDNA 2310033P09 gene	Mus musculus
RGD1304587	similar to RIKEN cDNA 2310033P09	Rattus norvegicus
621: HomoloGene: 134534.Gene conserved in Catarrhini
DEFB123	defensin, beta 123	Homo sapiens
DEFB123	defensin, beta 123	Pan troglodytes
DEFB123	defensin, beta 123	Macaca mulatta
622: HomoloGene: 134529.Gene conserved in Bilateria
MFAP4	microfibrillar-associated protein 4	Homo sapiens
MFAP4	microfibrillar-associated protein 4	Canis lupus familiaris
MFAP4	microfibrillar-associated protein 4	Bos taurus
Mfap4	microfibrillar-associated protein 4	Mus musculus
Mfap4	microfibrillar-associated protein 4	Rattus norvegicus
sca	scabrous	Drosophila melanogaster
AgaP_AGAP007031	AgaP_AGAP007031	Anopheles gambiae
LOC100488644	microfibril-associated glycoprotein 4-like	Xenopus (Silurana) tropicalis
LOC100488329	microfibril-associated glycoprotein 4-like	Xenopus (Silurana) tropicalis
623: HomoloGene: 134527.Gene conserved in Bilateria
TUBA1B	tubulin, alpha 1b	Homo sapiens
TUBA1B	tubulin, alpha 1b	Pan troglodytes
TUBA1B	tubulin, alpha 1b	Macaca mulatta
LOC610636	tubulin alpha-1B chain-like	Canis lupus familiaris
TUBA1B	tubulin, alpha 1b	Bos taurus
Tuba1b	tubulin, alpha 1B	Mus musculus
TUBAL3	tubulin, alpha-like 3	Gallus gallus
tuba2	tubulin, alpha 2	Danio rerio
tba-9	tba-9	Caenorhabditis elegans
tuba4a	tubulin, alpha 4a	Xenopus (Silurana) tropicalis
624: HomoloGene: 134524.Gene conserved in Euarchontoglires
KHDC1L	KH homology domain containing 1-like	Homo sapiens
KHDC1L	KH homology domain containing 1-like	Pan troglodytes
LOC715519	KH homology domain-containing protein 1-like	Macaca mulatta
LOC719990	KH homology domain-containing protein 1-like	Macaca mulatta
Khdc1c	KH domain containing 1C	Mus musculus
Khdc1a	KH domain containing 1A	Mus musculus
Khdc1b	KH domain containing 1B	Mus musculus
Khdc1c	KH domain containing 1C	Rattus norvegicus
625: HomoloGene: 134515.Gene conserved in Boreoeutheria
MAGEB2	melanoma antigen family B, 2	Homo sapiens
MAGEB2	melanoma antigen family B, 2	Pan troglodytes
MAGEB2	melanoma antigen family B, 2	Macaca mulatta
MAGEB1	melanoma antigen family B, 1	Canis lupus familiaris
MAGEB4	melanoma antigen family B, 4	Canis lupus familiaris
LOC781486	melanoma antigen family B, 1-like	Bos taurus
LOC786836	melanoma antigen family B, 2-like	Bos taurus
LOC788399	melanoma antigen family B, 1-like	Bos taurus
LOC101905249	melanoma-associated antigen B1-like	Bos taurus
Mageb4	melanoma antigen, family B, 4	Mus musculus
Mageb2	melanoma antigen family B, 2	Rattus norvegicus
626: HomoloGene: 134510.Gene conserved in Euteleostomi
CDHR2	cadherin-related family member 2	Homo sapiens
CDHR2	cadherin-related family member 2	Pan troglodytes
CDHR2	cadherin-related family member 2	Macaca mulatta
CDHR2	cadherin-related family member 2	Canis lupus familiaris
CDHR2	cadherin-related family member 2	Bos taurus
Cdhr2	cadherin-related family member 2	Mus musculus
Cdhr2	cadherin-related family member 2	Rattus norvegicus
CDHR2	cadherin-related family member 2	Gallus gallus
LOC100536704	cadherin-related family member 2-like	Danio rerio
LOC100535495	cadherin-related family member 2-like	Danio rerio
cdhr2	cadherin-related family member 2	Xenopus (Silurana) tropicalis
627: HomoloGene: 134504.Gene conserved in Eukaryota
PPIA	peptidylprolyl isomerase A (cyclophilin A)	Homo sapiens
PPIA	peptidylprolyl isomerase A (cyclophilin A)	Pan troglodytes
PPIA	peptidylprolyl isomerase A (cyclophilin A)	Macaca mulatta
PPIA	peptidylprolyl isomerase A (cyclophilin A)	Canis lupus familiaris
LOC100337215	peptidylprolyl isomerase A (cyclophilin A)-like	Bos taurus
Ppia	peptidylprolyl isomerase A	Mus musculus
LOC100911252	peptidyl-prolyl cis-trans isomerase A-like	Rattus norvegicus
Ppia	peptidylprolyl isomerase A (cyclophilin A)	Rattus norvegicus
LOC100360977	TRIMCyp-like	Rattus norvegicus
PPIA	peptidylprolyl isomerase A (cyclophilin A)	Gallus gallus
ppiaa	peptidylprolyl isomerase Aa (cyclophilin A)	Danio rerio
cyn-1	cyn-1	Caenorhabditis elegans
CPR3	CPR3	Saccharomyces cerevisiae
KLLA0B04565g	KLLA0B04565g	Kluyveromyces lactis
AGOS_AER156C	AGOS_AER156C	Eremothecium gossypii
ROC2	ROC2	Arabidopsis thaliana
Os09g0571400	Os09g0571400	Oryza sativa
LOC100496569	peptidyl-prolyl cis-trans isomerase F, mitochondrial-like	Xenopus (Silurana) tropicalis
628: HomoloGene: 134501.Gene conserved in Eukaryota
CYP46A1	cytochrome P450, family 46, subfamily A, polypeptide 1	Homo sapiens
CYP46A1	cytochrome P450, family 46, subfamily A, polypeptide 1	Pan troglodytes
LOC705843	cholesterol 24-hydroxylase-like	Macaca mulatta
CYP46A1	cytochrome P450, family 46, subfamily A, polypeptide 1	Canis lupus familiaris
CYP46A1	cytochrome P450, family 46, subfamily A, polypeptide 1	Bos taurus
Cyp46a1	cytochrome P450, family 46, subfamily a, polypeptide 1	Mus musculus
Cyp46a1	cytochrome P450, family 46, subfamily a, polypeptide 1	Rattus norvegicus
CYP46A1	cytochrome P450, family 46, subfamily A, polypeptide 1	Gallus gallus
MGG_14217	MGG_14217	Magnaporthe oryzae
MGG_04469	MGG_04469	Magnaporthe oryzae
CYP97A3	CYP97A3	Arabidopsis thaliana
Os02g0817900	Os02g0817900	Oryza sativa
mgc108213	uncharacterized protein mgc108213	Xenopus (Silurana) tropicalis
mgc108077	uncharacterized protein mgc108077	Xenopus (Silurana) tropicalis
cyp46a1	cytochrome P450, family 46	Xenopus (Silurana) tropicalis
629: HomoloGene: 134496.Gene conserved in Bilateria
HIST1H3I	histone cluster 1, H3i	Homo sapiens
LOC471876	histone H3.1-like	Pan troglodytes
LOC100430668	histone H3.2-like	Macaca mulatta
LOC488307	histone H3.1-like	Canis lupus familiaris
LOC517139	histone cluster 1, H3a-like	Bos taurus
Hist1h3e	histone cluster 1, H3e	Mus musculus
LOC684819	similar to H3 histone, family 2 isoform 2	Rattus norvegicus
LOC100000930	histone H3.2-like	Danio rerio
His3:CG33866	His3:CG33866	Drosophila melanogaster
LOC100486113	histone H3.2-like	Xenopus (Silurana) tropicalis
630: HomoloGene: 134495.Gene conserved in Bilateria
HIST1H3C	histone cluster 1, H3c	Homo sapiens
LOC100608783	histone H3.1-like	Pan troglodytes
LOC703889	histone H3.2-like	Macaca mulatta
LOC488263	histone H3.1-like	Canis lupus familiaris
LOC616800	histone cluster 1, H3a-like	Bos taurus
Hist2h3c1	histone cluster 2, H3c1	Mus musculus
si:ch211-113a14.14	si:ch211-113a14.14	Danio rerio
His3:CG33863	His3:CG33863	Drosophila melanogaster
LOC100497406	histone H3.2-like	Xenopus (Silurana) tropicalis
631: HomoloGene: 134494.Gene conserved in Bilateria
HIST2H4B	histone cluster 2, H4b	Homo sapiens
LOC737496	histone H4-like	Pan troglodytes
LOC699110	histone H4-like	Macaca mulatta
LOC525863	histone cluster 1, H4i-like	Bos taurus
Hist1h4a	histone cluster 1, H4a	Mus musculus
LOC100912418	histone H4-like	Rattus norvegicus
HIST1H46L1	histone cluster 1, H4-IV, germinal H4-like 1 (similar to human histone cluster 1, class H4 genes)	Gallus gallus
zgc:165555	zgc:165555	Danio rerio
His4:CG33869	His4:CG33869	Drosophila melanogaster
LOC101732103	histone H4-like	Xenopus (Silurana) tropicalis
632: HomoloGene: 134493.Gene conserved in Bilateria
HIST1H4B	histone cluster 1, H4b	Homo sapiens
LOC462507	histone H4-like	Pan troglodytes
LOC529647	histone cluster 1, H4i-like	Bos taurus
Hist4h4	histone cluster 4, H4	Mus musculus
Hist2h4	histone cluster 2, H4	Rattus norvegicus
HIST1H46L3	histone cluster 1, H4-IV, germinal H4-like 3 (similar to human histone cluster 1, class H4 genes)	Gallus gallus
LOC100332668	histone H4-like	Danio rerio
His4:CG33871	His4:CG33871	Drosophila melanogaster
LOC100496758	histone H4-like	Xenopus (Silurana) tropicalis
633: HomoloGene: 134492.Gene conserved in Bilateria
HIST1H4J	histone cluster 1, H4j	Homo sapiens
LOC697115	histone H4-like	Macaca mulatta
LOC617875	histone H4-like	Bos taurus
Hist1h4f	histone cluster 1, H4f	Mus musculus
Hist1h4b	histone cluster 1, H4b	Rattus norvegicus
HIST1H46	histone cluster 1, H4-VI, germinal H4 (similar to human histone cluster 1, class H4 genes)	Gallus gallus
si:ch211-113a14.13	si:ch211-113a14.13	Danio rerio
His4:CG33873	His4:CG33873	Drosophila melanogaster
LOC100495184	histone H4-like	Xenopus (Silurana) tropicalis
634: HomoloGene: 134491.Gene conserved in Bilateria
HIST1H3H	histone cluster 1, H3h	Homo sapiens
LOC462493	histone H2A type 1-D-like	Pan troglodytes
LOC698105	histone H3.2-like	Macaca mulatta
LOC483167	histone H3.2-like	Canis lupus familiaris
LOC504599	histone H3.2	Bos taurus
Hist1h3b	histone cluster 1, H3b	Mus musculus
LOC684841	similar to CG31613-PA	Rattus norvegicus
LOC100858681	histone H3.2-like	Gallus gallus
zgc:173552	zgc:173552	Danio rerio
His3:CG33854	His3:CG33854	Drosophila melanogaster
LOC100494884	histone H3.2-like	Xenopus (Silurana) tropicalis
635: HomoloGene: 134489.Gene conserved in Bilateria
HIST2H3D	histone cluster 2, H3d	Homo sapiens
LOC746430	histone H3.2-like	Pan troglodytes
LOC696204	histone H3.2-like	Macaca mulatta
LOC531990	histone cluster 2, H3c-like	Bos taurus
Hist1h3c	histone cluster 1, H3c	Mus musculus
LOC684762	similar to CG31613-PA	Rattus norvegicus
LOC770022	histone H3.2-like	Gallus gallus
LOC564732	histone H3.2-like	Danio rerio
His3:CG33851	His3:CG33851	Drosophila melanogaster
LOC100495338	histone H3.2-like	Xenopus (Silurana) tropicalis
636: HomoloGene: 134487.Gene conserved in Bilateria
HIST1H3D	histone cluster 1, H3d	Homo sapiens
LOC462506	histone H2A type 1-like	Pan troglodytes
LOC698731	histone H3.2-like	Macaca mulatta
LOC100684574	histone H3.1-like	Canis lupus familiaris
LOC525511	histone cluster 1, H3a-like	Bos taurus
Hist1h3a	histone cluster 1, H3a	Mus musculus
LOC691496	similar to histone 1, H2ai	Rattus norvegicus
LOC100329422	histone H3.2-like	Danio rerio
His3:CG33848	His3:CG33848	Drosophila melanogaster
LOC100487139	histone H3.2-like	Xenopus (Silurana) tropicalis
637: HomoloGene: 134485.Gene conserved in Bilateria
HIST1H3G	histone cluster 1, H3g	Homo sapiens
LOC471907	histone H3.1-like	Pan troglodytes
HIST1H3D	histone cluster 1, H3d	Macaca mulatta
LOC611519	histone H3.1-like	Canis lupus familiaris
LOC788250	histone cluster 1, H3a-like	Bos taurus
Hist2h3c2	histone cluster 2, H3c2	Mus musculus
Hist2h3c2	histone cluster 2, H3c2	Rattus norvegicus
LOC769809	histone H3.2-like	Gallus gallus
LOC100334933	histone H3.2-like	Danio rerio
His3:CG33845	His3:CG33845	Drosophila melanogaster
LOC100493100	histone H3.2-like	Xenopus (Silurana) tropicalis
638: HomoloGene: 134482.Gene conserved in Eukaryota
HIST1H4I	histone cluster 1, H4i	Homo sapiens
LOC748545	histone H4-like	Pan troglodytes
LOC695323	histone H4-like	Macaca mulatta
LOC527645	histone cluster 1, H4i-like	Bos taurus
Hist1h4h	histone cluster 1, H4h	Mus musculus
Hist1h4a	histone cluster 1, H4a	Rattus norvegicus
HIST1H46L4	histone cluster 1, H4-IV, germinal H4-like 4 (similar to human histone cluster 1, class H4 genes)	Gallus gallus
LOC794549	histone H4-like	Danio rerio
His4:CG33885	His4:CG33885	Drosophila melanogaster
his-14	his-14	Caenorhabditis elegans
HIS4	HIS4	Arabidopsis thaliana
Os09g0553100	Os09g0553100	Oryza sativa
LOC101731642	histone H4-like	Xenopus (Silurana) tropicalis
639: HomoloGene: 134481.Gene conserved in Eukaryota
HIST1H4A	histone cluster 1, H4a	Homo sapiens
LOC748532	histone H4-like	Pan troglodytes
LOC696253	histone H4-like	Macaca mulatta
LOC516742	histone cluster 1, H4i-like	Bos taurus
Hist1h4d	histone cluster 1, H4d	Mus musculus
Hist1h4m	histone cluster 1, H4m	Rattus norvegicus
HIST1H46L5	histone cluster 1, H4-IV, germinal H4-like 5 (similar to human histone cluster 1, class H4 genes)	Gallus gallus
LOC100005308	histone H4-like	Danio rerio
His4:CG33887	His4:CG33887	Drosophila melanogaster
his-67	his-67	Caenorhabditis elegans
Os07g0549900	Os07g0549900	Oryza sativa
LOC100495257	histone H4-like	Xenopus (Silurana) tropicalis
640: HomoloGene: 134479.Gene conserved in Eukaryota
HIST1H3J	histone cluster 1, H3j	Homo sapiens
LOC471875	histone H3.1-like	Pan troglodytes
LOC100425854	histone H3.1-like	Macaca mulatta
LOC488277	histone H3.1-like	Canis lupus familiaris
LOC540148	uncharacterized LOC540148	Bos taurus
Hist1h3g	histone cluster 1, H3g	Mus musculus
LOC680498	similar to CG31613-PA	Rattus norvegicus
LOC100004914	histone H3-like centromeric protein cpar-1-like	Danio rerio
His3:CG33830	His3:CG33830	Drosophila melanogaster
his-55	his-55	Caenorhabditis elegans
his-13	his-13	Caenorhabditis elegans
his-9	his-9	Caenorhabditis elegans
his-25	his-25	Caenorhabditis elegans
his-32	his-32	Caenorhabditis elegans
his-27	his-27	Caenorhabditis elegans
his-17	his-17	Caenorhabditis elegans
his-6	his-6	Caenorhabditis elegans
his-42	his-42	Caenorhabditis elegans
his-59	his-59	Caenorhabditis elegans
his-45	his-45	Caenorhabditis elegans
his-63	his-63	Caenorhabditis elegans
his-49	his-49	Caenorhabditis elegans
his-2	his-2	Caenorhabditis elegans
AT4G40030	AT4G40030	Arabidopsis thaliana
AT5G10980	AT5G10980	Arabidopsis thaliana
AT4G40040	AT4G40040	Arabidopsis thaliana
Os06g0130900	Os06g0130900	Oryza sativa
LOC101732029	neurofilament heavy polypeptide-like	Xenopus (Silurana) tropicalis
641: HomoloGene: 134478.Gene conserved in Opisthokonta
HIST1H4D	histone cluster 1, H4d	Homo sapiens
LOC748513	histone H4-like	Pan troglodytes
LOC704341	histone H4-like	Macaca mulatta
LOC100856225	histone H4-like	Canis lupus familiaris
LOC100337407	histone cluster 1, H4i-like	Bos taurus
Hist1h4m	histone cluster 1, H4m	Mus musculus
Hist2h4a	histone cluster 2, H4	Rattus norvegicus
HIST1H46L2	histone cluster 1, H4-IV, germinal H4-like 2 (similar to human histone cluster 1, class H4 genes)	Gallus gallus
LOC100002181	histone H4-like	Danio rerio
His4:CG33891	His4:CG33891	Drosophila melanogaster
his-60	his-60	Caenorhabditis elegans
HHF1	HHF1	Saccharomyces cerevisiae
HHF2	HHF2	Saccharomyces cerevisiae
KLLA0E17601g	KLLA0E17601g	Kluyveromyces lactis
KLLA0E08647g	KLLA0E08647g	Kluyveromyces lactis
AGOS_AER012C	AGOS_AER012C	Eremothecium gossypii
AGOS_ADL201W	AGOS_ADL201W	Eremothecium gossypii
hhf1	hhf1	Schizosaccharomyces pombe
hhf3	hhf3	Schizosaccharomyces pombe
hhf2	hhf2	Schizosaccharomyces pombe
MGG_01160	MGG_01160	Magnaporthe oryzae
MGG_06293	MGG_06293	Magnaporthe oryzae
NCU01634	NCU01634	Neurospora crassa
NCU00212	NCU00212	Neurospora crassa
LOC100495739	histone H4-like	Xenopus (Silurana) tropicalis
642: HomoloGene: 134476.Gene conserved in Eukaryota
HIST1H2AI	histone cluster 1, H2ai	Homo sapiens
LOC471895	histone H2A type 1-like	Pan troglodytes
LOC701574	uncharacterized LOC701574	Macaca mulatta
LOC617905	uncharacterized LOC617905	Bos taurus
LOC100006331	histone H2A-like	Danio rerio
His4:CG33893	His4:CG33893	Drosophila melanogaster
his-31	his-31	Caenorhabditis elegans
Os10g0539500	Os10g0539500	Oryza sativa
643: HomoloGene: 134475.Gene conserved in Bilateria
HIST2H3C	histone cluster 2, H3c	Homo sapiens
LOC469476	histone H3.2-like	Pan troglodytes
LOC710748	histone H3.3-like	Macaca mulatta
LOC100856221	histone H3.3-like	Canis lupus familiaris
LOC781224	H3 histone, family 3A-like	Bos taurus
H3f3c	H3 histone, family 3C	Mus musculus
H3f3c	H3 histone, family 3C	Rattus norvegicus
His3:CG33824	His3:CG33824	Drosophila melanogaster
AgaP_AGAP012709	AgaP_AGAP012709	Anopheles gambiae
LOC100486720	histone H3.2-like	Xenopus (Silurana) tropicalis
644: HomoloGene: 134474.Gene conserved in Bilateria
HIST1H4K	histone cluster 1, H4k	Homo sapiens
LOC462494	histone H4-like	Pan troglodytes
LOC705352	histone H4-like	Macaca mulatta
LOC518961	histone cluster 1, H4i-like	Bos taurus
Hist1h4j	histone cluster 1, H4j	Mus musculus
LOC102551184	histone H4-like	Rattus norvegicus
si:ch211-113a14.21	si:ch211-113a14.21	Danio rerio
His4:CG33895	His4:CG33895	Drosophila melanogaster
AgaP_AGAP012558	AgaP_AGAP012558	Anopheles gambiae
his-18	his-18	Caenorhabditis elegans
LOC100492878	histone H4-like	Xenopus (Silurana) tropicalis
645: HomoloGene: 134472.Gene conserved in Bilateria
HIST1H3F	histone cluster 1, H3f	Homo sapiens
LOC695427	histone H3.2-like	Macaca mulatta
Hist1h3i	histone cluster 1, H3i	Mus musculus
LOC682330	similar to histone 1, H2ai	Rattus norvegicus
His3:CG33818	His3:CG33818	Drosophila melanogaster
AgaP_AGAP012559	AgaP_AGAP012559	Anopheles gambiae
LOC100497984	histone H3.2-like	Xenopus (Silurana) tropicalis
646: HomoloGene: 134468.Gene conserved in Eukaryota
HIST4H4	histone cluster 4, H4	Homo sapiens
LOC697721	histone H4-like	Macaca mulatta
LOC619094	histone H4-like	Bos taurus
Hist1h4i	histone cluster 1, H4i	Mus musculus
LOC680097	similar to germinal histone H4 gene	Rattus norvegicus
LOC562770	histone H4-like	Danio rerio
His4:CG33903	His4:CG33903	Drosophila melanogaster
AgaP_AGAP012574	AgaP_AGAP012574	Anopheles gambiae
his-5	his-5	Caenorhabditis elegans
AT5G59690	AT5G59690	Arabidopsis thaliana
Os05g0462700	Os05g0462700	Oryza sativa
LOC101734426	histone H4-like	Xenopus (Silurana) tropicalis
647: HomoloGene: 134466.Gene conserved in Eukaryota
HIST2H4A	histone cluster 2, H4a	Homo sapiens
LOC736707	histone H4-like	Pan troglodytes
LOC699317	histone H4-like	Macaca mulatta
LOC486670	histone H4-like	Canis lupus familiaris
H4	histone H4	Bos taurus
Hist1h4b	histone cluster 1, H4b	Mus musculus
LOC100912564	histone H4-like	Rattus norvegicus
LOC101884830	histone H4-like	Danio rerio
His4:CG33905	His4:CG33905	Drosophila melanogaster
AgaP_AGAP005026	AgaP_AGAP005026	Anopheles gambiae
his-64	his-64	Caenorhabditis elegans
AT1G07820	AT1G07820	Arabidopsis thaliana
Os04g0583600	Os04g0583600	Oryza sativa
LOC101734147	histone H4-like	Xenopus (Silurana) tropicalis
648: HomoloGene: 134463.Gene conserved in Eukaryota
HIST1H4E	histone cluster 1, H4e	Homo sapiens
LOC472228	histone H4-like	Pan troglodytes
LOC517138	histone cluster 1, H4i-like	Bos taurus
LOC564610	histone H4-like	Danio rerio
His4:CG33907	His4:CG33907	Drosophila melanogaster
AgaP_AGAP012885	AgaP_AGAP012885	Anopheles gambiae
his-56	his-56	Caenorhabditis elegans
AT1G07660	AT1G07660	Arabidopsis thaliana
Os03g0119900	Os03g0119900	Oryza sativa
LOC101733182	histone H4-like	Xenopus (Silurana) tropicalis
649: HomoloGene: 134461.Gene conserved in Eukaryota
HIST1H4H	histone cluster 1, H4h	Homo sapiens
LOC748525	histone H4-like	Pan troglodytes
LOC528329	histone cluster 1, H4i-like	Bos taurus
Hist1h4k	histone cluster 1, H4k	Mus musculus
RGD1562378	histone H4 variant H4-v.1	Rattus norvegicus
LOC101886781	histone H4-like	Danio rerio
His4:CG33909	His4:CG33909	Drosophila melanogaster
AgaP_AGAP012586	AgaP_AGAP012586	Anopheles gambiae
his-46	his-46	Caenorhabditis elegans
AT3G53730	AT3G53730	Arabidopsis thaliana
Os02g0684500	Os02g0684500	Oryza sativa
LOC101733031	histone H4-like	Xenopus (Silurana) tropicalis
650: HomoloGene: 134448.Gene conserved in Euarchontoglires
BOLA2	bolA family member 2	Homo sapiens
BOLA2B	bolA family member 2B	Homo sapiens
BOLA2	bolA homolog 2 (E. coli)	Macaca mulatta
LOC100363408	BolA-like protein 2-like	Rattus norvegicus
651: HomoloGene: 134447.Gene conserved in Tetrapoda
MCUR1	mitochondrial calcium uniporter regulator 1	Homo sapiens
CCDC90A	coiled-coil domain containing 90A	Pan troglodytes
LOC701463	coiled-coil domain-containing protein 90A, mitochondrial-like	Macaca mulatta
MCUR1	mitochondrial calcium uniporter regulator 1	Canis lupus familiaris
CCDC90A	coiled-coil domain containing 90A	Bos taurus
Mcur1	mitochondrial calcium uniporter regulator 1	Mus musculus
Mcur1	mitochondrial calcium uniporter regulator 1	Rattus norvegicus
CCDC90A	coiled-coil domain containing 90A	Gallus gallus
mcur1	mitochondrial calcium uniporter regulator 1	Xenopus (Silurana) tropicalis
652: HomoloGene: 134446.Gene conserved in Amniota
SRSF7	serine/arginine-rich splicing factor 7	Homo sapiens
SRSF7	serine/arginine-rich splicing factor 7	Pan troglodytes
SRSF7	serine/arginine-rich splicing factor 7	Macaca mulatta
SRSF7	serine/arginine-rich splicing factor 7	Canis lupus familiaris
Srsf7	serine/arginine-rich splicing factor 7	Mus musculus
Srsf7	serine/arginine-rich splicing factor 7	Rattus norvegicus
LOC100859609	serine/arginine-rich splicing factor 7-like	Gallus gallus
653: HomoloGene: 134445.Gene conserved in Euarchontoglires
ZNF816	zinc finger protein 816	Homo sapiens
LOC748668	zinc finger protein 860-like	Pan troglodytes
Zfp141	zinc finger protein 141	Rattus norvegicus
654: HomoloGene: 134444.Gene exclusive to H.sapiens
SPDYE2	speedy/RINGO cell cycle regulator family member E2	Homo sapiens
SPDYE6	speedy/RINGO cell cycle regulator family member E6	Homo sapiens
SPDYE2B	speedy/RINGO cell cycle regulator family member E2B	Homo sapiens
655: HomoloGene: 134442.Gene conserved in Euteleostomi
HIST1H2BO	histone cluster 1, H2bo	Homo sapiens
LOC462509	histone H2B type 1-O-like	Pan troglodytes
HIST1H2BO	histone cluster 1, H2bo	Macaca mulatta
LOC483169	histone H2B type 2-E-like	Canis lupus familiaris
HIST2H2BE	histone cluster 2, H2be	Bos taurus
Hist1h2bp	histone cluster 1, H2bp	Mus musculus
Hist1h2bo	histone cluster 1, H2bo	Rattus norvegicus
HIST1H2B8	histone cluster 1, H2B-VIII	Gallus gallus
HIST1H2B5	histone cluster 1, H2B-V (similar to human histone cluster 1, class H2B)	Gallus gallus
HIST1H2B7L3	histone cluster 1, H2B-VII-like 3 (similar to human histone cluster 1, class H2B, member N)	Gallus gallus
HIST1H2B7L4	histone cluster 1,H2B-VII-like 4 (similar to human histone cluster 1, class H2B, member N)	Gallus gallus
HIST1H2B7	histone cluster 1, H2B-VII (similar to human histone cluster 1, class H2B, member N)	Gallus gallus
HIST1H2B7L2	histone cluster 1, H2B-VII-like 2 (similar to human histone cluster 1, class H2B, member N)	Gallus gallus
HIST1H2B7L1	histone cluster 1, H2B-7-like 1 (similar to human histone cluster 1, class H2B, member N)	Gallus gallus
HIST1H2B5L	histone cluster 1, H2B-V-like (similar to human histone cluster 1, class H2B genes)	Gallus gallus
hist2h2l	histone 2, H2, like	Danio rerio
656: HomoloGene: 134437.Gene conserved in Euteleostomi
PDK1	pyruvate dehydrogenase kinase, isozyme 1	Homo sapiens
PDK1	pyruvate dehydrogenase kinase, isozyme 1	Pan troglodytes
PDK1	pyruvate dehydrogenase kinase, isozyme 1	Canis lupus familiaris
PDK1	pyruvate dehydrogenase kinase, isozyme 1	Bos taurus
Pdk1	pyruvate dehydrogenase kinase, isoenzyme 1	Mus musculus
Pdk1	pyruvate dehydrogenase kinase, isozyme 1	Rattus norvegicus
PDK1	pyruvate dehydrogenase kinase, isozyme 1	Gallus gallus
pdk1	pyruvate dehydrogenase kinase, isozyme 1	Danio rerio
pdk1	pyruvate dehydrogenase kinase, isozyme 1	Xenopus (Silurana) tropicalis
657: HomoloGene: 134432.Gene conserved in Amniota
SRSF5	serine/arginine-rich splicing factor 5	Homo sapiens
SRSF5	serine/arginine-rich splicing factor 5	Pan troglodytes
SRSF5	serine/arginine-rich splicing factor 5	Gallus gallus
658: HomoloGene: 134424.Gene conserved in Amniota
HAVCR1	hepatitis A virus cellular receptor 1	Homo sapiens
HAVCR1	hepatitis A virus cellular receptor 1	Canis lupus familiaris
HAVCR1	hepatitis A virus cellular receptor 1	Gallus gallus
659: HomoloGene: 134421.Gene conserved in Bilateria
IWS1	IWS1 homolog (S. cerevisiae)	Homo sapiens
IWS1	IWS1 homolog (S. cerevisiae)	Pan troglodytes
IWS1	IWS1 homolog (S. cerevisiae)	Macaca mulatta
IWS1	IWS1 homolog (S. cerevisiae)	Canis lupus familiaris
IWS1	IWS1 homolog (S. cerevisiae)	Bos taurus
Iws1	IWS1 homolog (S. cerevisiae)	Mus musculus
Iws1	IWS1 homolog (S. cerevisiae)	Rattus norvegicus
IWS1	IWS1 homolog (S. cerevisiae)	Gallus gallus
LOC100329390	protein IWS1 homolog	Danio rerio
F13B12.1	F13B12.1	Caenorhabditis elegans
iws1	IWS1 homolog	Xenopus (Silurana) tropicalis
660: HomoloGene: 134420.Gene conserved in Eukaryota
GABARAPL1	GABA(A) receptor-associated protein like 1	Homo sapiens
GABARAPL1	GABA(A) receptor-associated protein like 1	Pan troglodytes
GABARAPL1	GABA(A) receptor-associated protein like 1	Macaca mulatta
GABARAPL1	GABA(A) receptor-associated protein like 1	Canis lupus familiaris
GABARAPL1	GABA(A) receptor-associated protein like 1	Bos taurus
Gabarapl1	gamma-aminobutyric acid (GABA) A receptor-associated protein-like 1	Mus musculus
Gabarapl1	GABA(A) receptor-associated protein like 1	Rattus norvegicus
GABARAPL1	GABA(A) receptor-associated protein like 1	Gallus gallus
LOC793200	gamma-aminobutyric acid receptor-associated protein-like	Danio rerio
Atg8a	Autophagy-specific gene 8a	Drosophila melanogaster
AgaP_AGAP002685	AgaP_AGAP002685	Anopheles gambiae
lgg-1	lgg-1	Caenorhabditis elegans
ATG8	ATG8	Saccharomyces cerevisiae
KLLA0E20593g	KLLA0E20593g	Kluyveromyces lactis
AGOS_AER396W	AGOS_AER396W	Eremothecium gossypii
atg8	atg8	Schizosaccharomyces pombe
MGG_01062	MGG_01062	Magnaporthe oryzae
NCU01545	NCU01545	Neurospora crassa
ATG8D	ATG8D	Arabidopsis thaliana
gabarapl1	GABA(A) receptor-associated protein like 1	Xenopus (Silurana) tropicalis
661: HomoloGene: 134398.Gene conserved in Tetrapoda
NOVA2	neuro-oncological ventral antigen 2	Homo sapiens
NOVA2	neuro-oncological ventral antigen 2	Bos taurus
Nova2	neuro-oncological ventral antigen 2	Mus musculus
Nova2	neuro-oncological ventral antigen 2	Rattus norvegicus
nova2	neuro-oncological ventral antigen 2	Xenopus (Silurana) tropicalis
662: HomoloGene: 134384.Gene conserved in Eukaryota
GPX4	glutathione peroxidase 4	Homo sapiens
GPX4	glutathione peroxidase 4	Macaca mulatta
GPX4	glutathione peroxidase 4	Bos taurus
Gpx4	glutathione peroxidase 4	Mus musculus
Gpx4	glutathione peroxidase 4	Rattus norvegicus
gpx4b	glutathione peroxidase 4b	Danio rerio
T09A12.2	T09A12.2	Caenorhabditis elegans
R03G5.5	R03G5.5	Caenorhabditis elegans
GPX2	GPX2	Saccharomyces cerevisiae
GPX1	GPX1	Arabidopsis thaliana
GPX7	GPX7	Arabidopsis thaliana
gpx4	glutathione peroxidase 4	Xenopus (Silurana) tropicalis
663: HomoloGene: 134369.Gene conserved in Bilateria
DST	dystonin	Homo sapiens
DST	dystonin	Bos taurus
shot	short stop	Drosophila melanogaster
vab-10	vab-10	Caenorhabditis elegans
664: HomoloGene: 134361.Gene conserved in Euarchontoglires
TTLL3	tubulin tyrosine ligase-like family, member 3	Homo sapiens
TTLL3	tubulin tyrosine ligase-like family, member 3	Pan troglodytes
Ttll3	tubulin tyrosine ligase-like family, member 3	Mus musculus
Ttll3	tubulin tyrosine ligase-like family, member 3	Rattus norvegicus
665: HomoloGene: 134343.Gene conserved in Eukaryota
ENO1	enolase 1, (alpha)	Homo sapiens
ENO1	enolase 1, (alpha)	Pan troglodytes
LOC694593	enolase 1-like	Macaca mulatta
ENO1	enolase 1, (alpha)	Bos taurus
Gm5506	predicted gene 5506	Mus musculus
Eno1	enolase 1, alpha non-neuron	Mus musculus
Eno1	enolase 1, (alpha)	Rattus norvegicus
ENO1	enolase 1, (alpha)	Gallus gallus
eno1a	enolase 1a, (alpha)	Danio rerio
Eno	Enolase	Drosophila melanogaster
AgaP_AGAP007827	AgaP_AGAP007827	Anopheles gambiae
enol-1	enol-1	Caenorhabditis elegans
ERR3	ERR3	Saccharomyces cerevisiae
ERR2	ERR2	Saccharomyces cerevisiae
ERR1	ERR1	Saccharomyces cerevisiae
ENO1	ENO1	Arabidopsis thaliana
eno1	enolase 1, (alpha)	Xenopus (Silurana) tropicalis
666: HomoloGene: 134335.Gene conserved in Homininae
CLLU1	chronic lymphocytic leukemia up-regulated 1	Homo sapiens
CLLU1	chronic lymphocytic leukemia up-regulated 1	Pan troglodytes
667: HomoloGene: 134334.Gene conserved in Eukaryota
U2AF1	U2 small nuclear RNA auxiliary factor 1	Homo sapiens
LOC102724594	splicing factor U2AF 35 kDa subunit-like	Homo sapiens
u2af1	U2(RNU2) small nuclear RNA auxiliary factor 1	Danio rerio
ATU2AF35A	ATU2AF35A	Arabidopsis thaliana
U2AF35B	U2AF35B	Arabidopsis thaliana
Os09g0491756	Os09g0491756	Oryza sativa
Os05g0564200	Os05g0564200	Oryza sativa
668: HomoloGene: 134333.Gene conserved in Bilateria
ALPI	alkaline phosphatase, intestinal	Homo sapiens
ALPI	alkaline phosphatase, intestinal	Pan troglodytes
ALPP	alkaline phosphatase, placental	Canis lupus familiaris
ALPI	alkaline phosphatase, intestinal	Bos taurus
LOC100125266	alkaline phosphatase-like	Bos taurus
LOC516378	intestinal alkaline phosphatase VII	Bos taurus
LOC528262	intestinal-type alkaline phosphatase-like	Bos taurus
Akp3	alkaline phosphatase 3, intestine, not Mn requiring	Mus musculus
Akp3	alkaline phosphatase 3, intestine, not Mn requiring	Rattus norvegicus
ALPP	alkaline phosphatase, placental	Gallus gallus
alpi.2	alkaline phosphatase, intestinal, tandem duplicate 2	Danio rerio
CG5150	CG5150	Drosophila melanogaster
CG10827	CG10827	Drosophila melanogaster
AgaP_AGAP011302	AgaP_AGAP011302	Anopheles gambiae
alpi.1	alkaline phosphatase, intestinal, gene 1	Xenopus (Silurana) tropicalis
669: HomoloGene: 134332.Gene conserved in Eukaryota
HIST1H3A	histone cluster 1, H3a	Homo sapiens
LOC471886	histone H3.1-like	Pan troglodytes
LOC698615	histone H3.2-like	Macaca mulatta
LOC608586	histone H3.2-like	Canis lupus familiaris
LOC788077	histone cluster 2, H3c-like	Bos taurus
Hist1h3d	histone cluster 1, H3d	Mus musculus
LOC102549173	histone H3.2-like	Rattus norvegicus
LOC768333	histone H3.2-like	Gallus gallus
zgc:113984	zgc:113984	Danio rerio
His3:CG33833	His3:CG33833	Drosophila melanogaster
HTR11	HTR11	Arabidopsis thaliana
LOC100495788	histone H3.2-like	Xenopus (Silurana) tropicalis
670: HomoloGene: 134331.Gene conserved in Amniota
TRIM35	tripartite motif containing 35	Homo sapiens
TRIM35	tripartite motif containing 35	Pan troglodytes
TRIM35	tripartite motif containing 35	Macaca mulatta
TRIM35	tripartite motif containing 35	Canis lupus familiaris
TRIM35	tripartite motif containing 35	Bos taurus
Trim35	tripartite motif-containing 35	Mus musculus
Trim35	tripartite motif-containing 35	Rattus norvegicus
TRIM35	tripartite motif containing 35	Gallus gallus
671: HomoloGene: 134327.Gene conserved in Tetrapoda
SDE2	SDE2 telomere maintenance homolog (S. pombe)	Homo sapiens
SDE2	SDE2 telomere maintenance homolog (S. pombe)	Pan troglodytes
SDE2	SDE2 telomere maintenance homolog (S. pombe)	Canis lupus familiaris
SDE2	SDE2 telomere maintenance homolog (S. pombe)	Bos taurus
Sde2	SDE2 telomere maintenance homolog (S. pombe)	Mus musculus
Sde2	SDE2 telomere maintenance homolog (S. pombe)	Rattus norvegicus
C3H1ORF55	chromosome 3 open reading frame, human C1orf55	Gallus gallus
sde2	SDE2 telomere maintenance homolog (S. pombe)	Xenopus (Silurana) tropicalis
672: HomoloGene: 134325.Gene conserved in Boreoeutheria
NKAP	NFKB activating protein	Homo sapiens
NKAP	NFKB activating protein	Pan troglodytes
NKAP	NFKB activating protein	Macaca mulatta
NKAP	NFKB activating protein	Canis lupus familiaris
NKAP	NFKB activating protein	Bos taurus
Nkap	NFKB activating protein	Mus musculus
Nkap	NFKB activating protein	Rattus norvegicus
673: HomoloGene: 134324.Gene conserved in Euarchontoglires
ZNF442	zinc finger protein 442	Homo sapiens
ZNF442	zinc finger protein 442	Pan troglodytes
ZNF442	zinc finger protein 442	Macaca mulatta
Gm14325	predicted gene 14325	Mus musculus
Etohi1	ethanol induced 1	Mus musculus
Gm14431	predicted gene 14431	Mus musculus
Gm8898	predicted gene 8898	Mus musculus
Gm14420	predicted gene 14420	Mus musculus
Gm6710	predicted gene 6710	Mus musculus
Gm14391	predicted gene 14391	Mus musculus
0610010B08Rik	RIKEN cDNA 0610010B08 gene	Mus musculus
Gm4724	predicted gene 4724	Mus musculus
Gm14434	predicted gene 14434	Mus musculus
Gm14308	predicted gene 14308	Mus musculus
Gm14305	predicted gene 14305	Mus musculus
Gm14326	predicted gene 14326	Mus musculus
LOC102640477	zinc finger protein 709-like	Mus musculus
LOC100909622	zinc finger protein 442-like	Rattus norvegicus
LOC102555225	zinc finger protein 658-like	Rattus norvegicus
674: HomoloGene: 134321.Gene conserved in Euarchontoglires
ZNF780A	zinc finger protein 780A	Homo sapiens
ZNF780A	zinc finger protein 780A	Macaca mulatta
Zfp607	zinc finger proten 607	Mus musculus
C030039L03Rik	RIKEN cDNA C030039L03 gene	Mus musculus
675: HomoloGene: 134320.Gene exclusive to H.sapiens
PRAMEF13	PRAME family member 13	Homo sapiens
PRAMEF1	PRAME family member 1	Homo sapiens
PRAMEF2	PRAME family member 2	Homo sapiens
676: HomoloGene: 134318.Gene conserved in Homininae
LOC154872	putative uncharacterized protein LOC154872	Homo sapiens
LOC463691	uncharacterized LOC463691	Pan troglodytes
677: HomoloGene: 134317.Gene conserved in Boreoeutheria
PI16	peptidase inhibitor 16	Homo sapiens
PI16	peptidase inhibitor 16	Pan troglodytes
PI16	peptidase inhibitor 16	Macaca mulatta
PI16	peptidase inhibitor 16	Canis lupus familiaris
PI16	peptidase inhibitor 16	Bos taurus
Pi16	peptidase inhibitor 16	Mus musculus
Pi16	peptidase inhibitor 16	Rattus norvegicus
678: HomoloGene: 134314.Gene conserved in Eukaryota
TUBB2A	tubulin, beta 2A class IIa	Homo sapiens
TUBB2A	tubulin, beta 2A class IIa	Pan troglodytes
LOC100295973	tubulin beta-2A chain-like	Bos taurus
Tubb2a	tubulin, beta 2A class IIA	Mus musculus
Tubb2a	tubulin, beta 2A class IIa	Rattus norvegicus
zgc:112335	zgc:112335	Danio rerio
betaTub97EF	beta-Tubulin at 97EF	Drosophila melanogaster
AgaP_AGAP005293	AgaP_AGAP005293	Anopheles gambiae
TUB7	TUB7	Arabidopsis thaliana
Os06g0671900	Os06g0671900	Oryza sativa
tubb4a	tubulin, beta 4A class IVa	Xenopus (Silurana) tropicalis
679: HomoloGene: 134307.Gene conserved in Boreoeutheria
GIMAP7	GTPase, IMAP family member 7	Homo sapiens
GIMAP7	GTPase, IMAP family member 7	Pan troglodytes
GIMAP7	GTPase, IMAP family member 7	Bos taurus
Gimap7	GTPase, IMAP family member 7	Mus musculus
Gimap7	GTPase, IMAP family member 7	Rattus norvegicus
680: HomoloGene: 134305.Gene conserved in Boreoeutheria
HIST1H2AK	histone cluster 1, H2ak	Homo sapiens
LOC471909	histone H2A type 1-like	Pan troglodytes
LOC704994	histone H2A type 1-like	Macaca mulatta
LOC483168	histone H2A type 2-A-like	Canis lupus familiaris
HIST2H2AA4	histone cluster 2, H2aa4	Canis lupus familiaris
HIST2H2AA4	histone cluster 2, H2aa4	Bos taurus
LOC541108	histone cluster 2, H2aa3-like	Bos taurus
Hist1h2ac	histone cluster 1, H2ac	Mus musculus
Hist1h2af	histone cluster 1, H2af	Rattus norvegicus
681: HomoloGene: 134304.Gene conserved in Eukaryota
CYP3A7-CYP3AP1	CYP3A7-CYP3AP1 readthrough	Homo sapiens
CYP3A7	cytochrome P450, family 3, subfamily A, polypeptide 7	Macaca mulatta
Cyp3a62	cytochrome P450, family 3, subfamily a, polypeptide 62	Rattus norvegicus
Cyp6a14	Cyp6a14	Drosophila melanogaster
Cyp6a13	Cyp6a13	Drosophila melanogaster
cyp-13A6	cyp-13A6	Caenorhabditis elegans
cyp-13A10	cyp-13A10	Caenorhabditis elegans
cyp-13A1	cyp-13A1	Caenorhabditis elegans
cyp-13A12	cyp-13A12	Caenorhabditis elegans
cyp-13A2	cyp-13A2	Caenorhabditis elegans
cyp-13A4	cyp-13A4	Caenorhabditis elegans
cyp-13A3	cyp-13A3	Caenorhabditis elegans
cyp-13A5	cyp-13A5	Caenorhabditis elegans
cyp-13A7	cyp-13A7	Caenorhabditis elegans
cyp-13A11	cyp-13A11	Caenorhabditis elegans
cyp-13A8	cyp-13A8	Caenorhabditis elegans
cyp-13B1	cyp-13B1	Caenorhabditis elegans
cyp-13B2	cyp-13B2	Caenorhabditis elegans
Os07g0647200	Os07g0647200	Oryza sativa
682: HomoloGene: 134303.Gene conserved in Boreoeutheria
PCDHB14	protocadherin beta 14	Homo sapiens
PCDHB14	protocadherin beta 14	Pan troglodytes
PCDHB14	protocadherin beta 14	Macaca mulatta
PCDHB14	protocadherin beta 14	Canis lupus familiaris
PCDHB14	protocadherin beta 14	Bos taurus
Pcdhb20	protocadherin beta 20	Mus musculus
Pcdhb20	protocadherin beta 20	Rattus norvegicus
683: HomoloGene: 134302.Gene conserved in Amniota
PCDHB11	protocadherin beta 11	Homo sapiens
PCDHB11	protocadherin beta 11	Pan troglodytes
PCDHB11	protocadherin beta 11	Canis lupus familiaris
PCDHB11	protocadherin beta 11	Bos taurus
Pcdhb21	protocadherin beta 21	Mus musculus
Pcdhb21	protocadherin beta 21	Rattus norvegicus
LOC100857740	protocadherin beta-4-like	Gallus gallus
LOC776042	protocadherin beta-14-like	Gallus gallus
LOC100857645	protocadherin beta-4-like	Gallus gallus
PCDHB15	protocadherin beta 15	Gallus gallus
LOC100859377	protocadherin beta-4-like	Gallus gallus
LOC100858139	protocadherin beta-4-like	Gallus gallus
LOC100857671	protocadherin beta-2-like	Gallus gallus
LOC100859156	protocadherin beta-14-like	Gallus gallus
LOC429437	protocadherin beta-15-like	Gallus gallus
684: HomoloGene: 134294.Gene conserved in Euteleostomi
NDUFS5	NADH dehydrogenase (ubiquinone) Fe-S protein 5, 15kDa (NADH-coenzyme Q reductase)	Homo sapiens
NDUFS5	NADH dehydrogenase (ubiquinone) Fe-S protein 5, 15kDa (NADH-coenzyme Q reductase)	Pan troglodytes
NDUFS5	NADH dehydrogenase (ubiquinone) Fe-S protein 5, 15kDa (NADH-coenzyme Q reductase)	Gallus gallus
ndufs5	NADH dehydrogenase (ubiquinone) Fe-S protein 5	Danio rerio
685: HomoloGene: 134288.Gene conserved in Euteleostomi
ABT1	activator of basal transcription 1	Homo sapiens
ABT1	activator of basal transcription 1	Pan troglodytes
ABT1	activator of basal transcription 1	Macaca mulatta
ABT1	activator of basal transcription 1	Canis lupus familiaris
ABT1	activator of basal transcription 1	Bos taurus
Abt1	activator of basal transcription 1	Mus musculus
Abt1	activator of basal transcription 1	Rattus norvegicus
abt1	activator of basal transcription 1	Danio rerio
686: HomoloGene: 134286.Gene conserved in Euteleostomi
ISM2	isthmin 2	Homo sapiens
ism2b	isthmin 2b	Danio rerio
687: HomoloGene: 134283.Gene conserved in Opisthokonta
COPS2	COP9 signalosome subunit 2	Homo sapiens
COPS2	COP9 constitutive photomorphogenic homolog subunit 2 (Arabidopsis)	Pan troglodytes
COPS2	COP9 constitutive photomorphogenic homolog subunit 2 (Arabidopsis)	Macaca mulatta
LOC613584	COP9 constitutive photomorphogenic homolog subunit 2 (Arabidopsis)	Bos taurus
csn2	csn2	Schizosaccharomyces pombe
MGG_10325	MGG_10325	Magnaporthe oryzae
NCU00593	NCU00593	Neurospora crassa
688: HomoloGene: 134277.Gene conserved in Boreoeutheria
SERBP1	SERPINE1 mRNA binding protein 1	Homo sapiens
SERBP1	SERPINE1 mRNA binding protein 1	Canis lupus familiaris
Serbp1	serpine1 mRNA binding protein 1	Mus musculus
689: HomoloGene: 134276.Gene conserved in Boreoeutheria
ACTBL2	actin, beta-like 2	Homo sapiens
ACTBL2	actin, beta-like 2	Pan troglodytes
ACTBL2	actin, beta-like 2	Macaca mulatta
ACTBL2	actin, beta-like 2	Canis lupus familiaris
ACTBL2	actin, beta-like 2	Bos taurus
Actbl2	actin, beta-like 2	Mus musculus
Actbl2	actin, beta-like 2	Rattus norvegicus
690: HomoloGene: 134275.Gene conserved in Boreoeutheria
VMA21	VMA21 vacuolar H+-ATPase homolog (S. cerevisiae)	Homo sapiens
VMA21	VMA21 vacuolar H+-ATPase homolog (S. cerevisiae)	Pan troglodytes
VMA21	VMA21 vacuolar H+-ATPase homolog (S. cerevisiae)	Canis lupus familiaris
VMA21	VMA21 vacuolar H+-ATPase homolog (S. cerevisiae)	Bos taurus
691: HomoloGene: 134268.Gene conserved in Eukaryota
BDH2	3-hydroxybutyrate dehydrogenase, type 2	Homo sapiens
BDH2	3-hydroxybutyrate dehydrogenase, type 2	Pan troglodytes
LOC711108	3-hydroxybutyrate dehydrogenase type 2-like	Macaca mulatta
BDH2	3-hydroxybutyrate dehydrogenase, type 2	Canis lupus familiaris
BDH2	3-hydroxybutyrate dehydrogenase, type 2	Bos taurus
Bdh2	3-hydroxybutyrate dehydrogenase, type 2	Mus musculus
Bdh2	3-hydroxybutyrate dehydrogenase, type 2	Rattus norvegicus
BDH2	3-hydroxybutyrate dehydrogenase, type 2	Gallus gallus
bdh2	3-hydroxybutyrate dehydrogenase, type 2	Danio rerio
MGG_02612	MGG_02612	Magnaporthe oryzae
NCU02480	NCU02480	Neurospora crassa
AT3G26760	AT3G26760	Arabidopsis thaliana
AT4G03140	AT4G03140	Arabidopsis thaliana
AT3G26770	AT3G26770	Arabidopsis thaliana
bdh2	3-hydroxybutyrate dehydrogenase, type 2	Xenopus (Silurana) tropicalis
692: HomoloGene: 134253.Gene conserved in Bilateria
PEX19	peroxisomal biogenesis factor 19	Homo sapiens
PEX19	peroxisomal biogenesis factor 19	Pan troglodytes
PEX19	peroxisomal biogenesis factor 19	Canis lupus familiaris
PEX19	peroxisomal biogenesis factor 19	Bos taurus
Pex19	peroxisomal biogenesis factor 19	Mus musculus
Pex19	peroxisomal biogenesis factor 19	Rattus norvegicus
LOC100911356	peroxisomal biogenesis factor 19-like	Rattus norvegicus
LOC102548286	peroxisomal biogenesis factor 19-like	Rattus norvegicus
pex19	peroxisomal biogenesis factor 19	Danio rerio
Pex19	Peroxin 19	Drosophila melanogaster
AgaP_AGAP008804	AgaP_AGAP008804	Anopheles gambiae
pex19	peroxisomal biogenesis factor 19	Xenopus (Silurana) tropicalis
693: HomoloGene: 134244.Gene conserved in Euteleostomi
PPA2	pyrophosphatase (inorganic) 2	Homo sapiens
PPA2	pyrophosphatase (inorganic) 2	Pan troglodytes
PPA2	pyrophosphatase (inorganic) 2	Macaca mulatta
PPA2	pyrophosphatase (inorganic) 2	Canis lupus familiaris
PPA2	pyrophosphatase (inorganic) 2	Bos taurus
Ppa2	pyrophosphatase (inorganic) 2	Mus musculus
Ppa2	pyrophosphatase (inorganic) 2	Rattus norvegicus
PPA2	pyrophosphatase (inorganic) 2	Gallus gallus
ppa1a	pyrophosphatase (inorganic) 1a	Danio rerio
ppa1	pyrophosphatase (inorganic) 1	Xenopus (Silurana) tropicalis
694: HomoloGene: 134236.Gene conserved in Tetrapoda
FOXD4L1	forkhead box D4-like 1	Homo sapiens
FOXD4L1	forkhead box D4-like 1	Pan troglodytes
foxd4l1.1	forkhead box D4-like 1, gene 1	Xenopus (Silurana) tropicalis
LOC100485983	forkhead box protein D5-C-like	Xenopus (Silurana) tropicalis
695: HomoloGene: 134234.Gene conserved in Eukaryota
HIST1H4C	histone cluster 1, H4c	Homo sapiens
LOC465305	histone H4-like	Pan troglodytes
LOC695214	histone H4-like	Macaca mulatta
LOC100855431	histone H4-like	Canis lupus familiaris
LOC526789	histone cluster 1, H4i-like	Bos taurus
Hist2h4	histone cluster 2, H4	Mus musculus
LOC100912489	histone H4-like	Rattus norvegicus
HIST1H46L6	histone cluster 1, H4-IV, germinal H4-like 6 (similar to human histone cluster 1, class H4 genes)	Gallus gallus
si:ch211-113a14.17	si:ch211-113a14.17	Danio rerio
His4:CG33897	His4:CG33897	Drosophila melanogaster
AgaP_AGAP003909	AgaP_AGAP003909	Anopheles gambiae
his-38	his-38	Caenorhabditis elegans
AT3G46320	AT3G46320	Arabidopsis thaliana
Os09g0433600	Os09g0433600	Oryza sativa
hist1h4a	histone cluster 1, H4a	Xenopus (Silurana) tropicalis
696: HomoloGene: 134231.Gene conserved in Eukaryota
GPT	glutamic-pyruvate transaminase (alanine aminotransferase)	Homo sapiens
GPT	glutamic-pyruvate transaminase (alanine aminotransferase)	Pan troglodytes
GPT	glutamic-pyruvate transaminase (alanine aminotransferase)	Macaca mulatta
GPT	glutamic-pyruvate transaminase (alanine aminotransferase)	Canis lupus familiaris
GPT	glutamic-pyruvate transaminase (alanine aminotransferase)	Bos taurus
Gpt	glutamic pyruvic transaminase, soluble	Mus musculus
Gpt	glutamic-pyruvate transaminase (alanine aminotransferase)	Rattus norvegicus
gpt2l	glutamic pyruvate transaminase (alanine aminotransferase) 2, like	Danio rerio
si:ch211-217a12.1	si:ch211-217a12.1	Danio rerio
ALT2	ALT2	Saccharomyces cerevisiae
AGOS_AGR085W	AGOS_AGR085W	Eremothecium gossypii
AOAT2	AOAT2	Arabidopsis thaliana
GGT1	GGT1	Arabidopsis thaliana
Os07g0108300	Os07g0108300	Oryza sativa
gpt2	glutamic pyruvate transaminase (alanine aminotransferase) 2	Xenopus (Silurana) tropicalis
697: HomoloGene: 134226.Gene conserved in Eukaryota
XPR1	xenotropic and polytropic retrovirus receptor 1	Homo sapiens
XPR1	xenotropic and polytropic retrovirus receptor 1	Pan troglodytes
XPR1	xenotropic and polytropic retrovirus receptor 1	Macaca mulatta
XPR1	xenotropic and polytropic retrovirus receptor 1	Canis lupus familiaris
XPR1	xenotropic and polytropic retrovirus receptor 1	Bos taurus
Xpr1	xenotropic and polytropic retrovirus receptor 1	Mus musculus
Xpr1	xenotropic and polytropic retrovirus receptor 1	Rattus norvegicus
XPR1	xenotropic and polytropic retrovirus receptor 1	Gallus gallus
si:dkey-6n6.7	si:dkey-6n6.7	Danio rerio
CG10483	CG10483	Drosophila melanogaster
AgaP_AGAP005557	AgaP_AGAP005557	Anopheles gambiae
SYG1	SYG1	Saccharomyces cerevisiae
KLLA0F27467g	KLLA0F27467g	Kluyveromyces lactis
AGOS_ADL080W	AGOS_ADL080W	Eremothecium gossypii
SPCC1827.07c	SPCC1827.07c	Schizosaccharomyces pombe
MGG_13413	MGG_13413	Magnaporthe oryzae
NCU04201	NCU04201	Neurospora crassa
PHO1;H1	PHO1;H1	Arabidopsis thaliana
Os06g0493600	Os06g0493600	Oryza sativa
xpr1	xenotropic and polytropic retrovirus receptor 1	Xenopus (Silurana) tropicalis
698: HomoloGene: 134225.Gene conserved in Eukaryota
RPS10-NUDT3	RPS10-NUDT3 readthrough	Homo sapiens
RPS10	ribosomal protein S10	Pan troglodytes
LOC708539	40S ribosomal protein S10-like	Macaca mulatta
LOC100361240	ribosomal protein S10-like	Rattus norvegicus
rps10	ribosomal protein S10	Danio rerio
RpS10b	Ribosomal protein S10b	Drosophila melanogaster
AgaP_AGAP000739	AgaP_AGAP000739	Anopheles gambiae
rps-10	rps-10	Caenorhabditis elegans
AT4G25740	AT4G25740	Arabidopsis thaliana
AT5G41520	AT5G41520	Arabidopsis thaliana
AT5G52650	AT5G52650	Arabidopsis thaliana
Os04g0430100	Os04g0430100	Oryza sativa
Os01g0962600	Os01g0962600	Oryza sativa
Os02g0549600	Os02g0549600	Oryza sativa
rps10	ribosomal protein S10	Xenopus (Silurana) tropicalis
699: HomoloGene: 134206.Gene conserved in Bilateria
ZC3H15	zinc finger CCCH-type containing 15	Homo sapiens
ZC3H15	zinc finger CCCH-type containing 15	Pan troglodytes
ZC3H15	zinc finger CCCH-type containing 15	Macaca mulatta
ZC3H15	zinc finger CCCH-type containing 15	Canis lupus familiaris
ZC3H15	zinc finger CCCH-type containing 15	Bos taurus
zc3h15	zinc finger CCCH-type containing 15	Danio rerio
CG8635	CG8635	Drosophila melanogaster
AgaP_AGAP008634	AgaP_AGAP008634	Anopheles gambiae
zc3h15	zinc finger CCCH-type containing 15	Xenopus (Silurana) tropicalis
700: HomoloGene: 134201.Gene conserved in Eukaryota
H2AFX	H2A histone family, member X	Homo sapiens
H2AFX	H2A histone family, member X	Macaca mulatta
LOC489372	histone H2A.x-like	Canis lupus familiaris
H2AFX	H2A histone family, member X	Bos taurus
H2afx	H2A histone family, member X	Mus musculus
H2afx	H2A histone family, member X	Rattus norvegicus
H2AFX	H2A histone family, member X	Gallus gallus
h2afx	H2A histone family, member X	Danio rerio
HTA12	HTA12	Arabidopsis thaliana
Os05g0113900	Os05g0113900	Oryza sativa
Os01g0502700	Os01g0502700	Oryza sativa
Os03g0279200	Os03g0279200	Oryza sativa
Os05g0461400	Os05g0461400	Oryza sativa
h2afx	H2A histone family, member X	Xenopus (Silurana) tropicalis
LOC100487455	histone H2A.x-like	Xenopus (Silurana) tropicalis
701: HomoloGene: 134193.Gene conserved in Tetrapoda
SLC25A2	solute carrier family 25 (mitochondrial carrier; ornithine transporter) member 2	Homo sapiens
SLC25A2	solute carrier family 25 (mitochondrial carrier; ornithine transporter) member 2	Pan troglodytes
SLC25A2	solute carrier family 25 (mitochondrial carrier; ornithine transporter) member 2	Macaca mulatta
LOC102151234	mitochondrial ornithine transporter 1-like	Canis lupus familiaris
SLC25A2	solute carrier family 25 (mitochondrial carrier; ornithine transporter) member 2	Bos taurus
MGC108450	MGC108450 protein	Xenopus (Silurana) tropicalis
702: HomoloGene: 134183.Gene conserved in Catarrhini
PAGE2B	P antigen family, member 2B	Homo sapiens
PAGE2	P antigen family, member 2 (prostate associated)	Homo sapiens
LOC746006	putative G antigen family E member 3-like	Pan troglodytes
LOC100614541	putative G antigen family E member 3-like	Pan troglodytes
PAGE5	G antigen family E member 1-like	Macaca mulatta
703: HomoloGene: 134180.Gene conserved in Euteleostomi
TOMM40L	translocase of outer mitochondrial membrane 40 homolog (yeast)-like	Homo sapiens
TOMM40L	translocase of outer mitochondrial membrane 40 homolog (yeast)-like	Pan troglodytes
TOMM40L	translocase of outer mitochondrial membrane 40 homolog (yeast)-like	Macaca mulatta
TOMM40L	translocase of outer mitochondrial membrane 40 homolog (yeast)-like	Canis lupus familiaris
TOMM40L	translocase of outer mitochondrial membrane 40 homolog (yeast)-like	Bos taurus
Tomm40l	translocase of outer mitochondrial membrane 40 homolog-like (yeast)	Mus musculus
Tomm40l	translocase of outer mitochondrial membrane 40 homolog (yeast)-like	Rattus norvegicus
si:dkey-71l1.1	si:dkey-71l1.1	Danio rerio
tomm40l	translocase of outer mitochondrial membrane 40 homolog (yeast)-like	Xenopus (Silurana) tropicalis
704: HomoloGene: 134179.Gene conserved in Euteleostomi
FLT1	fms-related tyrosine kinase 1	Homo sapiens
FLT1	fms-related tyrosine kinase 1 (vascular endothelial growth factor/vascular permeability factor receptor)	Pan troglodytes
FLT1	fms-related tyrosine kinase 1 (vascular endothelial growth factor/vascular permeability factor receptor)	Macaca mulatta
FLT1	fms-related tyrosine kinase 1 (vascular endothelial growth factor/vascular permeability factor receptor)	Canis lupus familiaris
FLT1	fms-related tyrosine kinase 1 (vascular endothelial growth factor/vascular permeability factor receptor)	Bos taurus
Flt1	FMS-like tyrosine kinase 1	Mus musculus
FLT1	fms-related tyrosine kinase 1 (vascular endothelial growth factor/vascular permeability factor receptor)	Gallus gallus
flt1	fms-related tyrosine kinase 1 (vascular endothelial growth factor/vascular permeability factor receptor)	Danio rerio
705: HomoloGene: 134173.Gene conserved in Catarrhini
C1QTNF9B-AS1	C1QTNF9B antisense RNA 1	Homo sapiens
C1QTNF9B-AS1	C1QTNF9B antisense RNA 1	Pan troglodytes
LOC100424139	protein PCOTH-like	Macaca mulatta
706: HomoloGene: 134170.Gene conserved in Bilateria
H3F3A	H3 histone, family 3A	Homo sapiens
H3F3B	H3 histone, family 3B (H3.3B)	Homo sapiens
H3F3B	H3 histone, family 3B (H3.3B)	Pan troglodytes
HIST1H3A	histone cluster 1, H3a	Pan troglodytes
H3F3A	H3 histone, family 3A	Pan troglodytes
LOC707040	histone H3.3-like	Macaca mulatta
H3F3B	H3 histone, family 3B (H3.3B)	Canis lupus familiaris
H3F3A	H3 histone, family 3A	Bos taurus
H3F3B	H3 histone, family 3B	Bos taurus
H3f3b	H3 histone, family 3B	Mus musculus
H3f3a	H3 histone, family 3A	Mus musculus
LOC100361558	histone H3.3B-like	Rattus norvegicus
H3f3b	H3 histone, family 3B	Rattus norvegicus
H3F3B	H3 histone, family 3B	Gallus gallus
LOC100859629	histone H3.3-like	Gallus gallus
LOC565028	histone H3.2-like	Danio rerio
His3:CG33857	His3:CG33857	Drosophila melanogaster
LOC101730642	histone H3.2-like	Xenopus (Silurana) tropicalis
707: HomoloGene: 134166.Gene conserved in Catarrhini
FLG2	filaggrin family member 2	Homo sapiens
FLG2	filaggrin family member 2	Macaca mulatta
708: HomoloGene: 134156.Gene conserved in Boreoeutheria
MYZAP	myocardial zonula adherens protein	Homo sapiens
GCOM1	GRINL1A complex locus	Pan troglodytes
MYZAP	myocardial zonula adherens protein	Canis lupus familiaris
Myzap	myocardial zonula adherens protein	Mus musculus
Gcom1	GRINL1A complex locus 1	Rattus norvegicus
709: HomoloGene: 134153.Gene conserved in Bilateria
UTP14A	UTP14, U3 small nucleolar ribonucleoprotein, homolog A (yeast)	Homo sapiens
UTP14A	UTP14, U3 small nucleolar ribonucleoprotein, homolog A (yeast)	Pan troglodytes
UTP14A	UTP14, U3 small nucleolar ribonucleoprotein, homolog A (yeast)	Macaca mulatta
UTP14A	UTP14, U3 small nucleolar ribonucleoprotein, homolog A (yeast)	Canis lupus familiaris
LOC505600	UTP14, U3 small nucleolar ribonucleoprotein, homolog A-like	Bos taurus
UTP14A	UTP14, U3 small nucleolar ribonucleoprotein, homolog A (yeast)	Bos taurus
Utp14a	UTP14, U3 small nucleolar ribonucleoprotein, homolog A (yeast)	Mus musculus
Utp14a	UTP14, U3 small nucleolar ribonucleoprotein, homolog A (yeast)	Rattus norvegicus
F27C1.6	F27C1.6	Caenorhabditis elegans
710: HomoloGene: 134144.Gene conserved in Amniota
LOC101928991	coiled-coil domain-containing protein 92-like	Homo sapiens
E130309D14Rik	RIKEN cDNA E130309D14 gene	Mus musculus
RGD1562276	similar to novel protein	Rattus norvegicus
LOC101751240	coiled-coil domain-containing protein 92-like	Gallus gallus
711: HomoloGene: 134141.Gene conserved in Homininae
FAM47C	family with sequence similarity 47, member C	Homo sapiens
LOC473867	putative protein FAM47C-like	Pan troglodytes
712: HomoloGene: 134140.Gene conserved in Opisthokonta
H3F3C	H3 histone, family 3C	Homo sapiens
H3F3C	H3 histone, family 3C	Pan troglodytes
LOC693887	histone H3.3-like	Macaca mulatta
LOC704104	histone H3.3-like	Macaca mulatta
LOC708899	histone H3.3-like	Macaca mulatta
LOC699443	histone H3.3-like	Macaca mulatta
LOC612779	histone H3.3-like	Canis lupus familiaris
LOC100297725	H3 histone, family 3A-like	Bos taurus
Gm12657	predicted gene 12657	Mus musculus
H3F3C	H3 histone, family 3C	Gallus gallus
h3f3d	H3 histone, family 3D	Danio rerio
h3f3b.1	H3 histone, family 3B.1	Danio rerio
si:ch1073-429i10.3	si:ch1073-429i10.3	Danio rerio
h3f3c	H3 histone, family 3C	Danio rerio
His3:CG33839	His3:CG33839	Drosophila melanogaster
his-72	his-72	Caenorhabditis elegans
his-71	his-71	Caenorhabditis elegans
HHT1	HHT1	Saccharomyces cerevisiae
AGOS_AER013W	AGOS_AER013W	Eremothecium gossypii
hht1	hht1	Schizosaccharomyces pombe
hht2	hht2	Schizosaccharomyces pombe
hht3	hht3	Schizosaccharomyces pombe
MGG_01159	MGG_01159	Magnaporthe oryzae
NCU01635	NCU01635	Neurospora crassa
LOC101731074	histone H3.2-like	Xenopus (Silurana) tropicalis
713: HomoloGene: 134139.Gene conserved in Homininae
PRR23B	proline rich 23B	Homo sapiens
PRR23B	proline rich 23B	Pan troglodytes
714: HomoloGene: 134138.Gene conserved in Homininae
C1orf137	chromosome 1 open reading frame 137	Homo sapiens
LOC101059503	putative uncharacterized protein C1orf137-like	Pan troglodytes
715: HomoloGene: 134137.Gene exclusive to H.sapiens
HNRNPCL1	heterogeneous nuclear ribonucleoprotein C-like 1	Homo sapiens
HNRNPCP5	heterogeneous nuclear ribonucleoprotein C pseudogene 5	Homo sapiens
716: HomoloGene: 134126.Gene conserved in Amniota
CPSF6	cleavage and polyadenylation specific factor 6, 68kDa	Homo sapiens
CPSF6	cleavage and polyadenylation specific factor 6, 68kDa	Pan troglodytes
CPSF6	cleavage and polyadenylation specific factor 6, 68kDa	Canis lupus familiaris
CPSF6	cleavage and polyadenylation specific factor 6, 68kDa	Bos taurus
Cpsf6	cleavage and polyadenylation specific factor 6	Mus musculus
Cpsf6	cleavage and polyadenylation specific factor 6, 68kDa	Rattus norvegicus
CPSF6	cleavage and polyadenylation specific factor 6, 68kDa	Gallus gallus
717: HomoloGene: 134119.Gene conserved in Euteleostomi
GABARAP	GABA(A) receptor-associated protein	Homo sapiens
GABARAP	GABA(A) receptor-associated protein	Pan troglodytes
GABARAP	GABA(A) receptor-associated protein	Macaca mulatta
GABARAP	GABA(A) receptor-associated protein	Canis lupus familiaris
GABARAP	GABA(A) receptor-associated protein	Bos taurus
Gabarap	gamma-aminobutyric acid receptor associated protein	Mus musculus
Gabarap	GABA(A) receptor-associated protein	Rattus norvegicus
gabarapa	GABA(A) receptor-associated protein a	Danio rerio
718: HomoloGene: 134118.Gene conserved in Euteleostomi
SCOC	short coiled-coil protein	Homo sapiens
SCOC	short coiled-coil protein	Macaca mulatta
SCOC	short coiled-coil protein	Canis lupus familiaris
LOC100296832	short coiled-coil protein-like	Bos taurus
Scoc	short coiled-coil protein	Mus musculus
Scoc	short coiled-coil protein	Rattus norvegicus
scoca	short coiled-coil protein a	Danio rerio
scoc	short coiled-coil protein	Xenopus (Silurana) tropicalis
719: HomoloGene: 134114.Gene conserved in Eukaryota
AKR1C1	aldo-keto reductase family 1, member C1	Homo sapiens
AKR1C2	aldo-keto reductase family 1, member C2	Homo sapiens
AKR1C1	aldo-keto reductase family 1, member C1 (dihydrodiol dehydrogenase 1; 20-alpha (3-alpha)-hydroxysteroid dehydrogenase)	Pan troglodytes
AKR1C4	aldo-keto reductase family 1, member C4 (chlordecone reductase; 3-alpha hydroxysteroid dehydrogenase, type I; dihydrodiol dehydrogenase 4)	Macaca mulatta
Akr1c21	aldo-keto reductase family 1, member C21	Mus musculus
Akr1c2	aldo-keto reductase family 1, member C2	Rattus norvegicus
AT1G59950	AT1G59950	Arabidopsis thaliana
AT1G59960	AT1G59960	Arabidopsis thaliana
720: HomoloGene: 134113.Gene conserved in Eukaryota
HIST1H3E	histone cluster 1, H3e	Homo sapiens
LOC463171	histone H3.1-like	Pan troglodytes
LOC705220	histone H3.2-like	Macaca mulatta
LOC488306	histone H3.1-like	Canis lupus familiaris
LOC523214	uncharacterized LOC523214	Bos taurus
Hist1h3h	histone cluster 1, H3h	Mus musculus
Hist1h2ail	histone cluster 1, H2ai-like	Rattus norvegicus
hist2h3c	histone cluster 2, H3c	Danio rerio
His3:CG33836	His3:CG33836	Drosophila melanogaster
AT1G75600	AT1G75600	Arabidopsis thaliana
Os03g0390600	Os03g0390600	Oryza sativa
LOC101732670	histone H3.2-like	Xenopus (Silurana) tropicalis
721: HomoloGene: 134112.Gene conserved in Euarchontoglires
SECTM1	secreted and transmembrane 1	Homo sapiens
SECTM1	secreted and transmembrane 1	Pan troglodytes
Sectm1a	secreted and transmembrane 1A	Mus musculus
Sectm1	secreted and transmembrane 1	Rattus norvegicus
722: HomoloGene: 134111.Gene conserved in Boreoeutheria
UBE2NL	ubiquitin-conjugating enzyme E2N-like	Homo sapiens
UBE2NL	ubiquitin-conjugating enzyme E2N-like	Pan troglodytes
LOC703337	ubiquitin-conjugating enzyme E2 N-like	Macaca mulatta
LOC100856713	ubiquitin-conjugating enzyme E2-24 kDa-like	Canis lupus familiaris
723: HomoloGene: 134110.Gene conserved in Homininae
FAM209A	family with sequence similarity 209, member A	Homo sapiens
FAM209A	family with sequence similarity 209, member A	Pan troglodytes
FAM209B	family with sequence similarity 209, member B	Pan troglodytes
724: HomoloGene: 134108.Gene conserved in Boreoeutheria
DUXA	double homeobox A	Homo sapiens
DUXA	double homeobox A	Pan troglodytes
LOC709447	double homeobox protein A-like	Macaca mulatta
DUXA	double homeobox A	Bos taurus
725: HomoloGene: 134103.Gene conserved in Tetrapoda
ARFGAP3	ADP-ribosylation factor GTPase activating protein 3	Homo sapiens
ARFGAP3	ADP-ribosylation factor GTPase activating protein 3	Pan troglodytes
ARFGAP3	ADP-ribosylation factor GTPase activating protein 3	Macaca mulatta
ARFGAP3	ADP-ribosylation factor GTPase activating protein 3	Canis lupus familiaris
ARFGAP3	ADP-ribosylation factor GTPase activating protein 3	Bos taurus
Arfgap3	ADP-ribosylation factor GTPase activating protein 3	Mus musculus
Arfgap3	ADP-ribosylation factor GTPase activating protein 3	Rattus norvegicus
ARFGAP3	ADP-ribosylation factor GTPase activating protein 3	Gallus gallus
arfgap3	ADP-ribosylation factor GTPase activating protein 3	Xenopus (Silurana) tropicalis
726: HomoloGene: 134095.Gene conserved in Euteleostomi
NSRP1	nuclear speckle splicing regulatory protein 1	Homo sapiens
NSRP1	nuclear speckle splicing regulatory protein 1	Pan troglodytes
LOC712140	coiled-coil domain-containing protein 55-like	Macaca mulatta
NSRP1	nuclear speckle splicing regulatory protein 1	Canis lupus familiaris
NSRP1	nuclear speckle splicing regulatory protein 1	Bos taurus
Ccdc55	coiled-coil domain containing 55	Mus musculus
Nsrp1	nuclear speckle splicing regulatory protein 1	Rattus norvegicus
NSRP1	nuclear speckle splicing regulatory protein 1	Gallus gallus
nsrp1	nuclear speckle splicing regulatory protein 1	Danio rerio
nsrp1	nuclear speckle splicing regulatory protein 1	Xenopus (Silurana) tropicalis
727: HomoloGene: 134090.Gene conserved in Amniota
HSFY1	heat shock transcription factor, Y-linked 1	Homo sapiens
HSFY2	heat shock transcription factor, Y linked 2	Homo sapiens
HSFY2	heat shock transcription factor, Y linked 2	Bos taurus
Hsfy2	heat shock transcription factor, Y linked 2	Mus musculus
Hsfy2	heat shock transcription factor, Y linked 2	Rattus norvegicus
LOC100859862	heat shock transcription factor, Y-linked-like	Gallus gallus
LOC100857210	heat shock transcription factor, Y-linked-like	Gallus gallus
728: HomoloGene: 134086.Gene conserved in Euteleostomi
SF3B4	splicing factor 3b, subunit 4, 49kDa	Homo sapiens
SF3B4	splicing factor 3b, subunit 4, 49kDa	Pan troglodytes
SF3B4	splicing factor 3b, subunit 4, 49kDa	Macaca mulatta
SF3B4	splicing factor 3b, subunit 4, 49kDa	Canis lupus familiaris
SF3B4	splicing factor 3b, subunit 4, 49kDa	Bos taurus
Sf3b4	splicing factor 3b, subunit 4	Mus musculus
Sf3b4	splicing factor 3b, subunit 4	Rattus norvegicus
SF3B4	splicing factor 3b, subunit 4, 49kDa	Gallus gallus
sf3b4	splicing factor 3b, subunit 4	Danio rerio
729: HomoloGene: 134085.Gene conserved in Amniota
PRPF4B	pre-mRNA processing factor 4B	Homo sapiens
PRPF4B	PRP4 pre-mRNA processing factor 4 homolog B (yeast)	Pan troglodytes
LOC709497	serine/threonine-protein kinase PRP4 homolog	Macaca mulatta
Prpf4b	PRP4 pre-mRNA processing factor 4 homolog B (yeast)	Mus musculus
Prpf4b	pre-mRNA processing factor 4B	Rattus norvegicus
PRPF4B	PRP4 pre-mRNA processing factor 4 homolog B (yeast)	Gallus gallus
730: HomoloGene: 134076.Gene conserved in Tetrapoda
HLA-DQA2	major histocompatibility complex, class II, DQ alpha 2	Homo sapiens
PATR-DQA2	major histocompatibility complex, class II, DQ alpha 2	Pan troglodytes
DLA-DQA1	major histocompatibility complex, class II, DQ alpha 1	Canis lupus familiaris
BOLA-DQA5	major histocompatibility complex, class II, DQ alpha 5	Bos taurus
hla-dqa1	major histocompatibility complex, class II, DQ alpha 1	Xenopus (Silurana) tropicalis
LOC100495492	HLA class II histocompatibility antigen, DR alpha chain-like	Xenopus (Silurana) tropicalis
731: HomoloGene: 134075.Gene conserved in Boreoeutheria
HNRNPA1L2	heterogeneous nuclear ribonucleoprotein A1-like 2	Homo sapiens
HNRNPA1L2	heterogeneous nuclear ribonucleoprotein A1-like 2	Pan troglodytes
LOC716248	heterogeneous nuclear ribonucleoprotein A1-like	Macaca mulatta
LOC608729	heterogeneous nuclear ribonucleoprotein A1-like	Canis lupus familiaris
LOC100848353	heterogeneous nuclear ribonucleoprotein A1-like	Bos taurus
Gm5803	predicted gene 5803	Mus musculus
732: HomoloGene: 134073.Gene conserved in Catarrhini
MAGEA4	melanoma antigen family A, 4	Homo sapiens
MAGEA4	melanoma antigen family A, 4	Pan troglodytes
MAGEA4	melanoma antigen family A, 4	Macaca mulatta
733: HomoloGene: 134069.Gene conserved in Tetrapoda
RPL22L1	ribosomal protein L22-like 1	Homo sapiens
RPL22L1	ribosomal protein L22-like 1	Pan troglodytes
LOC695815	60S ribosomal protein L22-like	Macaca mulatta
RPL22L1	ribosomal protein L22-like 1	Canis lupus familiaris
Rpl22l2	ribosomal protein L22-like 2	Rattus norvegicus
rpl22l1	ribosomal protein L22-like 1	Xenopus (Silurana) tropicalis
734: HomoloGene: 134066.Gene conserved in Tetrapoda
SLC35E2	solute carrier family 35, member E2	Homo sapiens
SLC35E2	solute carrier family 35, member E2	Pan troglodytes
slc35e2b	solute carrier family 35, member E2B	Xenopus (Silurana) tropicalis
735: HomoloGene: 134051.Gene conserved in Tetrapoda
SRSF10	serine/arginine-rich splicing factor 10	Homo sapiens
SFRS13A	splicing factor, arginine/serine-rich 13A	Pan troglodytes
SRSF10	serine/arginine-rich splicing factor 10	Canis lupus familiaris
Srsf10	serine/arginine-rich splicing factor 10	Mus musculus
SRSF10	serine/arginine-rich splicing factor 10	Gallus gallus
srsf10	serine/arginine-rich splicing factor 10	Xenopus (Silurana) tropicalis
736: HomoloGene: 134045.Gene conserved in Boreoeutheria
TPM2	tropomyosin 2 (beta)	Homo sapiens
TPM2	tropomyosin 2 (beta)	Pan troglodytes
TPM2	tropomyosin 2 (beta)	Macaca mulatta
TPM2	tropomyosin 2 (beta)	Bos taurus
737: HomoloGene: 134044.Gene conserved in Eukaryota
CYP4A22	cytochrome P450, family 4, subfamily A, polypeptide 22	Homo sapiens
LOC456835	cytochrome P450 4A22-like	Pan troglodytes
LOC709461	cytochrome P450 4A11-like	Macaca mulatta
CYP4A11	cytochrome P450, family 4, subfamily A, polypeptide 11	Canis lupus familiaris
CYP4A38	cytochrome P450 4A38	Canis lupus familiaris
CYP4A37	cytochrome P450 4A37	Canis lupus familiaris
CYP4A11	cytochrome P450, family 4, subfamily A, polypeptide 11	Bos taurus
CYP4A22	cytochrome P450, family 4, subfamily A, polypeptide 22	Bos taurus
Cyp4a12a	cytochrome P450, family 4, subfamily a, polypeptide 12a	Mus musculus
Cyp4a12b	cytochrome P450, family 4, subfamily a, polypeptide 12B	Mus musculus
Cyp4a8	cytochrome P450, family 4, subfamily a, polypeptide 8	Rattus norvegicus
CYP4B1	cytochrome P450, family 4, subfamily B, polypeptide 1	Gallus gallus
CYP715A1	CYP715A1	Arabidopsis thaliana
Os02g0824100	Os02g0824100	Oryza sativa
738: HomoloGene: 134043.Gene conserved in Boreoeutheria
MUC21	mucin 21, cell surface associated	Homo sapiens
MUC21	mucin 21, cell surface associated	Pan troglodytes
LOC714502	uncharacterized LOC714502	Macaca mulatta
MUC21	mucin 21, cell surface associated	Canis lupus familiaris
739: HomoloGene: 134042.Gene conserved in Boreoeutheria
C6orf58	chromosome 6 open reading frame 58	Homo sapiens
C6H6orf58	chromosome 6 open reading frame, human C6orf58	Pan troglodytes
C4H6orf58	chromosome 6 open reading frame 58	Macaca mulatta
C1H6orf58	chromosome 1 open reading frame, human C6orf58	Canis lupus familiaris
740: HomoloGene: 134041.Gene conserved in Homininae
C22orf42	chromosome 22 open reading frame 42	Homo sapiens
C22H22orf42	chromosome 22 open reading frame, human C22orf42	Pan troglodytes
741: HomoloGene: 134037.Gene conserved in Boreoeutheria
WBP11	WW domain binding protein 11	Homo sapiens
WBP11	WW domain binding protein 11	Pan troglodytes
WBP11	WW domain binding protein 11	Macaca mulatta
WBP11	WW domain binding protein 11	Canis lupus familiaris
Wbp11	WW domain binding protein 11	Mus musculus
Wbp11	WW domain binding protein 11	Rattus norvegicus
LOC100910115	WW domain-binding protein 11-like	Rattus norvegicus
742: HomoloGene: 134032.Gene conserved in Euarchontoglires
UQCRHL	ubiquinol-cytochrome c reductase hinge protein-like	Homo sapiens
UQCRHL	ubiquinol-cytochrome c reductase hinge protein	Pan troglodytes
Uqcrh	ubiquinol-cytochrome c reductase hinge protein	Mus musculus
Uqcrh	ubiquinol-cytochrome c reductase hinge protein	Rattus norvegicus
743: HomoloGene: 134030.Gene conserved in Bilateria
FUT5	fucosyltransferase 5 (alpha (1,3) fucosyltransferase)	Homo sapiens
FUT5	fucosyltransferase 5 (alpha (1,3) fucosyltransferase)	Pan troglodytes
FucTC	FucTC	Drosophila melanogaster
AgaP_AGAP000365	AgaP_AGAP000365	Anopheles gambiae
744: HomoloGene: 134029.Gene conserved in Euteleostomi
HLA-B	major histocompatibility complex, class I, B	Homo sapiens
PATR-B	major histocompatibility complex, class I, B	Pan troglodytes
MAMU-B18	major histocompatibility complex, class I, B	Macaca mulatta
DLA-64	MHC class I DLA-64	Canis lupus familiaris
DLA88	MHC class I DLA-88	Canis lupus familiaris
DLA-12	MHC class I DLA-12	Canis lupus familiaris
BOLA-A	major histocompatibility complex, class I, A	Bos taurus
BOLA	MHC class I heavy chain	Bos taurus
JSP.1	MHC Class I JSP.1	Bos taurus
BOLA-NC1	non-classical MHC class I antigen	Bos taurus
mhc1uba	major histocompatibility complex class I UBA	Danio rerio
LOC796419	major histocompatibility complex class I-related gene protein-like	Danio rerio
mhc1uka	major histocompatibility complex class I UKA	Danio rerio
LOC101883648	class I histocompatibility antigen, F10 alpha chain-like	Danio rerio
LOC100217322	uncharacterized LOC100217322	Xenopus (Silurana) tropicalis
hla-a	major histocompatibility complex, class I, A	Xenopus (Silurana) tropicalis
LOC100127707	major histocompatibility complex class I antigen precursor	Xenopus (Silurana) tropicalis
LOC100495868	major histocompatibility complex class I-related gene protein-like	Xenopus (Silurana) tropicalis
LOC100490378	major histocompatibility complex class I-related gene protein-like	Xenopus (Silurana) tropicalis
LOC100490553	class I histocompatibility antigen, F10 alpha chain-like	Xenopus (Silurana) tropicalis
LOC100487860	major histocompatibility complex class I-related gene protein-like	Xenopus (Silurana) tropicalis
LOC100490728	major histocompatibility complex class I-related gene protein-like	Xenopus (Silurana) tropicalis
LOC100495703	major histocompatibility complex class I-related gene protein-like	Xenopus (Silurana) tropicalis
LOC100490896	hereditary hemochromatosis protein-like	Xenopus (Silurana) tropicalis
LOC100496488	class I histocompatibility antigen, F10 alpha chain-like	Xenopus (Silurana) tropicalis
LOC100496639	major histocompatibility complex class I-related gene protein-like	Xenopus (Silurana) tropicalis
LOC100170421	uncharacterized LOC100170421	Xenopus (Silurana) tropicalis
LOC100170569	uncharacterized LOC100170569	Xenopus (Silurana) tropicalis
mr1	major histocompatibility complex, class I-related	Xenopus (Silurana) tropicalis
LOC100493954	zinc-alpha-2-glycoprotein-like	Xenopus (Silurana) tropicalis
LOC100496176	zinc-alpha-2-glycoprotein-like	Xenopus (Silurana) tropicalis
LOC100494130	major histocompatibility complex class I-related gene protein-like	Xenopus (Silurana) tropicalis
LOC100497122	major histocompatibility complex class I-related gene protein-like	Xenopus (Silurana) tropicalis
LOC100496024	major histocompatibility complex class I-related gene protein-like	Xenopus (Silurana) tropicalis
LOC100494293	major histocompatibility complex class I-related gene protein-like	Xenopus (Silurana) tropicalis
LOC101734387	major histocompatibility complex class I-related gene protein-like	Xenopus (Silurana) tropicalis
LOC100495382	major histocompatibility complex class I-related gene protein-like	Xenopus (Silurana) tropicalis
LOC100495542	class I histocompatibility antigen, F10 alpha chain-like	Xenopus (Silurana) tropicalis
LOC100495225	class I histocompatibility antigen, F10 alpha chain-like	Xenopus (Silurana) tropicalis
LOC100494618	class I histocompatibility antigen, F10 alpha chain-like	Xenopus (Silurana) tropicalis
LOC100495081	zinc-alpha-2-glycoprotein-like	Xenopus (Silurana) tropicalis
LOC100497446	zinc-alpha-2-glycoprotein-like	Xenopus (Silurana) tropicalis
LOC100494770	class I histocompatibility antigen, F10 alpha chain-like	Xenopus (Silurana) tropicalis
LOC100494930	zinc-alpha-2-glycoprotein-like	Xenopus (Silurana) tropicalis
mhc1b2	major histocompatibility complex nonclassical class Ib-2	Xenopus (Silurana) tropicalis
LOC101730341	class I histocompatibility antigen, F10 alpha chain-like	Xenopus (Silurana) tropicalis
LOC100494456	major histocompatibility complex class I-related gene protein-like	Xenopus (Silurana) tropicalis
LOC100485167	class I histocompatibility antigen, F10 alpha chain-like	Xenopus (Silurana) tropicalis
745: HomoloGene: 134028.Gene conserved in Boreoeutheria
LILRB3	leukocyte immunoglobulin-like receptor, subfamily B (with TM and ITIM domains), member 3	Homo sapiens
LILRB3	leukocyte immunoglobulin-like receptor, subfamily B (with TM and ITIM domains), member 3	Pan troglodytes
LILRB3	leukocyte immunoglobulin-like receptor, subfamily B (with TM and ITIM domains), member 3	Canis lupus familiaris
Pirb	paired Ig-like receptor B	Mus musculus
Gm14548	predicted gene 14548	Mus musculus
Pira2	paired-Ig-like receptor A2	Mus musculus
Pira1	paired-Ig-like receptor A1	Mus musculus
Gm15448	predicted gene 15448	Mus musculus
Lilra6	leukocyte immunoglobulin-like receptor, subfamily A (with TM domain), member 6	Mus musculus
Pira6	paired-Ig-like receptor A6	Mus musculus
LOC683463	similar to paired-Ig-like receptor B	Rattus norvegicus
LOC690955	similar to paired-Ig-like receptor B	Rattus norvegicus
746: HomoloGene: 134027.Gene conserved in Boreoeutheria
LILRB5	leukocyte immunoglobulin-like receptor, subfamily B (with TM and ITIM domains), member 5	Homo sapiens
LILRB5	leukocyte immunoglobulin-like receptor, subfamily B (with TM and ITIM domains), member 5	Pan troglodytes
LILRB5	leukocyte immunoglobulin-like receptor, subfamily B (with TM and ITIM domains), member 5	Macaca mulatta
LILRB3	leukocyte immunoglobulin-like receptor, subfamily B (with TM and ITIM domains), member 3	Bos taurus
LOC510520	leukocyte immunoglobulin-like receptor, subfamily A (with TM domain), member 6-like	Bos taurus
LOC783134	leukocyte immunoglobulin-like receptor, subfamily B (with TM and ITIM domains), member 3-like	Bos taurus
LOC617702	leukocyte immunoglobulin-like receptor, subfamily B (with TM and ITIM domains), member 3-like	Bos taurus
LOC100335905	leukocyte immunoglobulin-like receptor, subfamily A (with TM domain), member 6-like	Bos taurus
LOC100335479	leukocyte immunoglobulin-like receptor, subfamily A (with TM domain), member 6-like	Bos taurus
LOC782062	leukocyte immunoglobulin-like receptor, subfamily B, member 5-like	Bos taurus
LOC783096	immunoglobulin-like transcript 8-like	Bos taurus
LILRA6	leukocyte immunoglobulin-like receptor, subfamily A (with TM domain), member 6	Bos taurus
LOC618416	leukocyte immunoglobulin-like receptor, subfamily B (with TM and ITIM domains), member 3-like	Bos taurus
LOC101907857	leukocyte immunoglobulin-like receptor subfamily B member 3-like	Bos taurus
747: HomoloGene: 134026.Gene conserved in Catarrhini
LILRA1	leukocyte immunoglobulin-like receptor, subfamily A (with TM domain), member 1	Homo sapiens
LILRA3	leukocyte immunoglobulin-like receptor, subfamily A (without TM domain), member 3	Pan troglodytes
LILRA3	leukocyte immunoglobulin-like receptor, subfamily A (without TM domain), member 3	Macaca mulatta
748: HomoloGene: 134018.Gene conserved in Euarchontoglires
HLA-E	major histocompatibility complex, class I, E	Homo sapiens
PATR-E	major histocompatibility complex, class I, E	Pan troglodytes
MAMU-E	major histocompatibility complex, class I, E	Macaca mulatta
LOC100426346	HLA class I histocompatibility antigen, alpha chain E-like	Macaca mulatta
H2-T23	histocompatibility 2, T region locus 23	Mus musculus
C920025E04Rik	RIKEN cDNA C920025E04 gene	Mus musculus
RT1-S3	RT1 class Ib, locus S3	Rattus norvegicus
749: HomoloGene: 134013.Gene conserved in Homininae
C6orf226	chromosome 6 open reading frame 226	Homo sapiens
C6H6orf226	chromosome 6 open reading frame, human C6orf226	Pan troglodytes
750: HomoloGene: 134012.Gene conserved in Homininae
C6orf1	chromosome 6 open reading frame 1	Homo sapiens
C6H6orf1	chromosome 6 open reading frame, human C6orf1	Pan troglodytes
751: HomoloGene: 134006.Gene conserved in Homininae
MXRA7	matrix-remodelling associated 7	Homo sapiens
MXRA7	matrix-remodelling associated 7	Pan troglodytes
752: HomoloGene: 134005.Gene conserved in Euarchontoglires
ENAH	enabled homolog (Drosophila)	Homo sapiens
Enah	enabled homolog (Drosophila)	Mus musculus
Enah	enabled homolog (Drosophila)	Rattus norvegicus
753: HomoloGene: 134004.Gene conserved in Euarchontoglires
ZNF14	zinc finger protein 14	Homo sapiens
ZNF14	zinc finger protein 14	Pan troglodytes
LOC100426570	zinc finger protein 14-like	Macaca mulatta
Gm5595	predicted gene 5595	Mus musculus
9830147E19Rik	RIKEN cDNA 9830147E19 gene	Mus musculus
754: HomoloGene: 134003.Gene conserved in Euarchontoglires
ZNF761	zinc finger protein 761	Homo sapiens
ZNF761	zinc finger protein 761	Pan troglodytes
LOC720251	zinc finger protein 845-like	Macaca mulatta
Zfp51	zinc finger protein 51	Mus musculus
Znf761	zinc finger protein 761	Rattus norvegicus
755: HomoloGene: 134000.Gene conserved in Tetrapoda
FIP1L1	factor interacting with PAPOLA and CPSF1	Homo sapiens
FIP1L1	FIP1 like 1 (S. cerevisiae)	Pan troglodytes
FIP1L1	FIP1 like 1 (S. cerevisiae)	Macaca mulatta
Fip1l1	factor interacting with PAPOLA and CPSF1	Rattus norvegicus
fip1l1	factor interacting with PAPOLA and CPSF1	Xenopus (Silurana) tropicalis
756: HomoloGene: 133998.Gene conserved in Homininae
AMY1B	amylase, alpha 1B (salivary)	Homo sapiens
AMY1A	amylase, alpha 1A (salivary)	Homo sapiens
AMY1C	amylase, alpha 1C (salivary)	Homo sapiens
AMY1A	amylase, alpha 1A; salivary	Pan troglodytes
757: HomoloGene: 133986.Gene conserved in Bilateria
NCAPH	non-SMC condensin I complex, subunit H	Homo sapiens
NCAPH	non-SMC condensin I complex, subunit H	Pan troglodytes
NCAPH	non-SMC condensin I complex, subunit H	Canis lupus familiaris
NCAPH	non-SMC condensin I complex, subunit H	Bos taurus
Ncaph	non-SMC condensin I complex, subunit H	Mus musculus
NCAPH	condensin complex subunit 2	Gallus gallus
ncaph	non-SMC condensin I complex, subunit H	Danio rerio
barr	barren	Drosophila melanogaster
AgaP_AGAP011508	AgaP_AGAP011508	Anopheles gambiae
ncaph	non-SMC condensin I complex, subunit H	Xenopus (Silurana) tropicalis
758: HomoloGene: 133984.Gene conserved in Eukaryota
SHMT2	serine hydroxymethyltransferase 2 (mitochondrial)	Homo sapiens
SHMT2	serine hydroxymethyltransferase 2 (mitochondrial)	Pan troglodytes
SHMT2	serine hydroxymethyltransferase 2 (mitochondrial)	Macaca mulatta
SHMT2	serine hydroxymethyltransferase 2 (mitochondrial)	Canis lupus familiaris
SHMT2	serine hydroxymethyltransferase 2 (mitochondrial)	Bos taurus
Shmt2	serine hydroxymethyltransferase 2 (mitochondrial)	Mus musculus
Shmt2	serine hydroxymethyltransferase 2 (mitochondrial)	Rattus norvegicus
shmt2	serine hydroxymethyltransferase 2 (mitochondrial)	Danio rerio
SHM1	SHM1	Saccharomyces cerevisiae
KLLA0F01210g	KLLA0F01210g	Kluyveromyces lactis
AGOS_AEL188W	AGOS_AEL188W	Eremothecium gossypii
shm2	shm2	Schizosaccharomyces pombe
MGG_13781	MGG_13781	Magnaporthe oryzae
NCU05805	NCU05805	Neurospora crassa
SHM1	SHM1	Arabidopsis thaliana
Os03g0738400	Os03g0738400	Oryza sativa
shmt2	serine hydroxymethyltransferase 2 (mitochondrial)	Xenopus (Silurana) tropicalis
759: HomoloGene: 133981.Gene conserved in Euteleostomi
SURF6	surfeit 6	Homo sapiens
SURF6	surfeit 6	Pan troglodytes
SURF6	surfeit 6	Macaca mulatta
SURF6	surfeit 6	Canis lupus familiaris
SURF6	surfeit 6	Bos taurus
Surf6	surfeit gene 6	Mus musculus
Surf6	surfeit 6	Rattus norvegicus
SURF6	surfeit 6	Gallus gallus
surf6	surfeit 6	Danio rerio
surf6	surfeit 6	Xenopus (Silurana) tropicalis
760: HomoloGene: 133978.Gene conserved in Euarchontoglires
KLF2	Kruppel-like factor 2	Homo sapiens
KLF2	Kruppel-like factor 2 (lung)	Pan troglodytes
Klf2	Kruppel-like factor 2 (lung)	Mus musculus
Klf2	Kruppel-like factor 2	Rattus norvegicus
761: HomoloGene: 133972.Gene conserved in Eukaryota
NACA2	nascent polypeptide-associated complex alpha subunit 2	Homo sapiens
NACA2	nascent polypeptide-associated complex alpha subunit 2	Pan troglodytes
Y65B4BR.5	Y65B4BR.5	Caenorhabditis elegans
Os03g0121700	Os03g0121700	Oryza sativa
Os01g0698900	Os01g0698900	Oryza sativa
naca.2	nascent polypeptide-associated complex alpha subunit	Xenopus (Silurana) tropicalis
762: HomoloGene: 133957.Gene conserved in Euarchontoglires
UGT2B15	UDP glucuronosyltransferase 2 family, polypeptide B15	Homo sapiens
UGT2B15	UDP glucuronosyltransferase 2 family, polypeptide B15	Pan troglodytes
UGT2B15	UDP glucuronosyltransferase 2 family, polypeptide B15	Macaca mulatta
Ugt2b37	UDP-glucuronosyltransferase 2 family, member 37	Rattus norvegicus
763: HomoloGene: 133951.Gene conserved in Boreoeutheria
SHISA5	shisa family member 5	Homo sapiens
SHISA5	shisa homolog 5 (Xenopus laevis)	Pan troglodytes
LOC709615	protein shisa-5-like	Macaca mulatta
SHISA5	shisa homolog 5 (Xenopus laevis)	Bos taurus
Shisa5	shisa homolog 5 (Xenopus laevis)	Mus musculus
Shisa5	shisa family member 5	Rattus norvegicus
764: HomoloGene: 133950.Gene conserved in Euarchontoglires
TCEAL6	transcription elongation factor A (SII)-like 6	Homo sapiens
TCEAL3	transcription elongation factor A (SII)-like 3	Pan troglodytes
LOC696692	transcription elongation factor A protein-like 3-like	Macaca mulatta
Tceal6	transcription elongation factor A (SII)-like 6	Mus musculus
Tceal3	transcription elongation factor A (SII)-like 3	Mus musculus
765: HomoloGene: 133948.Gene conserved in Euteleostomi
REXO4	REX4, RNA exonuclease 4 homolog (S. cerevisiae)	Homo sapiens
REXO4	REX4, RNA exonuclease 4 homolog (S. cerevisiae)	Pan troglodytes
REXO4	REX4, RNA exonuclease 4 homolog (S. cerevisiae)	Macaca mulatta
REXO4	REX4, RNA exonuclease 4 homolog (S. cerevisiae)	Canis lupus familiaris
REXO4	REX4, RNA exonuclease 4 homolog (S. cerevisiae)	Bos taurus
Rexo4	REX4, RNA exonuclease 4 homolog (S. cerevisiae)	Mus musculus
Rexo4	REX4, RNA exonuclease 4 homolog (S. cerevisiae)	Rattus norvegicus
REXO4	REX4, RNA exonuclease 4 homolog (S. cerevisiae)	Gallus gallus
si:ch73-209e20.4	si:ch73-209e20.4	Danio rerio
rexo4	XPMC2 prevents mitotic catastrophe 2 homolog (Xenopus laevis)	Xenopus (Silurana) tropicalis
766: HomoloGene: 133942.Gene conserved in Euteleostomi
TAF7	TAF7 RNA polymerase II, TATA box binding protein (TBP)-associated factor, 55kDa	Homo sapiens
TAF7	TAF7 RNA polymerase II, TATA box binding protein (TBP)-associated factor, 55kDa	Pan troglodytes
TAF7	TAF7 RNA polymerase II, TATA box binding protein (TBP)-associated factor, 55kDa	Macaca mulatta
TAF7	TAF7 RNA polymerase II, TATA box binding protein (TBP)-associated factor, 55kDa	Canis lupus familiaris
TAF7	TAF7 RNA polymerase II, TATA box binding protein (TBP)-associated factor, 55kDa	Bos taurus
Taf7	TAF7 RNA polymerase II, TATA box binding protein (TBP)-associated factor	Mus musculus
Taf7	TAF7 RNA polymerase II, TATA box binding protein (TBP)-associated factor	Rattus norvegicus
TAF7	TAF7 RNA polymerase II, TATA box binding protein (TBP)-associated factor, 55kDa	Gallus gallus
taf7	TAF7 RNA polymerase II, TATA box binding protein (TBP)-associated factor	Danio rerio
taf7	TAF7 RNA polymerase II, TATA box binding protein (TBP)-associated factor, 55kDa	Xenopus (Silurana) tropicalis
767: HomoloGene: 133938.Gene conserved in Eukaryota
ACTA2	actin, alpha 2, smooth muscle, aorta	Homo sapiens
ACTA2	actin, alpha 2, smooth muscle, aorta	Pan troglodytes
ACTA2	actin, alpha 2, smooth muscle, aorta	Macaca mulatta
ACTA2	actin, alpha 2, smooth muscle, aorta	Canis lupus familiaris
ACTA2	actin, alpha 2, smooth muscle, aorta	Bos taurus
Acta2	actin, alpha 2, smooth muscle, aorta	Mus musculus
Acta2	actin, alpha 2, smooth muscle, aorta	Rattus norvegicus
ACTA2	actin, alpha 2, smooth muscle, aorta	Gallus gallus
acta1a	actin, alpha 1a, skeletal muscle	Danio rerio
Os12g0163700	Os12g0163700	Oryza sativa
acta1	actin, alpha 1, skeletal muscle	Xenopus (Silurana) tropicalis
MGC75582	actin, alpha sarcomeric/cardiac	Xenopus (Silurana) tropicalis
768: HomoloGene: 133934.Gene conserved in Amniota
DYNC1I2	dynein, cytoplasmic 1, intermediate chain 2	Homo sapiens
DYNC1I2	dynein, cytoplasmic 1, intermediate chain 2	Pan troglodytes
DYNC1I2	dynein, cytoplasmic 1, intermediate chain 2	Bos taurus
DYNC1I2	dynein, cytoplasmic 1, intermediate chain 2	Gallus gallus
769: HomoloGene: 133933.Gene conserved in Opisthokonta
NAP1L4	nucleosome assembly protein 1-like 4	Homo sapiens
NAP1L4	nucleosome assembly protein 1-like 4	Pan troglodytes
NAP1L4	nucleosome assembly protein 1-like 4	Macaca mulatta
NAP1L4	nucleosome assembly protein 1-like 4	Canis lupus familiaris
NAP1L4	nucleosome assembly protein 1-like 4	Bos taurus
Nap1l4	nucleosome assembly protein 1-like 4	Mus musculus
Nap1l4	nucleosome assembly protein 1-like 4	Rattus norvegicus
NAP1L4	nucleosome assembly protein 1-like 4	Gallus gallus
nap1l4b	nucleosome assembly protein 1-like 4b	Danio rerio
nap-1	nap-1	Caenorhabditis elegans
nap2	nap2	Schizosaccharomyces pombe
nap1l4	nucleosome assembly protein 1-like 4	Xenopus (Silurana) tropicalis
770: HomoloGene: 133932.Gene conserved in Opisthokonta
MSMO1	methylsterol monooxygenase 1	Homo sapiens
MSMO1	methylsterol monooxygenase 1	Pan troglodytes
SC4MOL	methylsterol monooxygenase 1	Macaca mulatta
MSMO1	methylsterol monooxygenase 1	Bos taurus
Sc4mol	sterol-C4-methyl oxidase-like	Mus musculus
Msmo1	methylsterol monooxygenase 1	Rattus norvegicus
MSMO1	methylsterol monooxygenase 1	Gallus gallus
msmo1	methylsterol monooxygenase 1	Danio rerio
MGG_17103	MGG_17103	Magnaporthe oryzae
msmo1	methylsterol monooxygenase 1	Xenopus (Silurana) tropicalis
771: HomoloGene: 133930.Gene conserved in Bilateria
ARF1	ADP-ribosylation factor 1	Homo sapiens
ARF1	ADP-ribosylation factor 1	Pan troglodytes
LOC457177	ADP-ribosylation factor 1-like	Pan troglodytes
ARF1	ADP-ribosylation factor 1	Macaca mulatta
LOC607365	ADP-ribosylation factor 1	Canis lupus familiaris
ARF1	ADP-ribosylation factor 1	Bos taurus
Arf1	ADP-ribosylation factor 1	Mus musculus
Arf1	ADP-ribosylation factor 1	Rattus norvegicus
ARF1	ADP-ribosylation factor 1	Gallus gallus
arf1	ADP-ribosylation factor 1	Danio rerio
Arf79F	ADP ribosylation factor 79F	Drosophila melanogaster
AgaP_AGAP012014	AgaP_AGAP012014	Anopheles gambiae
arf-1.2	arf-1.2	Caenorhabditis elegans
arf5	ADP-ribosylation factor 5	Xenopus (Silurana) tropicalis
772: HomoloGene: 133929.Gene conserved in Euteleostomi
SUPT20H	suppressor of Ty 20 homolog (S. cerevisiae)	Homo sapiens
FAM48A	family with sequence similarity 48, member A	Gallus gallus
LOC568453	transcription factor SPT20 homolog	Danio rerio
supt20h	suppressor of Ty 20 homolog (S. cerevisiae)	Xenopus (Silurana) tropicalis
773: HomoloGene: 133923.Gene conserved in Euteleostomi
ANGPTL7	angiopoietin-like 7	Homo sapiens
ANGPTL7	angiopoietin-like 7	Pan troglodytes
ANGPTL7	angiopoietin-like 7	Macaca mulatta
ANGPTL7	angiopoietin-like 7	Canis lupus familiaris
ANGPTL7	angiopoietin-like 7	Bos taurus
Angptl7	angiopoietin-like 7	Mus musculus
LOC102552055	angiopoietin-related protein 7-like	Rattus norvegicus
ANGPTL7	angiopoietin-like 7	Gallus gallus
angptl7	angiopoietin-like 7	Danio rerio
angptl7	angiopoietin-like 7	Xenopus (Silurana) tropicalis
774: HomoloGene: 133920.Gene conserved in Euteleostomi
LOC391722	myosin regulatory light chain 12B-like	Homo sapiens
myl9a	myosin, light chain 9a, regulatory	Danio rerio
775: HomoloGene: 133914.Gene conserved in Euteleostomi
PAXIP1	PAX interacting (with transcription-activation domain) protein 1	Homo sapiens
paxip1	PAX interacting (with transcription-activation domain) protein 1	Danio rerio
776: HomoloGene: 133911.Gene conserved in Euteleostomi
FFAR2	free fatty acid receptor 2	Homo sapiens
FFAR2	free fatty acid receptor 2	Pan troglodytes
FFAR2	free fatty acid receptor 2	Macaca mulatta
FFAR2	free fatty acid receptor 2	Canis lupus familiaris
FFAR2	free fatty acid receptor 2	Bos taurus
Ffar2	free fatty acid receptor 2	Mus musculus
Ffar2	free fatty acid receptor 2	Rattus norvegicus
LOC777462	G-protein coupled receptor 42-like	Gallus gallus
LOC776487	G-protein coupled receptor 42-like	Gallus gallus
LOC430746	free fatty acid receptor 2-like	Gallus gallus
LOC429354	free fatty acid receptor 2-like	Gallus gallus
LOC101747502	free fatty acid receptor 2-like	Gallus gallus
LOC100858431	free fatty acid receptor 2-like	Gallus gallus
LOC101749263	G-protein coupled receptor 42-like	Gallus gallus
LOC430168	G-protein coupled receptor 42-like	Gallus gallus
LOC101752209	G-protein coupled receptor 42-like	Gallus gallus
LOC100858117	free fatty acid receptor 2-like	Gallus gallus
LOC101747469	G-protein coupled receptor 42-like	Gallus gallus
LOC777322	G-protein coupled receptor 42-like	Gallus gallus
LOC101747578	C3a anaphylatoxin chemotactic receptor-like	Gallus gallus
LOC100859369	free fatty acid receptor 2-like	Gallus gallus
LOC101749787	free fatty acid receptor 3-like	Gallus gallus
LOC100859180	G-protein coupled receptor 42-like	Gallus gallus
LOC429347	G-protein coupled receptor 42-like	Gallus gallus
LOC100857826	free fatty acid receptor 2-like	Gallus gallus
LOC429280	free fatty acid receptor 2-like	Gallus gallus
LOC100857419	free fatty acid receptor 2-like	Gallus gallus
LOC430071	free fatty acid receptor 3-like	Gallus gallus
LOC100859086	free fatty acid receptor 2-like	Gallus gallus
LOC429574	G-protein coupled receptor 42-like	Gallus gallus
LOC100858697	G-protein coupled receptor 42-like	Gallus gallus
LOC100004033	free fatty acid receptor 3-like	Danio rerio
si:dkey-211g8.6	si:dkey-211g8.6	Danio rerio
LOC100004095	free fatty acid receptor 2-like	Danio rerio
LOC571502	free fatty acid receptor 3-like	Danio rerio
LOC100486488	free fatty acid receptor 2-like	Xenopus (Silurana) tropicalis
777: HomoloGene: 133907.Gene conserved in Bilateria
CRYZ	crystallin, zeta (quinone reductase)	Homo sapiens
CRYZ	crystallin, zeta (quinone reductase)	Pan troglodytes
CRYZ	crystallin, zeta (quinone reductase)	Macaca mulatta
CRYZ	crystallin, zeta (quinone reductase)	Canis lupus familiaris
CRYZ	crystallin, zeta (quinone reductase)	Bos taurus
Cryz	crystallin, zeta	Mus musculus
Cryz	crystallin, zeta (quinone reductase)	Rattus norvegicus
CRYZ	crystallin, zeta (quinone reductase)	Gallus gallus
cryz	crystallin, zeta (quinone reductase)	Danio rerio
F39B2.3	F39B2.3	Caenorhabditis elegans
cryz	crystallin, zeta (quinone reductase)	Xenopus (Silurana) tropicalis
778: HomoloGene: 133900.Gene conserved in Euteleostomi
CNOT3	CCR4-NOT transcription complex, subunit 3	Homo sapiens
CNOT3	CCR4-NOT transcription complex, subunit 3	Pan troglodytes
CNOT3	CCR4-NOT transcription complex, subunit 3	Macaca mulatta
CNOT3	CCR4-NOT transcription complex, subunit 3	Canis lupus familiaris
CNOT3	CCR4-NOT transcription complex, subunit 3	Bos taurus
Cnot3	CCR4-NOT transcription complex, subunit 3	Mus musculus
Cnot3	CCR4-NOT transcription complex, subunit 3	Rattus norvegicus
cnot3a	CCR4-NOT transcription complex, subunit 3a	Danio rerio
LOC100158546	uncharacterized LOC100158546	Xenopus (Silurana) tropicalis
779: HomoloGene: 133898.Gene conserved in Boreoeutheria
OR51B5	olfactory receptor, family 51, subfamily B, member 5	Homo sapiens
LOC450980	olfactory receptor 51B5-like	Pan troglodytes
OR51B5	olfactory receptor, family 51, subfamily B, member 5	Macaca mulatta
LOC100684132	olfactory receptor 51B2-like	Canis lupus familiaris
780: HomoloGene: 133897.Gene conserved in Boreoeutheria
OR5B2	olfactory receptor, family 5, subfamily B, member 2	Homo sapiens
LOC100429465	olfactory receptor 5B2-like	Macaca mulatta
LOC785258	olfactory receptor 5B2-like	Bos taurus
781: HomoloGene: 133895.Gene conserved in Euteleostomi
LEO1	Leo1, Paf1/RNA polymerase II complex component, homolog (S. cerevisiae)	Homo sapiens
LEO1	Leo1, Paf1/RNA polymerase II complex component, homolog (S. cerevisiae)	Pan troglodytes
LEO1	Leo1, Paf1/RNA polymerase II complex component, homolog (S. cerevisiae)	Canis lupus familiaris
LEO1	Leo1, Paf1/RNA polymerase II complex component, homolog (S. cerevisiae)	Bos taurus
Leo1	Leo1, Paf1/RNA polymerase II complex component, homolog (S. cerevisiae)	Mus musculus
Leo1	Leo1, Paf1/RNA polymerase II complex component, homolog (S. cerevisiae)	Rattus norvegicus
LEO1	Leo1, Paf1/RNA polymerase II complex component, homolog (S. cerevisiae)	Gallus gallus
leo1	Leo1, Paf1/RNA polymerase II complex component, homolog (S. cerevisiae)	Danio rerio
leo1	Leo1, Paf1/RNA polymerase II complex component, homolog	Xenopus (Silurana) tropicalis
782: HomoloGene: 133894.Gene conserved in Tetrapoda
NASP	nuclear autoantigenic sperm protein (histone-binding)	Homo sapiens
NASP	nuclear autoantigenic sperm protein (histone-binding)	Pan troglodytes
NASP	nuclear autoantigenic sperm protein (histone-binding)	Macaca mulatta
NASP	nuclear autoantigenic sperm protein (histone-binding)	Canis lupus familiaris
NASP	nuclear autoantigenic sperm protein (histone-binding)	Bos taurus
Nasp	nuclear autoantigenic sperm protein (histone-binding)	Mus musculus
Nasp	nuclear autoantigenic sperm protein (histone-binding)	Rattus norvegicus
nasp	nuclear autoantigenic sperm protein (histone-binding)	Xenopus (Silurana) tropicalis
783: HomoloGene: 133893.Gene conserved in Bilateria
RPS25	ribosomal protein S25	Homo sapiens
RPS25	ribosomal protein S25	Pan troglodytes
LOC719947	40S ribosomal protein S25-like	Macaca mulatta
RPS25	ribosomal protein S25	Canis lupus familiaris
RPS25	ribosomal protein S25	Bos taurus
Rps25	ribosomal protein S25	Mus musculus
Rps25	ribosomal protein s25	Rattus norvegicus
RPS25	ribosomal protein S25	Gallus gallus
rps25	ribosomal protein S25	Danio rerio
RpS25	Ribosomal protein S25	Drosophila melanogaster
AgaP_AGAP004462	AgaP_AGAP004462	Anopheles gambiae
rps-25	rps-25	Caenorhabditis elegans
784: HomoloGene: 133891.Gene conserved in Boreoeutheria
OR2T8	olfactory receptor, family 2, subfamily T, member 8	Homo sapiens
LOC740494	olfactory receptor 2T8-like	Pan troglodytes
LOC707174	olfactory receptor 2T8-like	Macaca mulatta
LOC787932	olfactory receptor, family 2, subfamily T, member 8-like	Bos taurus
LOC787816	olfactory receptor, family 2, subfamily T, member 12-like	Bos taurus
LOC787898	olfactory receptor, family 2, subfamily T, member 8-like	Bos taurus
Olfr314	olfactory receptor 314	Mus musculus
785: HomoloGene: 133890.Gene conserved in Boreoeutheria
OR6C65	olfactory receptor, family 6, subfamily C, member 65	Homo sapiens
COR6C47	cOR6C47 olfactory receptor family 6 subfamily C	Canis lupus familiaris
LOC788322	olfactory receptor, family 6, subfamily C, member 76-like	Bos taurus
LOC788220	olfactory receptor, family 6, subfamily C, member 76-like	Bos taurus
Olfr822	olfactory receptor 822	Mus musculus
786: HomoloGene: 133889.Gene conserved in Boreoeutheria
OR5D16	olfactory receptor, family 5, subfamily D, member 16	Homo sapiens
OR5D18	olfactory receptor, family 5, subfamily D, member 18	Canis lupus familiaris
OR5D18	olfactory receptor, family 5, subfamily D, member 18	Bos taurus
Olfr73	olfactory receptor 73	Mus musculus
LOC686683	similar to olfactory receptor 73	Rattus norvegicus
787: HomoloGene: 133888.Gene conserved in Boreoeutheria
OR5B17	olfactory receptor, family 5, subfamily B, member 17	Homo sapiens
LOC466602	olfactory receptor 5B17-like	Pan troglodytes
LOC483477	olfactory receptor 5B2-like	Canis lupus familiaris
OR5B17	uncharacterized LOC509369	Bos taurus
Olfr1467	olfactory receptor 1467	Mus musculus
LOC687092	similar to olfactory receptor Olr363	Rattus norvegicus
788: HomoloGene: 133887.Gene conserved in Boreoeutheria
OR2A2	olfactory receptor, family 2, subfamily A, member 2	Homo sapiens
LOC744419	olfactory receptor 2A2-like	Pan troglodytes
OR2A2	olfactory receptor, family 2, subfamily A, member 2	Macaca mulatta
OR2A2	olfactory receptor, family 2, subfamily A, member 2	Bos taurus
789: HomoloGene: 133886.Gene conserved in Boreoeutheria
OR5B3	olfactory receptor, family 5, subfamily B, member 3	Homo sapiens
LOC748371	olfactory receptor 5B3-like	Pan troglodytes
OR5B3	olfactory receptor 5B3	Macaca mulatta
LOC483470	olfactory receptor 5B3-like	Canis lupus familiaris
OR08G08	olfactory receptor	Canis lupus familiaris
LOC526857	uncharacterized LOC526857	Bos taurus
Olfr1463	olfactory receptor 1463	Mus musculus
LOC687088	similar to olfactory receptor 1467	Rattus norvegicus
790: HomoloGene: 133885.Gene conserved in Eukaryota
HIST2H3A	histone cluster 2, H3a	Homo sapiens
LOC100613592	histone H3.3-like	Pan troglodytes
LOC695573	histone H3.3 type 2-like	Macaca mulatta
LOC483172	histone H3.2-like	Canis lupus familiaris
LOC619141	histone cluster 2, H3c-like	Bos taurus
Hist1h3f	histone cluster 1, H3f	Mus musculus
LOC100359421	histone H3.3B-like	Rattus norvegicus
LOC417953	histone H3.2-like	Gallus gallus
zgc:113983	zgc:113983	Danio rerio
His3:CG33815	His3:CG33815	Drosophila melanogaster
AgaP_AGAP012573	AgaP_AGAP012573	Anopheles gambiae
AT1G13370	AT1G13370	Arabidopsis thaliana
LOC100487179	histone H3.2-like	Xenopus (Silurana) tropicalis
791: HomoloGene: 133882.Gene conserved in Boreoeutheria
OR8K3	olfactory receptor, family 8, subfamily K, member 3	Homo sapiens
LOC466557	olfactory receptor 8K3-like	Pan troglodytes
LOC706675	olfactory receptor 8K3-like	Macaca mulatta
LOC100688585	olfactory receptor 8K3-like	Canis lupus familiaris
LOC785470	olfactory receptor, family 8, subfamily K, member 3-like	Bos taurus
LOC514057	olfactory receptor, family 8, subfamily K, member 3-like	Bos taurus
Olfr1054	olfactory receptor 1054	Mus musculus
792: HomoloGene: 133881.Gene conserved in Boreoeutheria
OR6C76	olfactory receptor, family 6, subfamily C, member 76	Homo sapiens
LOC708285	olfactory receptor 6C65-like	Macaca mulatta
OR6C76	olfactory receptor, family 6, subfamily C, member 76	Bos taurus
Olfr798	olfactory receptor 798	Mus musculus
Olfr792	olfactory receptor 792	Mus musculus
793: HomoloGene: 133880.Gene conserved in Boreoeutheria
OR52E6	olfactory receptor, family 52, subfamily E, member 6	Homo sapiens
LOC466398	olfactory receptor 52E6-like	Pan troglodytes
LOC528515	olfactory receptor 52E1-like	Bos taurus
794: HomoloGene: 133879.Gene conserved in Eukaryota
NME2	NME/NM23 nucleoside diphosphate kinase 2	Homo sapiens
NME2	non-metastatic cells 2, protein (NM23B) expressed in	Canis lupus familiaris
NME2	non-metastatic cells 2, protein (NM23B) expressed in	Bos taurus
Nme2	NME/NM23 nucleoside diphosphate kinase 2	Mus musculus
Nme2	NME/NM23 nucleoside diphosphate kinase 2	Rattus norvegicus
NME2	NME/NM23 nucleoside diphosphate kinase 2	Gallus gallus
nme2b.2	NME/NM23 nucleoside diphosphate kinase 2b, tandem duplicate 2	Danio rerio
Os07g0492000	Os07g0492000	Oryza sativa
nme2	NME/NM23 nucleoside diphosphate kinase 2	Xenopus (Silurana) tropicalis
795: HomoloGene: 133873.Gene conserved in Opisthokonta
ATP5G3	ATP synthase, H+ transporting, mitochondrial Fo complex, subunit C3 (subunit 9)	Homo sapiens
ATP5G3	ATP synthase, H+ transporting, mitochondrial Fo complex, subunit C3 (subunit 9)	Pan troglodytes
LOC706691	ATP synthase, H+ transporting, mitochondrial Fo complex, subunit C3 (subunit 9)-like	Macaca mulatta
LOC478807	ATP synthase lipid-binding protein, mitochondrial-like	Canis lupus familiaris
ATP5G3	ATP synthase, H+ transporting, mitochondrial Fo complex, subunit C3 (subunit 9)	Bos taurus
Atp5g3	ATP synthase, H+ transporting, mitochondrial F0 complex, subunit C3 (subunit 9)	Mus musculus
Atp5g3	ATP synthase, H+ transporting, mitochondrial Fo complex, subunit C3 (subunit 9)	Rattus norvegicus
ATP5G3	ATP synthase, H+ transporting, mitochondrial Fo complex, subunit C3 (subunit 9)	Gallus gallus
atp5g3a	ATP synthase, H+ transporting, mitochondrial Fo complex, subunit C3 (subunit 9), genome duplicate a	Danio rerio
MGG_13815	MGG_13815	Magnaporthe oryzae
atp5g3	ATP synthase, H+ transporting, mitochondrial Fo complex, subunit C3 (subunit 9)	Xenopus (Silurana) tropicalis
796: HomoloGene: 133871.Gene conserved in Bilateria
RPL17-C18orf32	RPL17-C18orf32 readthrough	Homo sapiens
RPL17	ribosomal protein L17	Macaca mulatta
Gm10362	predicted gene 10362	Mus musculus
LOC499522	similar to 60S ribosomal protein L17 (L23) (Amino acid starvation-induced protein) (ASI)	Rattus norvegicus
rpl17	ribosomal protein L17	Danio rerio
RpL17	Ribosomal protein L17	Drosophila melanogaster
RL17_ANOGA	RL17_ANOGA	Anopheles gambiae
rpl-17	rpl-17	Caenorhabditis elegans
rpl17	ribosomal protein L17	Xenopus (Silurana) tropicalis
797: HomoloGene: 133868.Gene conserved in Bilateria
RTF1	Rtf1, Paf1/RNA polymerase II complex component, homolog (S. cerevisiae)	Homo sapiens
RTF1	Rtf1, Paf1/RNA polymerase II complex component, homolog (S. cerevisiae)	Pan troglodytes
RTF1	Rtf1, Paf1/RNA polymerase II complex component, homolog (S. cerevisiae)	Macaca mulatta
RTF1	Rtf1, Paf1/RNA polymerase II complex component, homolog (S. cerevisiae)	Canis lupus familiaris
RTF1	Rtf1, Paf1/RNA polymerase II complex component, homolog (S. cerevisiae)	Bos taurus
Rtf1	Rtf1, Paf1/RNA polymerase II complex component, homolog (S. cerevisiae)	Mus musculus
RTF1	Rtf1, Paf1/RNA polymerase II complex component, homolog (S. cerevisiae)	Gallus gallus
rtf1	Rtf1, Paf1/RNA polymerase II complex component, homolog (S. cerevisiae)	Danio rerio
Rtf1	Rtf1	Drosophila melanogaster
rtf1	Rtf1, Paf1/RNA polymerase II complex component, homolog	Xenopus (Silurana) tropicalis
798: HomoloGene: 133862.Gene conserved in Euteleostomi
CDV3	CDV3 homolog (mouse)	Homo sapiens
CDV3	CDV3 homolog (mouse)	Pan troglodytes
LOC719067	protein CDV3 homolog	Macaca mulatta
CDV3	CDV3 homolog (mouse)	Canis lupus familiaris
CDV3	CDV3 homolog (mouse)	Bos taurus
Cdv3	carnitine deficiency-associated gene expressed in ventricle 3	Mus musculus
LOC102639170	protein CDV3-like	Mus musculus
Cdv3	carnitine deficiency-associated gene expressed in ventricle 3 homolog (mouse)	Rattus norvegicus
CDV3	CDV3 homolog (mouse)	Gallus gallus
cdv3	carnitine deficiency-associated gene expressed in ventricle 3	Danio rerio
cdv3	CDV3 homolog	Xenopus (Silurana) tropicalis
799: HomoloGene: 133839.Gene conserved in Homininae
OR2M7	olfactory receptor, family 2, subfamily M, member 7	Homo sapiens
LOC469767	olfactory receptor 2M7-like	Pan troglodytes
800: HomoloGene: 133838.Gene conserved in Homininae
OR2L3	olfactory receptor, family 2, subfamily L, member 3	Homo sapiens
LOC469759	olfactory receptor 2L3-like	Pan troglodytes
801: HomoloGene: 133833.Gene conserved in Euteleostomi
REEP6	receptor accessory protein 6	Homo sapiens
REEP6	receptor accessory protein 6	Macaca mulatta
REEP6	receptor accessory protein 6	Bos taurus
Reep6	receptor accessory protein 6	Mus musculus
Reep6	receptor accessory protein 6	Rattus norvegicus
REEP6	receptor accessory protein 6	Gallus gallus
reep6	receptor accessory protein 6	Danio rerio
LOC100536786	receptor expression-enhancing protein 6-like	Danio rerio
reep6	receptor accessory protein 6	Xenopus (Silurana) tropicalis
802: HomoloGene: 133825.Gene conserved in Euarchontoglires
OR2AK2	olfactory receptor, family 2, subfamily AK, member 2	Homo sapiens
LOC469755	olfactory receptor 2AK2-like	Pan troglodytes
LOC100427704	olfactory receptor 2AK2-like	Macaca mulatta
Olfr318	olfactory receptor 318	Mus musculus
Olfr316	olfactory receptor 316	Mus musculus
Olfr320	olfactory receptor 320	Mus musculus
803: HomoloGene: 133824.Gene conserved in Boreoeutheria
RNF113A	ring finger protein 113A	Homo sapiens
RNF113A	ring finger protein 113A	Pan troglodytes
RNF113A	ring finger protein 113A	Macaca mulatta
RNF113A	ring finger protein 113A	Canis lupus familiaris
RNF113A	ring finger protein 113A	Bos taurus
Rnf113a2	ring finger protein 113A2	Mus musculus
Rnf113a2	ring finger protein 113A2	Rattus norvegicus
804: HomoloGene: 133818.Gene conserved in Euteleostomi
ZNF208	zinc finger protein 208	Homo sapiens
ZNF493	zinc finger protein 493	Pan troglodytes
ZNF208	zinc finger protein 208	Canis lupus familiaris
ZNF850	zinc finger protein 850	Canis lupus familiaris
Zfp619	zinc finger protein 619	Mus musculus
LOC102548231	zinc finger protein 850-like	Rattus norvegicus
LOC101884857	zinc finger protein 91-like	Danio rerio
805: HomoloGene: 133816.Gene conserved in Catarrhini
GPRASP2	G protein-coupled receptor associated sorting protein 2	Homo sapiens
ARMCX5-GPRASP2	ARMCX5-GPRASP2 readthrough	Homo sapiens
GPRASP2	G protein-coupled receptor associated sorting protein 2	Macaca mulatta
806: HomoloGene: 133815.Gene conserved in Boreoeutheria
PPP3R2	protein phosphatase 3, regulatory subunit B, beta	Homo sapiens
PPP3R2	protein phosphatase 3, regulatory subunit B, beta	Pan troglodytes
PPP3R2	protein phosphatase 3, regulatory subunit B, beta	Macaca mulatta
PPP3R2	protein phosphatase 3, regulatory subunit B, beta	Canis lupus familiaris
PPP3R2	protein phosphatase 3, regulatory subunit B, beta	Bos taurus
Ppp3r2	protein phosphatase 3, regulatory subunit B, alpha isoform (calcineurin B, type II)	Mus musculus
Ppp3r2	protein phosphatase 3, regulatory subunit B, beta	Rattus norvegicus
807: HomoloGene: 133813.Gene conserved in Boreoeutheria
DPCR1	diffuse panbronchiolitis critical region 1	Homo sapiens
LOC102152456	diffuse panbronchiolitis critical region protein 1-like	Canis lupus familiaris
Dpcr1	diffuse panbronchiolitis critical region 1 (human)	Mus musculus
Dpcr1	diffuse panbronchiolitis critical region 1	Rattus norvegicus
808: HomoloGene: 133812.Gene conserved in Euteleostomi
PRSS57	protease, serine, 57	Homo sapiens
PRSS57	protease, serine, 57	Pan troglodytes
PRSS57	protease, serine, 57	Canis lupus familiaris
PRSS57	protease, serine, 57	Bos taurus
Prss57	protease, serine 57	Mus musculus
Prss57	protease, serine, 57	Rattus norvegicus
PRSSL1	protease, serine-like 1	Gallus gallus
LOC558805	arginine esterase-like	Danio rerio
si:dkey-21e2.16	si:dkey-21e2.16	Danio rerio
si:dkeyp-74c5.1	si:dkeyp-74c5.1	Danio rerio
si:dkey-78l4.12	si:dkey-78l4.12	Danio rerio
si:dkey-21e2.10	si:dkey-21e2.10	Danio rerio
si:dkey-21e2.4	si:dkey-21e2.4	Danio rerio
si:dkey-21e2.7	si:dkey-21e2.7	Danio rerio
si:dkey-21e2.12	si:dkey-21e2.12	Danio rerio
si:dkey-78l4.1	si:dkey-78l4.1	Danio rerio
si:dkey-21e2.14	si:dkey-21e2.14	Danio rerio
si:dkey-21e2.13	si:dkey-21e2.13	Danio rerio
si:dkey-78l4.4	si:dkey-78l4.4	Danio rerio
si:dkey-21e2.15	si:dkey-21e2.15	Danio rerio
si:dkey-78l4.6	si:dkey-78l4.6	Danio rerio
si:dkey-78l4.10	si:dkey-78l4.10	Danio rerio
si:dkey-78l4.7	si:dkey-78l4.7	Danio rerio
LOC101887129	complement factor D-like	Danio rerio
si:dkey-78l4.13	si:dkey-78l4.13	Danio rerio
si:dkey-78l4.5	si:dkey-78l4.5	Danio rerio
si:dkey-78l4.2	si:dkey-78l4.2	Danio rerio
LOC101886682	chymotrypsinogen B-like	Danio rerio
si:ch211-165b19.5	si:ch211-165b19.5	Danio rerio
si:ch211-165b19.4	si:ch211-165b19.4	Danio rerio
si:ch211-165b19.8	si:ch211-165b19.8	Danio rerio
si:ch211-165b19.9	si:ch211-165b19.9	Danio rerio
LOC100497492	serine protease 57-like	Xenopus (Silurana) tropicalis
prtn3	proteinase 3	Xenopus (Silurana) tropicalis
809: HomoloGene: 133808.Gene conserved in Euteleostomi
KCNK18	potassium channel, subfamily K, member 18	Homo sapiens
KCNK18	potassium channel, subfamily K, member 18	Pan troglodytes
KCNK18	potassium channel, subfamily K, member 18	Macaca mulatta
KCNK18	potassium channel, subfamily K, member 18	Canis lupus familiaris
KCNK18	potassium channel, subfamily K, member 18	Bos taurus
Kcnk18	potassium channel, subfamily K, member 18	Mus musculus
Kcnk18	potassium channel, subfamily K, member 18	Rattus norvegicus
KCNK18	potassium channel, subfamily K, member 18	Gallus gallus
kcnk18	potassium channel, subfamily K, member 18	Danio rerio
LOC100486306	potassium channel subfamily K member 18-like	Xenopus (Silurana) tropicalis
810: HomoloGene: 133807.Gene conserved in Tetrapoda
GTF2IRD2B	GTF2I repeat domain containing 2B	Homo sapiens
GTF2IRD2	GTF2I repeat domain containing 2	Homo sapiens
LOC100493752	general transcription factor II-I repeat domain-containing protein 2-like	Xenopus (Silurana) tropicalis
811: HomoloGene: 133803.Gene conserved in Euteleostomi
EIF5A	eukaryotic translation initiation factor 5A	Homo sapiens
EIF5A	eukaryotic translation initiation factor 5A	Pan troglodytes
LOC721812	eukaryotic translation initiation factor 5A-1-like	Macaca mulatta
EIF5A	eukaryotic translation initiation factor 5A	Canis lupus familiaris
EIF5A	eukaryotic translation initiation factor 5A	Bos taurus
Eif5a	eukaryotic translation initiation factor 5A	Mus musculus
Eif5a	eukaryotic translation initiation factor 5A	Rattus norvegicus
eif5a2	eukaryotic translation initiation factor 5A2	Danio rerio
eif5a	eukaryotic translation initiation factor 5A	Xenopus (Silurana) tropicalis
812: HomoloGene: 133802.Gene conserved in Euteleostomi
FNBP1L	formin binding protein 1-like	Homo sapiens
FNBP1L	formin binding protein 1-like	Pan troglodytes
fnbp1l	formin binding protein 1-like	Danio rerio
fnbp1l	formin binding protein 1-like	Xenopus (Silurana) tropicalis
813: HomoloGene: 133801.Gene conserved in Euteleostomi
TMF1	TATA element modulatory factor 1	Homo sapiens
TMF1	TATA element modulatory factor 1	Pan troglodytes
TMF1	TATA element modulatory factor 1	Macaca mulatta
TMF1	TATA element modulatory factor 1	Canis lupus familiaris
TMF1	TATA element modulatory factor 1	Bos taurus
Tmf1	TATA element modulatory factor 1	Mus musculus
Tmf1	TATA element modulatory factor 1	Rattus norvegicus
TMF1	TATA element modulatory factor 1	Gallus gallus
tmf1	TATA element modulatory factor 1	Danio rerio
814: HomoloGene: 133800.Gene conserved in Eukaryota
HSD17B14	hydroxysteroid (17-beta) dehydrogenase 14	Homo sapiens
HSD17B14	hydroxysteroid (17-beta) dehydrogenase 14	Pan troglodytes
HSD17B14	hydroxysteroid (17-beta) dehydrogenase 14	Canis lupus familiaris
HSD17B14	hydroxysteroid (17-beta) dehydrogenase 14	Bos taurus
Hsd17b14	hydroxysteroid (17-beta) dehydrogenase 14	Mus musculus
Hsd17b14	hydroxysteroid (17-beta) dehydrogenase 14	Rattus norvegicus
hsd17b14	hydroxysteroid (17-beta) dehydrogenase 14	Danio rerio
AgaP_AGAP011852	AgaP_AGAP011852	Anopheles gambiae
AT3G51680	AT3G51680	Arabidopsis thaliana
Os03g0299200	Os03g0299200	Oryza sativa
Os07g0691600	Os07g0691600	Oryza sativa
LOC100498205	17-beta-hydroxysteroid dehydrogenase 14-like	Xenopus (Silurana) tropicalis
815: HomoloGene: 133790.Gene conserved in Boreoeutheria
GP2	glycoprotein 2 (zymogen granule membrane)	Homo sapiens
GP2	glycoprotein 2 (zymogen granule membrane)	Pan troglodytes
GP2	glycoprotein 2 (zymogen granule membrane)	Macaca mulatta
GP2	glycoprotein 2 (zymogen granule membrane)	Canis lupus familiaris
GP2	glycoprotein 2 (zymogen granule membrane)	Bos taurus
Gp2	glycoprotein 2 (zymogen granule membrane)	Mus musculus
Gp2	glycoprotein 2 (zymogen granule membrane)	Rattus norvegicus
816: HomoloGene: 133784.Gene conserved in Boreoeutheria
SETSIP	SET-like protein	Homo sapiens
LOC403555	SET translocation	Canis lupus familiaris
Setl1	SET translocation-like 1	Rattus norvegicus
817: HomoloGene: 133783.Gene conserved in Tetrapoda
ANP32A	acidic (leucine-rich) nuclear phosphoprotein 32 family, member A	Homo sapiens
ANP32A	acidic (leucine-rich) nuclear phosphoprotein 32 family, member A	Pan troglodytes
ANP32A	acidic (leucine-rich) nuclear phosphoprotein 32 family, member A	Macaca mulatta
ANP32A	acidic (leucine-rich) nuclear phosphoprotein 32 family, member A	Canis lupus familiaris
ANP32A	acidic (leucine-rich) nuclear phosphoprotein 32 family, member A	Bos taurus
ANP32A	acidic (leucine-rich) nuclear phosphoprotein 32 family, member A	Gallus gallus
anp32a	acidic (leucine-rich) nuclear phosphoprotein 32 family, member A	Xenopus (Silurana) tropicalis
818: HomoloGene: 133779.Gene conserved in Eukaryota
ABCC1	ATP-binding cassette, sub-family C (CFTR/MRP), member 1	Homo sapiens
ABCC1	ATP-binding cassette, sub-family C (CFTR/MRP), member 1	Pan troglodytes
ABCC1	ATP-binding cassette, sub-family C (CFTR/MRP), member 1	Canis lupus familiaris
ABCC1	ATP-binding cassette, sub-family C (CFTR/MRP), member 1	Bos taurus
Abcc1	ATP-binding cassette, sub-family C (CFTR/MRP), member 1	Mus musculus
Abcc1	ATP-binding cassette, subfamily C (CFTR/MRP), member 1	Rattus norvegicus
ABCC1	ATP-binding cassette, sub-family C (CFTR/MRP), member 1	Gallus gallus
abcc1	ATP-binding cassette, sub-family C, member 1	Danio rerio
mrp-1	mrp-1	Caenorhabditis elegans
mrp-2	mrp-2	Caenorhabditis elegans
MRP5	MRP5	Arabidopsis thaliana
Os03g0142800	Os03g0142800	Oryza sativa
819: HomoloGene: 133778.Gene conserved in Boreoeutheria
ZNF99	zinc finger protein 99	Homo sapiens
ZNF252	zinc finger protein 252	Canis lupus familiaris
LOC616720	zinc finger protein 850-like	Bos taurus
LOC100336431	zinc finger protein 420-like	Bos taurus
ZNF679	zinc finger protein 679	Bos taurus
LOC101906794	zinc finger protein 23-like	Bos taurus
LOC101907041	zinc finger protein 347-like	Bos taurus
LOC100336448	zinc finger protein 571-like	Bos taurus
LOC101902880	zinc finger protein 726-like	Bos taurus
820: HomoloGene: 133777.Gene conserved in Boreoeutheria
CD8A	CD8a molecule	Homo sapiens
CD8A	CD8a molecule	Pan troglodytes
LOC698329	t-cell surface glycoprotein CD8 alpha chain-like	Macaca mulatta
CD8A	CD8a molecule	Canis lupus familiaris
CD8A	CD8a molecule	Bos taurus
Cd8a	CD8 antigen, alpha chain	Mus musculus
Cd8a	CD8a molecule	Rattus norvegicus
821: HomoloGene: 133770.Gene conserved in Euteleostomi
SART1	squamous cell carcinoma antigen recognized by T cells	Homo sapiens
SART1	squamous cell carcinoma antigen recognized by T cells	Pan troglodytes
SART1	squamous cell carcinoma antigen recognized by T cells	Canis lupus familiaris
SART1	squamous cell carcinoma antigen recognized by T cells	Bos taurus
Sart1	squamous cell carcinoma antigen recognized by T cells 1	Mus musculus
Sart1	squamous cell carcinoma antigen recognized by T cells	Rattus norvegicus
sart1	squamous cell carcinoma antigen recognised by T cells	Danio rerio
sart1	squamous cell carcinoma antigen recognized by T cells	Xenopus (Silurana) tropicalis
822: HomoloGene: 133769.Gene conserved in Eukaryota
NIPAL4	NIPA-like domain containing 4	Homo sapiens
NIPAL4	NIPA-like domain containing 4	Pan troglodytes
NIPAL4	NIPA-like domain containing 4	Canis lupus familiaris
NIPAL4	NIPA-like domain containing 4	Bos taurus
Nipal4	NIPA-like domain containing 4	Mus musculus
Nipal4	NIPA-like domain containing 4	Rattus norvegicus
NIPAL4	NIPA-like domain containing 4	Gallus gallus
zgc:91960	zgc:91960	Danio rerio
KLLA0E11309g	KLLA0E11309g	Kluyveromyces lactis
AGOS_AER274W	AGOS_AER274W	Eremothecium gossypii
MGG_05674	MGG_05674	Magnaporthe oryzae
NCU00490	NCU00490	Neurospora crassa
AT1G34470	AT1G34470	Arabidopsis thaliana
AT4G09640	AT4G09640	Arabidopsis thaliana
AT1G71900	AT1G71900	Arabidopsis thaliana
Os01g0882300	Os01g0882300	Oryza sativa
Os05g0424800	Os05g0424800	Oryza sativa
nipal4	NIPA-like domain containing 4	Xenopus (Silurana) tropicalis
823: HomoloGene: 133768.Gene conserved in Euteleostomi
SERPINB1	serpin peptidase inhibitor, clade B (ovalbumin), member 1	Homo sapiens
SERPINB1	serpin peptidase inhibitor, clade B (ovalbumin), member 1	Pan troglodytes
SERPINB1	serpin peptidase inhibitor, clade B (ovalbumin), member 1	Macaca mulatta
SERPINB1	serpin peptidase inhibitor, clade B (ovalbumin), member 1	Canis lupus familiaris
SERPINB1	serpin peptidase inhibitor, clade B (ovalbumin), member 1	Bos taurus
Serpinb1a	serine (or cysteine) peptidase inhibitor, clade B, member 1a	Mus musculus
Serpinb1a	serine (or cysteine) proteinase inhibitor, clade B, member 1a	Rattus norvegicus
serpinb1	serpin peptidase inhibitor, clade B (ovalbumin), member 1	Danio rerio
LOC569077	serpin peptidase inhibitor, clade B (ovalbumin), member 1-like	Danio rerio
serpinb1l2	serpin peptidase inhibitor, clade B (ovalbumin), member 1, like 2	Danio rerio
serpinb1	serpin peptidase inhibitor, clade B (ovalbumin), member 1	Xenopus (Silurana) tropicalis
824: HomoloGene: 133765.Gene conserved in Euteleostomi
SOX1	SRY (sex determining region Y)-box 1	Homo sapiens
Sox1	SRY (sex determining region Y)-box 1	Mus musculus
LOC100912302	transcription factor SOX-1-like	Rattus norvegicus
sox1a	SRY-box containing gene 1a	Danio rerio
sox1b	SRY-box containing gene 1b	Danio rerio
sox1	SRY (sex determining region Y)-box 1	Xenopus (Silurana) tropicalis
825: HomoloGene: 133759.Gene conserved in Euteleostomi
GBP1	guanylate binding protein 1, interferon-inducible	Homo sapiens
GBP1	guanylate binding protein 1, interferon-inducible	Pan troglodytes
GBP1	guanylate binding protein 1, interferon-inducible	Canis lupus familiaris
LOC511531	guanylate binding protein 1, interferon-inducible-like	Bos taurus
LOC512486	interferon-induced guanylate-binding protein 1	Bos taurus
Gbp1	guanylate binding protein 1, interferon-inducible	Rattus norvegicus
GBP7	guanylate binding protein 7	Gallus gallus
gbp1	guanylate binding protein 1	Danio rerio
LOC100334992	interferon-induced guanylate-binding protein 1-like	Danio rerio
LOC100149641	interferon-induced guanylate-binding protein 1-like	Danio rerio
si:ch211-209n20.1	si:ch211-209n20.1	Danio rerio
si:dkey-61p9.3	si:dkey-61p9.3	Danio rerio
LOC100535674	guanylate-binding protein 3-like	Danio rerio
LOC100334716	interferon-induced guanylate-binding protein 2-like	Danio rerio
826: HomoloGene: 133755.Gene conserved in Euteleostomi
TMEM30B	transmembrane protein 30B	Homo sapiens
TMEM30B	transmembrane protein 30B	Pan troglodytes
LOC719590	cell cycle control protein 50B-like	Macaca mulatta
TMEM30B	transmembrane protein 30B	Bos taurus
Tmem30b	transmembrane protein 30B	Mus musculus
Tmem30b	transmembrane protein 30B	Rattus norvegicus
zgc:91908	zgc:91908	Danio rerio
tmem30b	transmembrane protein 30B	Xenopus (Silurana) tropicalis
827: HomoloGene: 133752.Gene conserved in Eukaryota
CSNK2A3	casein kinase 2, alpha 3 polypeptide	Homo sapiens
zgc:86598	zgc:86598	Danio rerio
ck2a1	casein kinase 2 alpha 1	Danio rerio
CKA2	CKA2	Arabidopsis thaliana
CKA1	CKA1	Arabidopsis thaliana
Os07g0114400	Os07g0114400	Oryza sativa
828: HomoloGene: 133745.Gene conserved in Eukaryota
POTEE	POTE ankyrin domain family, member E	Homo sapiens
POTEF	POTE ankyrin domain family, member F	Homo sapiens
POTEF	POTE ankyrin domain family, member F	Pan troglodytes
LOC100361457	actin, gamma 1 propeptide-like	Rattus norvegicus
ACTBL2	actin, beta-like 2	Gallus gallus
zgc:86725	zgc:86725	Danio rerio
Act88F	Actin 88F	Drosophila melanogaster
AgaP_AGAP001676	AgaP_AGAP001676	Anopheles gambiae
ACT3	ACT3	Arabidopsis thaliana
ACT1	ACT1	Arabidopsis thaliana
Os03g0836000	Os03g0836000	Oryza sativa
829: HomoloGene: 133743.Gene conserved in Euteleostomi
AKR1B1	aldo-keto reductase family 1, member B1 (aldose reductase)	Homo sapiens
AKR1B1	aldo-keto reductase family 1, member B1 (aldose reductase)	Pan troglodytes
AKR1B1	aldo-keto reductase family 1, member B1 (aldose reductase)	Macaca mulatta
AKR1B1	aldo-keto reductase family 1, member B1 (aldose reductase)	Canis lupus familiaris
AKR1B1	aldo-keto reductase family 1, member B1 (aldose reductase)	Bos taurus
Akr1b3	aldo-keto reductase family 1, member B3 (aldose reductase)	Mus musculus
Akr1b1	aldo-keto reductase family 1, member B1 (aldose reductase)	Rattus norvegicus
akr1b1	aldo-keto reductase family 1, member B1 (aldose reductase)	Danio rerio
si:dkey-180p18.9	si:dkey-180p18.9	Danio rerio
akr1b1	aldo-keto reductase family 1, member B1 (aldose reductase)	Xenopus (Silurana) tropicalis
830: HomoloGene: 133742.Gene conserved in Bilateria
KRI1	KRI1 homolog (S. cerevisiae)	Homo sapiens
KRI1	KRI1 homolog (S. cerevisiae)	Pan troglodytes
KRI1	KRI1 homolog (S. cerevisiae)	Canis lupus familiaris
KRI1	KRI1 homolog (S. cerevisiae)	Bos taurus
Kri1	KRI1 homolog (S. cerevisiae)	Mus musculus
LOC687183	similar to CG5645-PA	Rattus norvegicus
kri1	KRI1 homolog	Danio rerio
CG5645	CG5645	Drosophila melanogaster
AgaP_AGAP007295	AgaP_AGAP007295	Anopheles gambiae
F54C9.9	F54C9.9	Caenorhabditis elegans
kri1	KRI1 homolog (S. cerevisiae)	Xenopus (Silurana) tropicalis
831: HomoloGene: 133740.Gene conserved in Bilateria
CLINT1	clathrin interactor 1	Homo sapiens
CLINT1	clathrin interactor 1	Pan troglodytes
CLINT1	clathrin interactor 1	Canis lupus familiaris
CLINT1	clathrin interactor 1	Bos taurus
Clint1	clathrin interactor 1	Mus musculus
Clint1	clathrin interactor 1	Rattus norvegicus
CLINT1	clathrin interactor 1	Gallus gallus
clint1a	clathrin interactor 1a	Danio rerio
LOC100535939	clathrin interactor 1-like	Danio rerio
lqfR	liquid facets-Related	Drosophila melanogaster
AgaP_AGAP004504	AgaP_AGAP004504	Anopheles gambiae
clint1	clathrin interactor 1	Xenopus (Silurana) tropicalis
832: HomoloGene: 133739.Gene conserved in Boreoeutheria
OR5D18	olfactory receptor, family 5, subfamily D, member 18	Homo sapiens
LOC466539	olfactory receptor 5D18-like	Pan troglodytes
LOC513384	olfactory receptor, family 5, subfamily D, member 18-like	Bos taurus
Olfr1155	olfactory receptor 1155	Mus musculus
833: HomoloGene: 133738.Gene conserved in Homininae
VCX3B	variable charge, X-linked 3B	Homo sapiens
LOC751066	variable charge X-linked protein 3B-like	Pan troglodytes
834: HomoloGene: 133736.Gene conserved in Homininae
BLID	BH3-like motif containing, cell death inducer	Homo sapiens
BLID	BH3-like motif containing, cell death inducer	Pan troglodytes
835: HomoloGene: 133729.Gene conserved in Euarchontoglires
ZNF676	zinc finger protein 676	Homo sapiens
ZNF208	zinc finger protein 208	Pan troglodytes
ZNF728	zinc finger protein 728	Macaca mulatta
Zfp273	zinc finger protein 273	Mus musculus
LOC501406	similar to regulator of sex-limitation candidate 1	Rattus norvegicus
836: HomoloGene: 133728.Gene conserved in Tetrapoda
OR12D2	olfactory receptor, family 12, subfamily D, member 2	Homo sapiens
LOC471939	olfactory receptor 12D2-like	Pan troglodytes
Olfr102	olfactory receptor 102	Mus musculus
Olfr101	olfactory receptor 101	Mus musculus
Olr1735	olfactory receptor 1735	Rattus norvegicus
Olr1736	olfactory receptor 1736	Rattus norvegicus
LOC100497240	olfactory receptor 12D2-like	Xenopus (Silurana) tropicalis
837: HomoloGene: 133726.Gene conserved in Euarchontoglires
OR10H5	olfactory receptor, family 10, subfamily H, member 5	Homo sapiens
LOC718437	olfactory receptor 10H5-like	Macaca mulatta
Gm4461	predicted gene 4461	Mus musculus
Olr1092	olfactory receptor 1092	Rattus norvegicus
838: HomoloGene: 133720.Gene conserved in Boreoeutheria
OR51F1	olfactory receptor, family 51, subfamily F, member 1	Homo sapiens
LOC466349	olfactory receptor 51F1-like	Pan troglodytes
LOC100684107	olfactory receptor 51F1-like	Canis lupus familiaris
LOC507882	olfactory receptor, family 52, subfamily R, member 1 (predicted)-like	Bos taurus
Olr75	olfactory receptor 75	Rattus norvegicus
LOC684170	similar to olfactory receptor 566	Rattus norvegicus
839: HomoloGene: 133718.Gene conserved in Tetrapoda
MYH1	myosin, heavy chain 1, skeletal muscle, adult	Homo sapiens
MYH1	myosin, heavy chain 1, skeletal muscle, adult	Pan troglodytes
MYH1	myosin, heavy chain 1, skeletal muscle, adult	Canis lupus familiaris
MYH1	myosin, heavy chain 1, skeletal muscle, adult	Bos taurus
Myh1	myosin, heavy polypeptide 1, skeletal muscle, adult	Mus musculus
Myh1	myosin, heavy chain 1, skeletal muscle, adult	Rattus norvegicus
myh4	myosin, heavy chain 4, skeletal muscle	Xenopus (Silurana) tropicalis
myh2	myosin, heavy chain 2, skeletal muscle, adult	Xenopus (Silurana) tropicalis
myh8	myosin, heavy chain 8, skeletal muscle, perinatal	Xenopus (Silurana) tropicalis
LOC100495638	myosin-4-like	Xenopus (Silurana) tropicalis
LOC100495802	myosin-4-like	Xenopus (Silurana) tropicalis
LOC100495968	myosin-4-like	Xenopus (Silurana) tropicalis
840: HomoloGene: 133713.Gene conserved in Euteleostomi
ZNF729	zinc finger protein 729	Homo sapiens
ZNF729	zinc finger protein 729	Pan troglodytes
LOC100856035	uncharacterized LOC100856035	Canis lupus familiaris
ZNF845	zinc finger protein 845	Bos taurus
ZNF93	zinc finger protein 93	Bos taurus
LOC100299712	zinc finger protein 836-like	Bos taurus
ZNF43	zinc finger protein 43	Bos taurus
LOC100300095	zinc finger protein 845-like	Bos taurus
ZNF836	zinc finger protein 836	Bos taurus
MGC137725	uncharacterized protein MGC137725	Bos taurus
LOC100848895	zinc finger protein 347-like	Bos taurus
LOC100848991	zinc finger protein 677-like	Bos taurus
Zfp738	zinc finger protein 738	Mus musculus
AA987161	expressed sequence AA987161	Mus musculus
A530054K11Rik	RIKEN cDNA A530054K11 gene	Mus musculus
LOC102551340	zinc finger protein 728-like	Rattus norvegicus
LOC100535129	zinc finger protein 729-like	Danio rerio
zgc:100951	zgc:100951	Danio rerio
LOC100330452	zinc finger protein 180-like	Danio rerio
LOC568851	uncharacterized LOC568851	Danio rerio
zgc:113377	zgc:113377	Danio rerio
LOC560870	zinc finger protein 510-like	Danio rerio
zgc:113418	zgc:113418	Danio rerio
LOC101883867	zinc finger protein 484-like	Danio rerio
si:dkey-1b17.7	si:dkey-1b17.7	Danio rerio
si:dkey-1b17.14	si:dkey-1b17.14	Danio rerio
si:dkey-4c15.14	si:dkey-4c15.14	Danio rerio
LOC101883812	zinc finger protein 229-like	Danio rerio
zgc:175284	zgc:175284	Danio rerio
zgc:174563	zgc:174563	Danio rerio
LOC101885074	zinc finger protein 184-like	Danio rerio
si:dkey-15h8.7	si:dkey-15h8.7	Danio rerio
si:dkey-1b17.11	si:dkey-1b17.11	Danio rerio
zgc:173480	zgc:173480	Danio rerio
LOC101887027	zinc finger protein 708-like	Danio rerio
LOC100148332	zinc finger protein 658B-like	Danio rerio
LOC798120	zinc finger protein 271-like	Danio rerio
LOC100331003	zinc finger protein 583-like	Danio rerio
zgc:173816	zgc:173816	Danio rerio
zgc:112958	zgc:112958	Danio rerio
LOC797319	zinc finger protein 271-like	Danio rerio
zgc:174624	zgc:174624	Danio rerio
LOC100151294	oocyte zinc finger protein XlCOF6-like	Danio rerio
LOC100150095	oocyte zinc finger protein XlCOF6-like	Danio rerio
zgc:173703	zgc:173703	Danio rerio
LOC100003496	zinc finger protein 569-like	Danio rerio
LOC100150867	gastrula zinc finger protein XlCGF57.1-like	Danio rerio
wu:fb11h05	wu:fb11h05	Danio rerio
LOC100149669	uncharacterized LOC100149669	Danio rerio
zgc:173721	zgc:173721	Danio rerio
LOC100150619	zinc finger protein 271-like	Danio rerio
LOC101887036	zinc finger protein 569-like	Danio rerio
LOC798048	zinc finger protein 658B-like	Danio rerio
zgc:173710	zgc:173710	Danio rerio
zgc:113381	zgc:113381	Danio rerio
zgc:171604	zgc:171604	Danio rerio
zgc:162958	zgc:162958	Danio rerio
LOC100537530	zinc finger protein 569-like	Danio rerio
LOC569391	oocyte zinc finger protein XlCOF6-like	Danio rerio
LOC100148466	similar to Zinc finger protein 180 (HHZ168)	Danio rerio
LOC100537992	oocyte zinc finger protein XlCOF6-like	Danio rerio
zgc:174654	zgc:174654	Danio rerio
LOC100148663	oocyte zinc finger protein XlCOF6-like	Danio rerio
LOC100332433	gastrula zinc finger protein XlCGF57.1-like	Danio rerio
LOC101885267	oocyte zinc finger protein XlCOF6-like	Danio rerio
LOC795633	zinc finger protein 214-like	Danio rerio
zgc:113100	zgc:113100	Danio rerio
zgc:173573	zgc:173573	Danio rerio
LOC100151503	oocyte zinc finger protein XlCOF6-like	Danio rerio
LOC101884061	oocyte zinc finger protein XlCOF6-like	Danio rerio
zgc:174651	zgc:174651	Danio rerio
wu:fb96d11	wu:fb96d11	Danio rerio
zgc:174704	zgc:174704	Danio rerio
LOC100148686	gastrula zinc finger protein XlCGF57.1-like	Danio rerio
LOC100536649	zinc finger protein 84-like	Danio rerio
zgc:174700	zgc:174700	Danio rerio
LOC101884627	zinc finger protein 2 homolog	Danio rerio
LOC100149306	zinc finger protein 782-like	Danio rerio
zgc:174314	zgc:174314	Danio rerio
LOC798256	zinc finger protein 665-like	Danio rerio
LOC555910	zinc finger protein 180-like	Danio rerio
zgc:173714	zgc:173714	Danio rerio
LOC100536900	zinc finger protein 84-like	Danio rerio
zgc:174648	zgc:174648	Danio rerio
zgc:174653	zgc:174653	Danio rerio
zgc:173705	zgc:173705	Danio rerio
LOC100329258	oocyte zinc finger protein XlCOF6-like	Danio rerio
zgc:173711	zgc:173711	Danio rerio
LOC100333986	zinc finger protein 234-like	Danio rerio
zgc:171673	zgc:171673	Danio rerio
zgc:113294	zgc:113294	Danio rerio
LOC100003204	zinc finger protein 502-like	Danio rerio
LOC100333161	zinc finger protein 569-like	Danio rerio
LOC100536877	gastrula zinc finger protein XlCGF57.1-like	Danio rerio
LOC101885978	zinc finger protein 568-like	Danio rerio
zgc:174696	zgc:174696	Danio rerio
LOC100536676	zinc finger protein 502-like	Danio rerio
zgc:174311	zgc:174311	Danio rerio
zgc:173708	zgc:173708	Danio rerio
zgc:171901	zgc:171901	Danio rerio
LOC557268	uncharacterized LOC557268	Danio rerio
LOC100536174	histone-lysine N-methyltransferase PRDM9-like	Danio rerio
LOC101883230	zinc finger protein 569-like	Danio rerio
LOC100334652	zinc finger protein 260-like	Danio rerio
LOC101883072	zinc finger protein 180-like	Danio rerio
LOC796940	zinc finger protein 568-like	Danio rerio
LOC100001242	zinc finger protein 2-like	Danio rerio
LOC100534765	zinc finger protein 43-like	Danio rerio
LOC100536850	zinc finger protein 569-like	Danio rerio
zgc:173713	zgc:173713	Danio rerio
LOC100001080	gastrula zinc finger protein XlCGF57.1-like	Danio rerio
LOC100004031	zinc finger protein 436-like	Danio rerio
LOC100534908	oocyte zinc finger protein XlCOF6-like	Danio rerio
LOC100536608	oocyte zinc finger protein XlCOF6-like	Danio rerio
LOC100535697	oocyte zinc finger protein XlCOF6-like	Danio rerio
zgc:173614	zgc:173614	Danio rerio
LOC100148954	zinc finger protein 271-like	Danio rerio
LOC100003182	zinc finger protein 484-like	Danio rerio
LOC100002469	zinc finger protein 420-like	Danio rerio
LOC101885183	zinc finger protein 595-like	Danio rerio
LOC561361	zinc finger protein 595-like	Danio rerio
LOC101883035	gastrula zinc finger protein XlCGF57.1-like	Danio rerio
LOC100535562	zinc finger protein 271-like	Danio rerio
LOC100537731	zinc finger protein 420-like	Danio rerio
LOC101883671	zinc finger protein 595-like	Danio rerio
LOC100535649	zinc finger protein 658-like	Danio rerio
LOC101886723	zinc finger protein 45-like	Danio rerio
LOC101882174	zinc finger protein 135-like	Danio rerio
LOC100007845	uncharacterized LOC100007845	Danio rerio
LOC100001908	uncharacterized LOC100001908	Danio rerio
LOC100334185	uncharacterized LOC100334185	Danio rerio
LOC798286	uncharacterized LOC798286	Danio rerio
LOC100334495	uncharacterized LOC100334495	Danio rerio
LOC792948	uncharacterized LOC792948	Danio rerio
LOC100535860	uncharacterized LOC100535860	Danio rerio
LOC795586	uncharacterized LOC795586	Danio rerio
LOC792894	uncharacterized LOC792894	Danio rerio
LOC799796	uncharacterized LOC799796	Danio rerio
LOC101883064	uncharacterized LOC101883064	Danio rerio
LOC100535724	zinc finger protein 271-like	Danio rerio
LOC100536976	zinc finger protein 595-like	Danio rerio
LOC101883391	oocyte zinc finger protein XlCOF6-like	Danio rerio
LOC100534672	zinc finger protein 93-like	Danio rerio
LOC100534762	gastrula zinc finger protein XlCGF57.1-like	Danio rerio
LOC101885551	zinc finger protein 271-like	Danio rerio
LOC100537657	zinc finger protein 595-like	Danio rerio
LOC101884055	gastrula zinc finger protein XlCGF57.1-like	Danio rerio
LOC100537066	uncharacterized LOC100537066	Danio rerio
LOC101886116	uncharacterized LOC101886116	Danio rerio
LOC100537292	uncharacterized LOC100537292	Danio rerio
LOC101884214	uncharacterized LOC101884214	Danio rerio
LOC101884760	uncharacterized LOC101884760	Danio rerio
LOC101884300	uncharacterized LOC101884300	Danio rerio
LOC101883482	uncharacterized LOC101883482	Danio rerio
LOC101882132	uncharacterized LOC101882132	Danio rerio
LOC101886866	uncharacterized LOC101886866	Danio rerio
LOC101883070	uncharacterized LOC101883070	Danio rerio
LOC101887021	uncharacterized LOC101887021	Danio rerio
LOC101884373	uncharacterized LOC101884373	Danio rerio
LOC101884552	paraneoplastic antigen Ma1 homolog	Danio rerio
LOC101885171	paraneoplastic antigen Ma1 homolog	Danio rerio
LOC101886453	paraneoplastic antigen Ma1 homolog	Danio rerio
LOC101886557	paraneoplastic antigen Ma1 homolog	Danio rerio
LOC101884173	paraneoplastic antigen Ma1 homolog	Danio rerio
LOC101883308	paraneoplastic antigen Ma1 homolog	Danio rerio
LOC101886837	paraneoplastic antigen Ma1 homolog	Danio rerio
LOC101882265	paraneoplastic antigen Ma3-like	Danio rerio
LOC101886649	paraneoplastic antigen Ma1 homolog	Danio rerio
LOC101883668	paraneoplastic antigen Ma2-like	Danio rerio
LOC101883929	uncharacterized LOC101883929	Danio rerio
LOC101883665	uncharacterized LOC101883665	Danio rerio
LOC101884823	gypsy retrotransposon integrase-like protein 1-like	Danio rerio
LOC101883033	uncharacterized LOC101883033	Danio rerio
LOC101882345	zinc finger protein 135-like	Danio rerio
LOC100536646	zinc finger protein 135-like	Danio rerio
LOC101882296	zinc finger protein 135-like	Danio rerio
LOC101885011	zinc finger protein 135-like	Danio rerio
LOC100536660	zinc finger protein 420-like	Danio rerio
LOC100537361	zinc finger protein 721-like	Danio rerio
LOC101885845	zinc finger protein 91-like	Danio rerio
LOC560099	zinc finger protein 184-like	Danio rerio
LOC100536422	zinc finger protein 91-like	Danio rerio
LOC101884349	zinc finger protein 729-like	Danio rerio
LOC100538336	zinc finger protein 721-like	Danio rerio
LOC101883736	zinc finger protein 658B-like	Danio rerio
LOC101884758	zinc finger protein 420-like	Danio rerio
LOC100150439	zinc finger protein 347-like	Danio rerio
zgc:162358	zgc:162358	Danio rerio
zgc:113886	zgc:113886	Danio rerio
LOC101884912	zinc finger protein 420-like	Danio rerio
LOC100534814	zinc finger protein draculin-like	Danio rerio
LOC792627	zinc finger protein 235-like	Danio rerio
LOC100331424	zinc finger protein 271-like	Danio rerio
zgc:171318	zgc:171318	Danio rerio
LOC100151333	zinc finger protein 420-like	Danio rerio
LOC101884748	zinc finger protein 271-like	Danio rerio
si:dkey-4c15.5	si:dkey-4c15.5	Danio rerio
LOC101884172	zinc finger protein 271-like	Danio rerio
LOC101884356	zinc finger protein 658B-like	Danio rerio
LOC100334368	zinc finger protein 658B-like	Danio rerio
LOC794515	uncharacterized LOC794515	Danio rerio
LOC100334618	zinc finger protein 595-like	Danio rerio
LOC101885909	zinc finger protein 420-like	Danio rerio
LOC100536587	zinc finger protein 629-like	Danio rerio
LOC100151575	zinc finger protein 189-like	Danio rerio
LOC100148023	zinc finger protein 773-like	Danio rerio
LOC101884237	zinc finger protein 502-like	Danio rerio
LOC100329489	zinc finger protein 41-like	Danio rerio
zgc:174712	zgc:174712	Danio rerio
LOC101883031	zinc finger protein 235-like	Danio rerio
LOC100534733	zinc finger protein 271-like	Danio rerio
zgc:173517	zgc:173517	Danio rerio
LOC100538208	zinc finger protein 235-like	Danio rerio
zgc:113443	zgc:113443	Danio rerio
LOC101884138	zinc finger protein 271-like	Danio rerio
LOC100536030	zinc finger protein 229-like	Danio rerio
LOC100329580	zinc finger protein 502-like	Danio rerio
LOC101882402	zinc finger protein 135-like	Danio rerio
LOC100329786	zinc finger protein 135-like	Danio rerio
LOC101884473	zinc finger protein 235-like	Danio rerio
LOC100334779	zinc finger protein 235-like	Danio rerio
LOC101884528	zinc finger protein 235-like	Danio rerio
LOC100538160	zinc finger protein 271-like	Danio rerio
LOC553509	uncharacterized LOC553509	Danio rerio
LOC100538333	zinc finger protein 37 homolog	Danio rerio
zgc:174224	zgc:174224	Danio rerio
LOC101883779	zinc finger protein 502-like	Danio rerio
zgc:171599	zgc:171599	Danio rerio
LOC101885250	zinc finger protein 502-like	Danio rerio
LOC100331643	zinc finger protein 729-like	Danio rerio
LOC101884974	zinc finger protein 729-like	Danio rerio
LOC101885163	zinc finger protein 235-like	Danio rerio
LOC101882087	zinc finger protein 271-like	Danio rerio
LOC100002923	zinc finger protein 135-like	Danio rerio
LOC100331983	zinc finger protein 729-like	Danio rerio
LOC100535676	zinc finger protein 502-like	Danio rerio
zgc:113389	zgc:113389	Danio rerio
LOC100537831	zinc finger protein 135-like	Danio rerio
LOC100006019	zinc finger protein 729-like	Danio rerio
LOC101885350	zinc finger protein 420-like	Danio rerio
zgc:158517	zgc:158517	Danio rerio
LOC100535506	zinc finger protein 84-like	Danio rerio
si:dkeyp-53d3.3	si:dkeyp-53d3.3	Danio rerio
LOC100537032	zinc finger protein 665-like	Danio rerio
zgc:113030	zgc:113030	Danio rerio
LOC101882465	zinc finger protein 85-like	Danio rerio
si:ch73-138e16.8	si:ch73-138e16.8	Danio rerio
LOC100334104	zinc finger protein 880-like	Danio rerio
LOC101882235	zinc finger protein 585A-like	Danio rerio
LOC100535207	zinc finger protein 135-like	Danio rerio
LOC100330706	zinc finger protein 154-like	Danio rerio
LOC100334434	zinc finger protein 510-like	Danio rerio
LOC101883958	zinc finger protein 234-like	Danio rerio
si:dkey-4c15.6	si:dkey-4c15.6	Danio rerio
LOC101883896	zinc finger protein 91-like	Danio rerio
si:dkey-20i20.13	si:dkey-20i20.13	Danio rerio
zgc:174919	zgc:174919	Danio rerio
si:dkeyp-53d3.5	si:dkeyp-53d3.5	Danio rerio
LOC100007100	zinc finger protein 658-like	Danio rerio
LOC100329627	zinc finger protein 180-like	Danio rerio
zgc:171435	zgc:171435	Danio rerio
si:ch211-255f4.3	si:ch211-255f4.3	Danio rerio
LOC101884686	zinc finger protein 271-like	Danio rerio
LOC100334054	zinc finger protein 420-like	Danio rerio
LOC101884852	zinc finger protein 135-like	Danio rerio
LOC101882960	zinc finger protein 271-like	Danio rerio
LOC100148648	zinc finger protein 658B-like	Danio rerio
LOC100537360	zinc finger protein 578-like	Danio rerio
LOC101882862	zinc finger protein 271-like	Danio rerio
zgc:136308	zgc:136308	Danio rerio
LOC100334938	zinc finger protein 84-like	Danio rerio
LOC100005584	zinc finger protein 502-like	Danio rerio
LOC101884447	zinc finger protein 180-like	Danio rerio
LOC100006952	zinc finger protein 708-like	Danio rerio
zgc:110821	zgc:110821	Danio rerio
LOC794798	zinc finger protein 782-like	Danio rerio
si:ch73-92e7.6	si:ch73-92e7.6	Danio rerio
LOC101882532	zinc finger protein 135-like	Danio rerio
LOC100537635	zinc finger protein 883-like	Danio rerio
LOC101882596	zinc finger protein 551-like	Danio rerio
LOC100534884	zinc finger protein 658-like	Danio rerio
LOC100329844	zinc finger protein 135-like	Danio rerio
zgc:173486	zgc:173486	Danio rerio
LOC101884013	zinc finger protein 595-like	Danio rerio
si:dkey-1b17.8	si:dkey-1b17.8	Danio rerio
LOC101887105	zinc finger protein 420-like	Danio rerio
LOC100536344	zinc finger protein 436-like	Danio rerio
zgc:112399	zgc:112399	Danio rerio
LOC100536203	zinc finger protein 135-like	Danio rerio
LOC100535988	gastrula zinc finger protein XlCGF57.1-like	Danio rerio
zgc:173615	zgc:173615	Danio rerio
LOC100535990	gastrula zinc finger protein XlCGF57.1-like	Danio rerio
LOC100537428	zinc finger protein 37 homolog	Danio rerio
LOC796097	zinc finger protein 567-like	Danio rerio
zgc:174710	zgc:174710	Danio rerio
LOC100149889	oocyte zinc finger protein XlCOF6-like	Danio rerio
LOC563759	zinc finger protein 502-like	Danio rerio
zgc:173620	zgc:173620	Danio rerio
zgc:173619	zgc:173619	Danio rerio
LOC100537989	zinc finger protein 41-like	Danio rerio
LOC100535723	zinc finger protein 235-like	Danio rerio
LOC100536691	zinc finger protein 879-like	Danio rerio
LOC101884115	gastrula zinc finger protein XlCGF57.1-like	Danio rerio
LOC100534942	zinc finger protein 85-like	Danio rerio
LOC100535651	oocyte zinc finger protein XlCOF6-like	Danio rerio
LOC101886130	oocyte zinc finger protein XlCOF6-like	Danio rerio
LOC100537690	gastrula zinc finger protein XlCGF57.1-like	Danio rerio
LOC100534943	zinc finger protein 135-like	Danio rerio
LOC100536730	zinc finger protein 135-like	Danio rerio
LOC100535886	oocyte zinc finger protein XlCOF6-like	Danio rerio
LOC101887176	zinc finger protein 180-like	Danio rerio
LOC100538090	gastrula zinc finger protein XlCGF57.1-like	Danio rerio
LOC101886949	zinc finger protein 135-like	Danio rerio
LOC100329287	zinc finger protein 345-like	Danio rerio
LOC101886345	zinc finger protein 135-like	Danio rerio
zgc:173603	zgc:173603	Danio rerio
LOC100538196	gastrula zinc finger protein XlCGF57.1-like	Danio rerio
LOC100537770	zinc finger protein 569-like	Danio rerio
zgc:174703	zgc:174703	Danio rerio
zgc:173716	zgc:173716	Danio rerio
LOC100536312	zinc finger protein 37-like	Danio rerio
LOC101884948	zinc finger protein 84-like	Danio rerio
LOC100537209	zinc finger protein 569-like	Danio rerio
LOC100534847	zinc finger protein 84-like	Danio rerio
LOC100537555	zinc finger protein 568-like	Danio rerio
LOC100534845	zinc finger protein 782-like	Danio rerio
LOC100537450	zinc finger protein 569-like	Danio rerio
si:dkey-20l4.2	si:dkey-20l4.2	Danio rerio
LOC100537584	oocyte zinc finger protein XlCOF6-like	Danio rerio
LOC100537572	oocyte zinc finger protein XlCOF6-like	Danio rerio
LOC101885193	zinc finger protein 84-like	Danio rerio
LOC100536867	zinc finger protein 84-like	Danio rerio
LOC100537754	zinc finger protein 572-like	Danio rerio
LOC100535502	zinc finger protein 567-like	Danio rerio
LOC101885165	zinc finger protein with KRAB and SCAN domains 7-like	Danio rerio
LOC100333893	oocyte zinc finger protein XlCOF6-like	Danio rerio
LOC100537936	gastrula zinc finger protein XlCGF57.1-like	Danio rerio
LOC100329723	zinc finger protein 569-like	Danio rerio
LOC100538254	zinc finger protein 510-like	Danio rerio
zgc:174702	zgc:174702	Danio rerio
LOC100535074	zinc finger protein 84-like	Danio rerio
LOC101886188	zinc finger protein 84-like	Danio rerio
LOC100535113	gastrula zinc finger protein XlCGF57.1-like	Danio rerio
zgc:174273	zgc:174273	Danio rerio
LOC100535286	zinc finger protein 569-like	Danio rerio
LOC100538201	zinc finger protein 184-like	Danio rerio
LOC100536110	zinc finger protein 568-like	Danio rerio
LOC100001832	gastrula zinc finger protein XlCGF57.1-like	Danio rerio
LOC796667	zinc finger protein 135-like	Danio rerio
LOC796738	gastrula zinc finger protein XlCGF57.1-like	Danio rerio
LOC100535458	gastrula zinc finger protein XlCGF57.1-like	Danio rerio
LOC101884305	zinc finger protein 271-like	Danio rerio
LOC100538103	zinc finger protein 567-like	Danio rerio
LOC100534843	zinc finger protein 84-like	Danio rerio
zgc:171551	zgc:171551	Danio rerio
LOC100333583	zinc finger protein 271-like	Danio rerio
LOC100534892	gastrula zinc finger protein XlCGF57.1-like	Danio rerio
LOC567317	zinc finger protein 569-like	Danio rerio
LOC100535006	zinc finger protein 160-like	Danio rerio
LOC101885798	zinc finger protein 84-like	Danio rerio
LOC100537377	zinc finger protein 329-like	Danio rerio
zgc:175107	zgc:175107	Danio rerio
LOC560148	zinc finger protein 567-like	Danio rerio
LOC100536348	zinc finger protein 782-like	Danio rerio
LOC100537412	zinc finger protein 585B-like	Danio rerio
LOC100007471	gastrula zinc finger protein XlCGF57.1-like	Danio rerio
zgc:174650	zgc:174650	Danio rerio
si:dkey-238o14.9	si:dkey-238o14.9	Danio rerio
LOC100535337	zinc finger protein 569-like	Danio rerio
LOC100537352	zinc finger protein 595-like	Danio rerio
LOC100332930	zinc finger protein 675-like	Danio rerio
LOC100005923	gastrula zinc finger protein XlCGF57.1-like	Danio rerio
im:7141269	im:7141269	Danio rerio
LOC100333435	gastrula zinc finger protein XlCGF57.1-like	Danio rerio
LOC100537855	zinc finger protein 567-like	Danio rerio
LOC101885608	gastrula zinc finger protein XlCGF57.1-like	Danio rerio
LOC100537891	zinc finger protein 585B-like	Danio rerio
LOC101886348	zinc finger protein 568-like	Danio rerio
zgc:174690	zgc:174690	Danio rerio
LOC557877	gastrula zinc finger protein XlCGF57.1-like	Danio rerio
LOC100329377	gastrula zinc finger protein XlCGF57.1-like	Danio rerio
LOC101883485	zinc finger protein 782-like	Danio rerio
LOC100334350	zinc finger protein 568-like	Danio rerio
LOC100332458	zinc finger protein 567-like	Danio rerio
LOC100332070	zinc finger protein 2 homolog	Danio rerio
LOC101883598	zinc finger protein 2 homolog	Danio rerio
zgc:175008	zgc:175008	Danio rerio
LOC101883505	zinc finger protein 709-like	Danio rerio
LOC101882475	zinc finger protein 585B-like	Danio rerio
LOC101882130	zinc finger protein 84-like	Danio rerio
LOC101882320	oocyte zinc finger protein XlCOF6-like	Danio rerio
LOC101883750	gastrula zinc finger protein XlCGF26.1-like	Danio rerio
LOC101884535	oocyte zinc finger protein XlCOF6-like	Danio rerio
LOC100330526	zinc finger protein 37 homolog	Danio rerio
zgc:174646	zgc:174646	Danio rerio
zgc:173617	zgc:173617	Danio rerio
zgc:113096	zgc:113096	Danio rerio
zgc:174708	zgc:174708	Danio rerio
LOC100330140	gastrula zinc finger protein XlCGF57.1-like	Danio rerio
LOC101884158	zinc finger protein 235-like	Danio rerio
LOC100333874	zinc finger protein 271-like	Danio rerio
LOC101887126	zinc finger protein 502-like	Danio rerio
zgc:174268	zgc:174268	Danio rerio
LOC100535941	zinc finger protein 184-like	Danio rerio
LOC101882638	zinc finger protein 658-like	Danio rerio
LOC101883509	zinc finger protein 271-like	Danio rerio
zgc:113220	zgc:113220	Danio rerio
LOC101883452	zinc finger protein 271-like	Danio rerio
si:dkey-15h8.12	si:dkey-15h8.12	Danio rerio
LOC101884504	zinc finger protein 180-like	Danio rerio
LOC101885018	zinc finger protein 85-like	Danio rerio
zgc:113397	zgc:113397	Danio rerio
LOC100006998	zinc finger protein 726-like	Danio rerio
LOC101884310	zinc finger protein 3 homolog	Danio rerio
si:dkey-15h8.16	si:dkey-15h8.16	Danio rerio
LOC101885180	zinc finger protein 544-like	Danio rerio
LOC101884067	zinc finger protein 271-like	Danio rerio
LOC101886043	zinc finger protein 271-like	Danio rerio
zgc:174288	zgc:174288	Danio rerio
LOC101885376	zinc finger protein 135-like	Danio rerio
zgc:113102	zgc:113102	Danio rerio
zgc:173577	zgc:173577	Danio rerio
LOC101886187	zinc finger protein 235-like	Danio rerio
LOC101883486	zinc finger protein 135-like	Danio rerio
zgc:174623	zgc:174623	Danio rerio
LOC100536746	zinc finger protein 214-like	Danio rerio
LOC101882201	zinc finger protein 479-like	Danio rerio
LOC101882349	zinc finger protein 271-like	Danio rerio
LOC101882600	zinc finger protein 184-like	Danio rerio
LOC101882331	zinc finger protein 81-like	Danio rerio
LOC101882267	zinc finger protein 510-like	Danio rerio
si:ch73-138e16.2	si:ch73-138e16.2	Danio rerio
LOC101883365	zinc finger protein 470-like	Danio rerio
LOC101883562	gastrula zinc finger protein XlCGF26.1-like	Danio rerio
LOC101882544	zinc finger protein 271-like	Danio rerio
LOC100334978	oocyte zinc finger protein XlCOF6-like	Danio rerio
LOC101883063	gastrula zinc finger protein XlCGF57.1-like	Danio rerio
LOC101884112	zinc finger protein 135-like	Danio rerio
LOC101886555	gastrula zinc finger protein XlCGF57.1-like	Danio rerio
LOC101883566	gastrula zinc finger protein XlCGF57.1-like	Danio rerio
zgc:173720	zgc:173720	Danio rerio
zgc:173575	zgc:173575	Danio rerio
LOC101885668	zinc finger protein 879-like	Danio rerio
zgc:113295	zgc:113295	Danio rerio
LOC101885055	zinc finger protein 135-like	Danio rerio
LOC101884644	zinc finger protein 37-like	Danio rerio
zgc:110249	zgc:110249	Danio rerio
LOC101882703	zinc finger protein 235-like	Danio rerio
LOC101885985	zinc finger protein 256-like	Danio rerio
LOC101884467	putative zinc finger protein 724-like	Danio rerio
si:ch211-222k6.2	si:ch211-222k6.2	Danio rerio
si:dkey-253d23.9	si:dkey-253d23.9	Danio rerio
LOC100008030	zinc finger protein 234-like	Danio rerio
LOC101886637	zinc finger protein 658B-like	Danio rerio
LOC100149710	zinc finger protein 235-like	Danio rerio
LOC101886546	zinc finger protein 658-like	Danio rerio
LOC100332787	zinc finger protein 180-like	Danio rerio
si:dkeyp-53d3.6	si:dkeyp-53d3.6	Danio rerio
zgc:113348	zgc:113348	Danio rerio
zgc:193790	zgc:193790	Danio rerio
si:ch73-299h12.6	si:ch73-299h12.6	Danio rerio
si:ch211-241b2.1	si:ch211-241b2.1	Danio rerio
zgc:66483	zgc:66483	Danio rerio
LOC101883754	oocyte zinc finger protein XlCOF6-like	Danio rerio
si:ch73-299h12.3	si:ch73-299h12.3	Danio rerio
LOC100151145	zinc finger protein 484-like	Danio rerio
si:rp71-1h20.5	si:rp71-1h20.5	Danio rerio
zgc:113343	zgc:113343	Danio rerio
LOC101883936	zinc finger protein 484-like	Danio rerio
LOC101884191	zinc finger protein 229-like	Danio rerio
LOC572670	zinc finger protein 658B-like	Danio rerio
si:ch73-299h12.4	si:ch73-299h12.4	Danio rerio
zgc:163077	zgc:163077	Danio rerio
LOC101884000	zinc finger protein 184-like	Danio rerio
si:ch73-299h12.9	si:ch73-299h12.9	Danio rerio
LOC100002016	oocyte zinc finger protein XlCOF6-like	Danio rerio
zgc:113518	zgc:113518	Danio rerio
LOC100151202	zinc finger protein 568-like	Danio rerio
LOC100148620	zinc finger protein 184-like	Danio rerio
LOC101883151	zinc finger protein 235-like	Danio rerio
LOC797855	zinc finger protein 729-like	Danio rerio
LOC101882304	zinc finger protein 436-like	Danio rerio
zgc:165514	zgc:165514	Danio rerio
LOC100334362	zinc finger protein 135-like	Danio rerio
LOC101883530	zinc finger protein 135-like	Danio rerio
LOC100332443	zinc finger protein 879-like	Danio rerio
LOC101882878	zinc finger protein 214-like	Danio rerio
LOC101883959	zinc finger protein 420-like	Danio rerio
LOC101884350	zinc finger protein 184-like	Danio rerio
LOC101882814	zinc finger protein 271-like	Danio rerio
LOC101883594	zinc finger protein 420-like	Danio rerio
LOC101883899	zinc finger protein 850-like	Danio rerio
LOC101883795	zinc finger protein 850-like	Danio rerio
LOC101883356	zinc finger protein 91-like	Danio rerio
LOC100534914	zinc finger protein 658-like	Danio rerio
zgc:162962	zgc:162962	Danio rerio
LOC100535385	zinc finger protein 235-like	Danio rerio
LOC101884016	putative uncharacterized zinc finger protein 814-like	Danio rerio
LOC101883845	zinc finger protein 85-like	Danio rerio
si:ch211-276c2.4	si:ch211-276c2.4	Danio rerio
zgc:112998	zgc:112998	Danio rerio
LOC101882748	zinc finger protein 180-like	Danio rerio
LOC101883474	zinc finger protein 214-like	Danio rerio
LOC557514	zinc finger protein interacting with ribonucleoprotein K-like	Danio rerio
zgc:112977	zgc:112977	Danio rerio
LOC101882401	zinc finger protein 214-like	Danio rerio
LOC558098	zinc finger protein 544-like	Danio rerio
LOC101886151	oocyte zinc finger protein XlCOF6-like	Danio rerio
LOC101883773	oocyte zinc finger protein XlCOF6-like	Danio rerio
LOC101885228	zinc finger protein 180-like	Danio rerio
LOC101884739	zinc finger protein 135-like	Danio rerio
LOC101885557	zinc finger protein 135-like	Danio rerio
LOC100331219	oocyte zinc finger protein XlCOF6-like	Danio rerio
LOC100537971	zinc finger protein 544-like	Danio rerio
LOC101882504	zinc finger protein 85-like	Danio rerio
LOC101882075	oocyte zinc finger protein XlCOF6-like	Danio rerio
LOC101886284	gastrula zinc finger protein XlCGF57.1-like	Danio rerio
LOC101885941	gastrula zinc finger protein XlCGF57.1-like	Danio rerio
LOC100330312	oocyte zinc finger protein XlCOF6-like	Danio rerio
LOC101883514	gastrula zinc finger protein XlCGF57.1-like	Danio rerio
LOC101886249	oocyte zinc finger protein XlCOF6-like	Danio rerio
LOC101885897	zinc finger protein 135-like	Danio rerio
LOC101886363	zinc finger protein 595-like	Danio rerio
LOC101885920	zinc finger protein 595-like	Danio rerio
LOC101887073	oocyte zinc finger protein XlCOF6-like	Danio rerio
LOC101885729	oocyte zinc finger protein XlCOF6-like	Danio rerio
LOC101883208	zinc finger protein 420-like	Danio rerio
LOC101886395	zinc finger protein 420-like	Danio rerio
LOC100330873	zinc finger protein 721-like	Danio rerio
LOC100536591	zinc finger protein 91-like	Danio rerio
LOC101885276	zinc finger protein 721-like	Danio rerio
LOC101886386	zinc finger protein 271-like	Danio rerio
LOC101886506	zinc finger protein 729-like	Danio rerio
LOC101882024	zinc finger protein 271-like	Danio rerio
LOC101884573	zinc finger protein 271-like	Danio rerio
LOC101882613	zinc finger protein 420-like	Danio rerio
LOC101885480	zinc finger protein 271-like	Danio rerio
LOC101886494	zinc finger protein 135-like	Danio rerio
LOC101883190	oocyte zinc finger protein XlCOF6-like	Danio rerio
LOC101883686	oocyte zinc finger protein XlCOF6-like	Danio rerio
LOC101883892	zinc finger protein 135-like	Danio rerio
LOC101886526	zinc finger protein 595-like	Danio rerio
LOC101885586	zinc finger protein 184-like	Danio rerio
LOC101882141	zinc finger protein 135-like	Danio rerio
LOC101886167	oocyte zinc finger protein XlCOF6-like	Danio rerio
LOC101882966	gastrula zinc finger protein XlCGF57.1-like	Danio rerio
si:dkey-57k17.1	si:dkey-57k17.1	Danio rerio
LOC101883263	gastrula zinc finger protein XlCGF57.1-like	Danio rerio
LOC101883004	gastrula zinc finger protein XlCGF57.1-like	Danio rerio
LOC101886767	gastrula zinc finger protein XlCGF57.1-like	Danio rerio
LOC101884367	gastrula zinc finger protein XlCGF57.1-like	Danio rerio
LOC101884961	zinc finger protein 271-like	Danio rerio
LOC101884376	oocyte zinc finger protein XlCOF6-like	Danio rerio
LOC101884126	zinc finger protein 502-like	Danio rerio
LOC101885132	zinc finger protein 502-like	Danio rerio
LOC101886759	zinc finger protein 135-like	Danio rerio
LOC101886525	zinc finger protein 850-like	Danio rerio
LOC101882243	zinc finger protein 135-like	Danio rerio
LOC101886538	gastrula zinc finger protein XlCGF57.1-like	Danio rerio
LOC101885927	oocyte zinc finger protein XlCOF6-like	Danio rerio
LOC101885635	zinc finger protein 214-like	Danio rerio
zgc:174275	zgc:174275	Danio rerio
LOC101885198	gastrula zinc finger protein XlCGF57.1-like	Danio rerio
LOC101886309	gastrula zinc finger protein XlCGF57.1-like	Danio rerio
LOC101885821	zinc finger protein 180-like	Danio rerio
LOC101885176	zinc finger protein 879-like	Danio rerio
LOC101882232	gastrula zinc finger protein XlCGF57.1-like	Danio rerio
LOC101884232	oocyte zinc finger protein XlCOF6-like	Danio rerio
LOC101885416	oocyte zinc finger protein XlCOF6-like	Danio rerio
LOC101882186	gastrula zinc finger protein XlCGF57.1-like	Danio rerio
LOC101886281	gastrula zinc finger protein XlCGF57.1-like	Danio rerio
LOC101885161	zinc finger protein 135-like	Danio rerio
LOC101882413	oocyte zinc finger protein XlCOF6-like	Danio rerio
LOC101886438	zinc finger protein with KRAB and SCAN domains 7-like	Danio rerio
LOC101883397	zinc finger protein 502-like	Danio rerio
LOC101885422	zinc finger protein 502-like	Danio rerio
LOC101883491	zinc finger protein 595-like	Danio rerio
LOC101885470	zinc finger protein 665-like	Danio rerio
LOC101885911	zinc finger protein 226-like	Danio rerio
LOC101885363	zinc finger protein 569-like	Danio rerio
LOC101882671	zinc finger protein 84-like	Danio rerio
LOC101887122	zinc finger protein 484-like	Danio rerio
LOC101885463	zinc finger protein 585A-like	Danio rerio
LOC101884576	zinc finger protein 569-like	Danio rerio
LOC101886232	zinc finger protein 211-like	Danio rerio
LOC101884482	oocyte zinc finger protein XlCOF6-like	Danio rerio
LOC101887048	gastrula zinc finger protein XlCGF8.2DB-like	Danio rerio
LOC101883642	zinc finger protein 329-like	Danio rerio
LOC101886889	gastrula zinc finger protein XlCGF57.1-like	Danio rerio
LOC101886764	zinc finger protein 567-like	Danio rerio
LOC101883488	zinc finger protein 569-like	Danio rerio
LOC100535476	zinc finger protein 135-like	Danio rerio
LOC101886808	zinc finger protein 569-like	Danio rerio
zgc:174697	zgc:174697	Danio rerio
LOC571254	zinc finger protein 569-like	Danio rerio
LOC100331458	histone-lysine N-methyltransferase PRDM9-like	Danio rerio
zgc:172128	zgc:172128	Danio rerio
zgc:113209	zgc:113209	Danio rerio
LOC100331388	zinc finger protein 420-like	Danio rerio
LOC100149645	zinc finger protein 569-like	Danio rerio
LOC100332901	zinc finger protein 569-like	Danio rerio
wu:fc30c06	wu:fc30c06	Danio rerio
zgc:171727	zgc:171727	Danio rerio
LOC100534979	zinc finger protein 569-like	Danio rerio
LOC101883145	zinc finger protein 569-like	Danio rerio
LOC100006216	zinc finger protein 484-like	Danio rerio
LOC101883135	zinc finger protein 484-like	Danio rerio
LOC101882695	zinc finger protein 850-like	Danio rerio
LOC101883889	zinc finger protein 569-like	Danio rerio
LOC101886221	zinc finger protein 585B-like	Danio rerio
zgc:173624	zgc:173624	Danio rerio
LOC100333031	zinc finger protein 568-like	Danio rerio
LOC100333228	zinc finger protein 569-like	Danio rerio
LOC101885241	zinc finger protein 180-like	Danio rerio
zgc:110238	zgc:110238	Danio rerio
zgc:113098	zgc:113098	Danio rerio
LOC100330321	histone-lysine N-methyltransferase PRDM9-like	Danio rerio
zgc:113119	zgc:113119	Danio rerio
LOC101886740	zinc finger protein 135-like	Danio rerio
LOC101886791	zinc finger protein 569-like	Danio rerio
LOC101883383	zinc finger protein 568-like	Danio rerio
zgc:174315	zgc:174315	Danio rerio
LOC101882787	zinc finger protein 235-like	Danio rerio
LOC101882667	gastrula zinc finger protein XlCGF57.1-like	Danio rerio
LOC101882607	zinc finger protein 214-like	Danio rerio
LOC100334838	zinc finger protein 37 homolog	Danio rerio
si:ch73-266f23.3	si:ch73-266f23.3	Danio rerio
LOC101882721	zinc finger protein 568-like	Danio rerio
LOC555336	gastrula zinc finger protein XlCGF57.1-like	Danio rerio
LOC561920	zinc finger protein 569-like	Danio rerio
LOC101885700	oocyte zinc finger protein XlCOF6-like	Danio rerio
LOC101885937	zinc finger protein 615-like	Danio rerio
LOC101883638	zinc finger protein 248-like	Danio rerio
LOC101884860	zinc finger protein 62 homolog	Danio rerio
LOC100149352	zinc finger protein 484-like	Danio rerio
LOC101884970	zinc finger protein 189-like	Danio rerio
LOC101884732	zinc finger protein 569-like	Danio rerio
LOC101885678	zinc finger protein 214-like	Danio rerio
LOC101884877	zinc finger protein 595-like	Danio rerio
zgc:113407	zgc:113407	Danio rerio
LOC101884866	zinc finger protein 91-like	Danio rerio
LOC101885627	zinc finger protein 595-like	Danio rerio
LOC101885453	zinc finger protein 251-like	Danio rerio
zgc:174234	zgc:174234	Danio rerio
LOC101882460	zinc finger protein 184-like	Danio rerio
LOC101883071	zinc finger protein 502-like	Danio rerio
LOC101885651	zinc finger protein 732-like	Danio rerio
LOC101882734	zinc finger and SCAN domain-containing protein 2-like	Danio rerio
LOC101884621	zinc finger protein 214-like	Danio rerio
LOC101885654	zinc finger protein 98-like	Danio rerio
LOC101882746	zinc finger protein 184-like	Danio rerio
LOC101883718	zinc finger protein 253-like	Danio rerio
LOC100536121	zinc finger protein 658-like	Danio rerio
LOC101883513	zinc finger protein 135-like	Danio rerio
LOC100536971	zinc finger protein 37 homolog	Danio rerio
LOC101883255	zinc finger protein 595-like	Danio rerio
LOC101882575	zinc finger protein 184-like	Danio rerio
LOC100330167	zinc finger protein 226-like	Danio rerio
LOC101883008	zinc finger protein 135-like	Danio rerio
zgc:173693	zgc:173693	Danio rerio
LOC101884809	zinc finger protein 184-like	Danio rerio
LOC101883664	zinc finger protein 93-like	Danio rerio
zgc:171418	zgc:171418	Danio rerio
LOC101882237	zinc finger protein 658B-like	Danio rerio
LOC101886578	zinc finger protein 184-like	Danio rerio
LOC101884037	zinc finger protein 287-like	Danio rerio
LOC101883087	zinc finger protein 570-like	Danio rerio
LOC101882049	zinc finger protein 729-like	Danio rerio
LOC101882111	zinc finger protein 135-like	Danio rerio
LOC100002283	zinc finger protein 658B-like	Danio rerio
LOC100004091	zinc finger protein 569-like	Danio rerio
LOC101732837	zinc finger protein 208-like	Xenopus (Silurana) tropicalis
841: HomoloGene: 133683.Gene conserved in Euteleostomi
OR8G5	olfactory receptor, family 8, subfamily G, member 5	Homo sapiens
LOC466826	olfactory receptor 8G5-like	Pan troglodytes
OR8G5	olfactory receptor, family 8, subfamily G, member 5	Macaca mulatta
Olfr935	olfactory receptor 935	Mus musculus
Olr1274	olfactory receptor 1274	Rattus norvegicus
LOC100910051	olfactory receptor 146-like	Rattus norvegicus
LOC100910409	olfactory receptor 146-like	Rattus norvegicus
LOC100910199	olfactory receptor 146-like	Rattus norvegicus
LOC100910402	olfactory receptor 146-like	Rattus norvegicus
LOC100909993	olfactory receptor 146-like	Rattus norvegicus
si:ch211-218m3.11	si:ch211-218m3.11	Danio rerio
or115-7	odorant receptor, family F, subfamily 115, member 7	Danio rerio
or116-1	odorant receptor, family F, subfamily 116, member 1	Danio rerio
or116-2	odorant receptor, family F, subfamily 116, member 2	Danio rerio
or117-1	odorant receptor, family F, subfamily 117, member 1	Danio rerio
zgc:152857	zgc:152857	Danio rerio
or118-1	odorant receptor, family F, subfamily 118, member 1	Danio rerio
or118-2	odorant receptor, family F, subfamily 118, member 2	Danio rerio
or118-3	odorant receptor, family F, subfamily 118, member 3	Danio rerio
or119-2	odorant receptor, family F, subfamily 119, member 2	Danio rerio
or115-1	odorant receptor, family F, subfamily 115, member 1	Danio rerio
or115-13	odorant receptor, family F, subfamily 115, member 13	Danio rerio
or115-14	odorant receptor, family F, subfamily115, member 14	Danio rerio
or115-12	odorant receptor, family F, subfamily 115, member 12	Danio rerio
si:ch211-218m3.13	si:ch211-218m3.13	Danio rerio
or115-9	odorant receptor, family F, subfamily 115, member 9	Danio rerio
or115-2	odorant receptor, family F, subfamily 115, member 2	Danio rerio
LOC100534688	olfactory receptor 146-like	Danio rerio
or115-15	odorant receptor, family F, subfamily 115, member 15	Danio rerio
si:ch211-218m3.9	si:ch211-218m3.9	Danio rerio
or115-11	odorant receptor, family F, subfamily 115, member 11	Danio rerio
or115-10	odorant receptor, family F, subfamily 115, member 10	Danio rerio
or115-6	odorant receptor, family F, subfamily 115, member 6	Danio rerio
or115-8	odorant receptor, family F, subfamily 115, member 8	Danio rerio
or115-5	odorant receptor, family F, subfamily 115, member 5	Danio rerio
842: HomoloGene: 133662.Gene conserved in Euarchontoglires
OR8H3	olfactory receptor, family 8, subfamily H, member 3	Homo sapiens
LOC466547	olfactory receptor 8H3-like	Pan troglodytes
LOC708724	olfactory receptor 8H3-like	Macaca mulatta
Olr527	olfactory receptor 527	Rattus norvegicus
843: HomoloGene: 133653.Gene conserved in Boreoeutheria
OR10H2	olfactory receptor, family 10, subfamily H, member 2	Homo sapiens
LOC468755	olfactory receptor 10H2-like	Pan troglodytes
LOC527062	olfactory receptor, family 10, subfamily H, member 2-like	Bos taurus
LOC532441	olfactory receptor, family 10, subfamily H, member 2-like	Bos taurus
Olr1091	olfactory receptor 1091	Rattus norvegicus
844: HomoloGene: 133645.Gene conserved in Boreoeutheria
OR56A5	olfactory receptor, family 56, subfamily A, member 5	Homo sapiens
OR56A5	olfactory receptor LOC466403	Pan troglodytes
cOR56A24	cOR56A24 olfactory receptor family 56 subfamily A-like	Canis lupus familiaris
LOC100685872	olfactory receptor 56A4-like	Canis lupus familiaris
LOC485321	olfactory receptor 56A4-like	Canis lupus familiaris
OR56A4	olfactory receptor, family 56, subfamily A, member 4	Bos taurus
Olfr683	olfactory receptor 683	Mus musculus
Olr192	olfactory receptor 192	Rattus norvegicus
845: HomoloGene: 133623.Gene conserved in Boreoeutheria
OR7G2	olfactory receptor, family 7, subfamily G, member 2	Homo sapiens
OR7G2	olfactory receptor	Canis lupus familiaris
OR7G1	olfactory receptor, family 7, subfamily G, member 1	Bos taurus
LOC528224	olfactory receptor, family 7, subfamily G, member 3-like	Bos taurus
Olfr853	olfactory receptor 853	Mus musculus
Olr1145	olfactory receptor 1145	Rattus norvegicus
Olr1151	olfactory receptor 1151	Rattus norvegicus
846: HomoloGene: 133620.Gene conserved in Boreoeutheria
OR7A5	olfactory receptor, family 7, subfamily A, member 5	Homo sapiens
LOC747786	olfactory receptor 7A5-like	Pan troglodytes
LOC610545	olfactory receptor-like protein OLF4-like	Canis lupus familiaris
CFOLF4	olfactory receptor 4	Canis lupus familiaris
LOC484875	olfactory receptor-like protein OLF4-like	Canis lupus familiaris
OR08D04	olfactory receptor	Canis lupus familiaris
LOC783313	olfactory receptor, family 7, subfamily A, member 17-like	Bos taurus
Olfr57	olfactory receptor 57	Mus musculus
Olr1075	olfactory receptor 1075	Rattus norvegicus
847: HomoloGene: 133617.Gene conserved in Euarchontoglires
OR13C4	olfactory receptor, family 13, subfamily C, member 4	Homo sapiens
LOC716444	olfactory receptor 13C4-like	Macaca mulatta
Olr850	olfactory receptor 850	Rattus norvegicus
Olr844	olfactory receptor 844	Rattus norvegicus
LOC100912374	olfactory receptor 13C3-like	Rattus norvegicus
Olr845	olfactory receptor 845	Rattus norvegicus
Olr848	olfactory receptor 848	Rattus norvegicus
848: HomoloGene: 133610.Gene conserved in Euarchontoglires
OR5T3	olfactory receptor, family 5, subfamily T, member 3	Homo sapiens
LOC740517	olfactory receptor 5T3-like	Pan troglodytes
LOC708919	olfactory receptor 5T3-like	Macaca mulatta
Olfr1093	olfactory receptor 1093	Mus musculus
Olr519	olfactory receptor 519	Rattus norvegicus
849: HomoloGene: 133608.Gene conserved in Boreoeutheria
OR5T1	olfactory receptor, family 5, subfamily T, member 1	Homo sapiens
LOC747561	olfactory receptor 5T1-like	Pan troglodytes
LOC100685095	olfactory receptor 5T1-like	Canis lupus familiaris
OR5T1	olfactory receptor, family 5, subfamily T, member 1	Bos taurus
Olr515	olfactory receptor 515	Rattus norvegicus
850: HomoloGene: 133606.Gene conserved in Boreoeutheria
OR5B12	olfactory receptor, family 5, subfamily B, member 12	Homo sapiens
LOC701506	olfactory receptor 5B12-like	Macaca mulatta
LOC786211	olfactory receptor 5B12-like	Bos taurus
Olfr1445	olfactory receptor 1445	Mus musculus
Olr340	olfactory receptor 340	Rattus norvegicus
851: HomoloGene: 133601.Gene conserved in Boreoeutheria
OR10A3	olfactory receptor, family 10, subfamily A, member 3	Homo sapiens
LOC466434	olfactory receptor 10A3-like	Pan troglodytes
OR10A6	olfactory receptor, family 10, subfamily A, member 6	Bos taurus
Olfr518	olfactory receptor 518	Mus musculus
Olr282	olfactory receptor 282	Rattus norvegicus
852: HomoloGene: 133596.Gene conserved in Boreoeutheria
OR56A4	olfactory receptor, family 56, subfamily A, member 4	Homo sapiens
LOC466405	olfactory receptor 56A4-like	Pan troglodytes
LOC610901	olfactory receptor 56A1-like	Canis lupus familiaris
LOC100298165	olfactory receptor 56A4-like	Bos taurus
Olfr684	olfactory receptor 684	Mus musculus
Olr193	olfactory receptor 193	Rattus norvegicus
853: HomoloGene: 133595.Gene conserved in Boreoeutheria
OR52E8	olfactory receptor, family 52, subfamily E, member 8	Homo sapiens
LOC466399	olfactory receptor 52E8-like	Pan troglodytes
LOC100685391	olfactory receptor 52E8-like	Canis lupus familiaris
OR52E8	olfactory receptor, family 52, subfamily E, member 8	Canis lupus familiaris
LOC613909	olfactory receptor 52E8-like	Bos taurus
Olfr671	olfactory receptor 671	Mus musculus
Olfr675	olfactory receptor 675	Mus musculus
Olr180	olfactory receptor 180	Rattus norvegicus
Olr184	olfactory receptor 184	Rattus norvegicus
854: HomoloGene: 133594.Gene conserved in Boreoeutheria
OR56B4	olfactory receptor, family 56, subfamily B, member 4	Homo sapiens
LOC466409	olfactory receptor 56B4-like	Pan troglodytes
LOC787843	olfactory receptor, family 56, subfamily B, member 2 pseudogene-like	Bos taurus
Olfr663	olfactory receptor 663	Mus musculus
Olr167	olfactory receptor 167	Rattus norvegicus
LOC100909718	putative olfactory receptor 56B2-like	Rattus norvegicus
LOC100910716	putative olfactory receptor 56B2-like	Rattus norvegicus
Olr162	olfactory receptor 162	Rattus norvegicus
855: HomoloGene: 133581.Gene conserved in Boreoeutheria
OR6C6	olfactory receptor, family 6, subfamily C, member 6	Homo sapiens
LOC467022	olfactory receptor 6C6-like	Pan troglodytes
LOC100855433	olfactory receptor 6C6-like	Canis lupus familiaris
Olfr804	olfactory receptor 804	Mus musculus
Olfr782	olfactory receptor 782	Mus musculus
Olr901	olfactory receptor 901	Rattus norvegicus
Olr922	olfactory receptor 922	Rattus norvegicus
Olr1007	olfactory receptor 1007	Rattus norvegicus
856: HomoloGene: 133576.Gene conserved in Boreoeutheria
RPS4Y1	ribosomal protein S4, Y-linked 1	Homo sapiens
RPS4Y1	ribosomal protein S4, Y-linked 1	Pan troglodytes
RPS4Y1	ribosomal protein S4, X-linked	Macaca mulatta
LOC100850611	40S ribosomal protein S4-like	Bos taurus
Rps4x	ribosomal protein S4, X-linked	Mus musculus
Rps4x	ribosomal protein S4, X-linked	Rattus norvegicus
LOC100362640	ribosomal protein S4, X-linked X-like	Rattus norvegicus
857: HomoloGene: 133575.Gene conserved in Bilateria
RPS3A	ribosomal protein S3A	Homo sapiens
RPS3A	ribosomal protein S3A	Pan troglodytes
LOC711043	40S ribosomal protein S3a-like	Macaca mulatta
RPS3A	ribosomal protein S3A	Canis lupus familiaris
RPS3A	ribosomal protein S3A	Bos taurus
LOC100365839	40S ribosomal protein S3a-like	Rattus norvegicus
rps-1	rps-1	Caenorhabditis elegans
858: HomoloGene: 133574.Gene conserved in Bilateria
RPLP2	ribosomal protein, large, P2	Homo sapiens
RPLP2	ribosomal protein, large, P2	Pan troglodytes
RPLP2	ribosomal protein, large, P2	Macaca mulatta
RPLP2	ribosomal protein, large, P2	Bos taurus
Rplp2	ribosomal protein, large P2	Mus musculus
RPLP2	ribosomal protein, large, P2	Gallus gallus
rplp2l	ribosomal protein, large P2, like	Danio rerio
AgaP_AGAP003025	AgaP_AGAP003025	Anopheles gambiae
rplp2	ribosomal protein, large, P2	Xenopus (Silurana) tropicalis
859: HomoloGene: 133573.Gene conserved in Euteleostomi
RPLP1	ribosomal protein, large, P1	Homo sapiens
RPLP1	ribosomal protein, large, P1	Pan troglodytes
RPLP1	ribosomal protein, large, P1	Macaca mulatta
RPLP1	ribosomal protein, large, P1	Bos taurus
Rplp1	ribosomal protein, large, P1	Rattus norvegicus
RPLP1	ribosomal protein, large, P1	Gallus gallus
rplp1	ribosomal protein, large, P1	Danio rerio
rplp1	ribosomal protein, large, P1	Xenopus (Silurana) tropicalis
860: HomoloGene: 133572.Gene conserved in Boreoeutheria
RPL36AL	ribosomal protein L36a-like	Homo sapiens
RPL36AL	ribosomal protein L36a-like	Pan troglodytes
LOC706548	60S ribosomal protein L36a-like	Macaca mulatta
LOC480311	60S ribosomal protein L36a-like	Canis lupus familiaris
Rpl36al	ribosomal protein L36A-like	Mus musculus
Rpl36al	ribosomal protein L36a-like	Rattus norvegicus
861: HomoloGene: 133571.Gene conserved in Euteleostomi
RPL39	ribosomal protein L39	Homo sapiens
LOC100614664	60S ribosomal protein L39-like	Pan troglodytes
LOC100423472	uncharacterized LOC100423472	Macaca mulatta
LOC100430755	60S ribosomal protein L39-like	Macaca mulatta
RPL39	ribosomal protein L39	Canis lupus familiaris
RPL39	ribosomal protein L39	Bos taurus
Rpl39	ribosomal protein L39	Mus musculus
Rpl39	ribosomal protein L39	Rattus norvegicus
RPL39	ribosomal protein L39	Gallus gallus
rpl39	ribosomal protein L39	Danio rerio
rpl39	ribosomal protein L39	Xenopus (Silurana) tropicalis
862: HomoloGene: 133570.Gene conserved in Tetrapoda
RPL29	ribosomal protein L29	Homo sapiens
RPL29	ribosomal protein L29	Pan troglodytes
RPL29	ribosomal protein L29	Macaca mulatta
LOC698791	60S ribosomal protein L29-like	Macaca mulatta
LOC708074	60S ribosomal protein L29-like	Macaca mulatta
LOC704510	60S ribosomal protein L29-like	Macaca mulatta
LOC102154836	60S ribosomal protein L29-like	Canis lupus familiaris
RPL29	ribosomal protein L29	Canis lupus familiaris
RPL29	ribosomal protein L29	Bos taurus
RPL29	ribosomal protein L29	Gallus gallus
rpl29	ribosomal protein L29	Xenopus (Silurana) tropicalis
863: HomoloGene: 133569.Gene conserved in Bilateria
RPL23A	ribosomal protein L23a	Homo sapiens
LOC742934	60S ribosomal protein L23a-like	Pan troglodytes
RPL23A	ribosomal protein L23a	Pan troglodytes
LOC718737	60S ribosomal protein L23a-like	Macaca mulatta
RPL23A	ribosomal protein L23a	Macaca mulatta
LOC706606	60S ribosomal protein L23a-like	Macaca mulatta
LOC610129	60S ribosomal protein L23a-like	Canis lupus familiaris
RPL23A	ribosomal protein L23a	Bos taurus
RGD1564606	similar to 60S ribosomal protein L23a	Rattus norvegicus
AgaP_AGAP006037	AgaP_AGAP006037	Anopheles gambiae
864: HomoloGene: 133568.Gene conserved in Bilateria
CYP3A5	cytochrome P450, family 3, subfamily A, polypeptide 5	Homo sapiens
CYP3A5	cytochrome P450, family 3, subfamily A, polypeptide 5	Pan troglodytes
CYP3A5	cytochrome P450, family 3, subfamily A, polypeptide 5	Macaca mulatta
Cyp3a41b	cytochrome P450, family 3, subfamily a, polypeptide 41B	Mus musculus
Cyp3a11	cytochrome P450, family 3, subfamily a, polypeptide 11	Mus musculus
Cyp3a41a	cytochrome P450, family 3, subfamily a, polypeptide 41A	Mus musculus
Cyp3a44	cytochrome P450, family 3, subfamily a, polypeptide 44	Mus musculus
Cyp3a16	cytochrome P450, family 3, subfamily a, polypeptide 16	Mus musculus
Cyp3a23/3a1	cytochrome P450, family 3, subfamily a, polypeptide 23/polypeptide 1	Rattus norvegicus
LOC100910877	cytochrome P450 3A1-like	Rattus norvegicus
Cyp9c1	Cytochrome P450-9c1	Drosophila melanogaster
Cyp9b1	Cytochrome P450-9b1	Drosophila melanogaster
Cyp9h1	Cyp9h1	Drosophila melanogaster
Cyp9b2	Cytochrome P450-9b2	Drosophila melanogaster
865: HomoloGene: 133567.Gene conserved in Bilateria
CYP2C18	cytochrome P450, family 2, subfamily C, polypeptide 18	Homo sapiens
CYP2C18	cytochrome P450, family 2, subfamily C, polypeptide 18	Macaca mulatta
CYP2C18	cytochrome P450, family 2, subfamily C, polypeptide 18	Bos taurus
Cyp2c55	cytochrome P450, family 2, subfamily c, polypeptide 55	Mus musculus
LOC100361492	cytochrome P450, family 2, subfamily c, polypeptide 55-like	Rattus norvegicus
Cyp2c24	cytochrome P450, family 2, subfamily c, polypeptide 24	Rattus norvegicus
CYP2C45	cytochrome P-450 2C45	Gallus gallus
AgaP_AGAP003067	AgaP_AGAP003067	Anopheles gambiae
866: HomoloGene: 133566.Gene conserved in Boreoeutheria
CYP2C9	cytochrome P450, family 2, subfamily C, polypeptide 9	Homo sapiens
LOC100616515	cytochrome P450 2C9-like	Pan troglodytes
CYP2C9	cytochrome P450, family 2, subfamily C, polypeptide 43	Macaca mulatta
LOC505468	cytochrome P450 family 2 subfamily C polypeptide 18-like	Bos taurus
CYP2C87	cytochrome P450, family 2, subfamily C, polypeptide 87	Bos taurus
LOC540627	cytochrome P450, family 2, subfamily C, polypeptide 87-like	Bos taurus
Cyp2c66	cytochrome P450, family 2, subfamily c, polypeptide 66	Mus musculus
Cyp2c65	cytochrome P450, family 2, subfamily c, polypeptide 65	Mus musculus
Cyp2c11	cytochrome P450, subfamily 2, polypeptide 11	Rattus norvegicus
867: HomoloGene: 133565.Gene conserved in Boreoeutheria
CYP2C19	cytochrome P450, family 2, subfamily C, polypeptide 19	Homo sapiens
LOC740956	cytochrome P450 2C19-like	Pan troglodytes
CYP2C75	cytochrome P450, family 2, subfamily C, polypeptide 75	Macaca mulatta
CYP2C18	cytochrome P450 2C21	Canis lupus familiaris
CYP2C19	cytochrome P450, family 2, subfamily C, polypeptide 19	Bos taurus
LOC522146	cytochrome P450 2C21-like	Bos taurus
LOC785540	cytochrome P450 2C21-like	Bos taurus
Cyp2c6v1	cytochrome P450, family 2, subfamily C, polypeptide 6, variant 1	Rattus norvegicus
868: HomoloGene: 133564.Gene conserved in Eukaryota
CYP3A7	cytochrome P450, family 3, subfamily A, polypeptide 7	Homo sapiens
LOC100608616	cytochrome P450 3A7-like	Pan troglodytes
Cyp3a13	cytochrome P450, family 3, subfamily a, polypeptide 13	Mus musculus
Cyp3a9	cytochrome P450, family 3, subfamily a, polypeptide 9	Rattus norvegicus
CYP3A7	cytochrome P450 A 37	Gallus gallus
cyp3a65	cytochrome P450, family 3, subfamily A, polypeptide 65	Danio rerio
Os02g0221900	Os02g0221900	Oryza sativa
cyp3a4	cytochrome P450, family 3, subfamily A, polypeptide 4	Xenopus (Silurana) tropicalis
LOC100487665	cytochrome P450 3A9-like	Xenopus (Silurana) tropicalis
LOC100494419	cytochrome P450 3A9-like	Xenopus (Silurana) tropicalis
869: HomoloGene: 133563.Gene conserved in Tetrapoda
ADH1B	alcohol dehydrogenase 1B (class I), beta polypeptide	Homo sapiens
ADH1B	alcohol dehydrogenase 1B (class I), beta polypeptide	Pan troglodytes
ADH1B	alcohol dehydrogenase 1B (class I), beta polypeptide	Macaca mulatta
adh1b	alcohol dehydrogenase 1B (class I), beta polypeptide	Xenopus (Silurana) tropicalis
adh6	alcohol dehydrogenase 6 (class V)	Xenopus (Silurana) tropicalis
adh1c	alcohol dehydrogenase 1C (class I), gamma polypeptide	Xenopus (Silurana) tropicalis
870: HomoloGene: 133562.Gene conserved in Homininae
ORM2	orosomucoid 2	Homo sapiens
LOC464682	alpha-1-acid glycoprotein 2-like	Pan troglodytes
871: HomoloGene: 133561.Gene conserved in Euarchontoglires
HBG1	hemoglobin, gamma A	Homo sapiens
Hbe2	hemoglobin, epsilon 2	Rattus norvegicus
872: HomoloGene: 133560.Gene conserved in Bilateria
PMS2	PMS2 postmeiotic segregation increased 2 (S. cerevisiae)	Homo sapiens
PMS2	PMS2 postmeiotic segregation increased 2 (S. cerevisiae)	Pan troglodytes
PMS2	PMS2 postmeiotic segregation increased 2 (S. cerevisiae)	Canis lupus familiaris
PMS2	PMS2 postmeiotic segregation increased 2 (S. cerevisiae)	Bos taurus
Pms2	postmeiotic segregation increased 2 (S. cerevisiae)	Mus musculus
pms2	PMS2 postmeiotic segregation increased 2 (S. cerevisiae)	Danio rerio
pms-2	pms-2	Caenorhabditis elegans
pms2	PMS2 postmeiotic segregation increased 2 (S. cerevisiae)	Xenopus (Silurana) tropicalis
873: HomoloGene: 133559.Gene conserved in Euarchontoglires
COL4A5	collagen, type IV, alpha 5	Homo sapiens
COL4A5	collagen, type IV, alpha 5	Pan troglodytes
Col4a5	collagen, type IV, alpha 5	Mus musculus
874: HomoloGene: 133558.Gene conserved in Boreoeutheria
COL17A1	collagen, type XVII, alpha 1	Homo sapiens
COL17A1	collagen, type XVII, alpha 1	Pan troglodytes
COL17A1	collagen, type XVII, alpha 1	Canis lupus familiaris
COL17A1	collagen, type XVII, alpha 1	Bos taurus
875: HomoloGene: 133557.Gene conserved in Boreoeutheria
HRG	histidine-rich glycoprotein	Homo sapiens
HRG	histidine-rich glycoprotein	Pan troglodytes
HRG	histidine-rich glycoprotein	Macaca mulatta
HRG	histidine-rich glycoprotein	Bos taurus
876: HomoloGene: 133556.Gene conserved in Tetrapoda
SLC4A1	solute carrier family 4 (anion exchanger), member 1 (Diego blood group)	Homo sapiens
SLC4A1	solute carrier family 4, anion exchanger, member 1 (erythrocyte membrane protein band 3, Diego blood group)	Pan troglodytes
SLC4A1	solute carrier family 4, anion exchanger, member 1 (erythrocyte membrane protein band 3, Diego blood group)	Canis lupus familiaris
SLC4A1	solute carrier family 4, anion exchanger, member 1 (erythrocyte membrane protein band 3, Diego blood group)	Bos taurus
Slc4a1	solute carrier family 4 (anion exchanger), member 1	Mus musculus
Slc4a1	solute carrier family 4 (anion exchanger), member 1	Rattus norvegicus
SLC4A1	solute carrier family 4, anion exchanger, member 1	Gallus gallus
slc4a1	solute carrier family 4, anion exchanger, member 1 (erythrocyte membrane protein band 3, Diego blood group)	Xenopus (Silurana) tropicalis
877: HomoloGene: 133555.Gene conserved in Tetrapoda
SCNN1B	sodium channel, non-voltage-gated 1, beta subunit	Homo sapiens
SCNN1B	sodium channel, non-voltage-gated 1, beta subunit	Pan troglodytes
SCNN1B	sodium channel, non-voltage-gated 1, beta subunit	Macaca mulatta
SCNN1B	sodium channel, non-voltage-gated 1, beta subunit	Canis lupus familiaris
SCNN1B	sodium channel, nonvoltage-gated 1, beta	Bos taurus
Scnn1b	sodium channel, nonvoltage-gated 1 beta	Mus musculus
Scnn1b	sodium channel, non-voltage-gated 1, beta subunit	Rattus norvegicus
SCNN1B	sodium channel, non-voltage-gated 1, beta subunit	Gallus gallus
scnn1b	sodium channel, non-voltage-gated 1, beta subunit	Xenopus (Silurana) tropicalis
878: HomoloGene: 133554.Gene conserved in Homininae
KRT9	keratin 9	Homo sapiens
KRT9	keratin 9	Pan troglodytes
879: HomoloGene: 133553.Gene conserved in Homininae
HTN3	histatin 3	Homo sapiens
HTN3	histatin 3	Pan troglodytes
880: HomoloGene: 133552.Gene conserved in Euteleostomi
ERCC6	excision repair cross-complementation group 6	Homo sapiens
ERCC6	excision repair cross-complementing rodent repair deficiency, complementation group 6	Pan troglodytes
ERCC6	excision repair cross-complementing rodent repair deficiency, complementation group 6	Macaca mulatta
ERCC6	excision repair cross-complementing rodent repair deficiency, complementation group 6	Canis lupus familiaris
ERCC6	excision repair cross-complementing rodent repair deficiency, complementation group 6	Bos taurus
Ercc6	excision repair cross-complementing rodent repair deficiency, complementation group 6	Mus musculus
Ercc6	excision repair cross-complementing rodent repair deficiency, complementation group 6	Rattus norvegicus
ERCC6	excision repair cross-complementing rodent repair deficiency, complementation group 6	Gallus gallus
ercc6	excision repair cross-complementing rodent repair deficiency, complementation group 6	Danio rerio
881: HomoloGene: 133551.Gene conserved in Amniota
ERCC5	excision repair cross-complementation group 5	Homo sapiens
ERCC5	excision repair cross-complementing rodent repair deficiency, complementation group 5	Pan troglodytes
ERCC5	excision repair cross-complementing rodent repair deficiency, complementation group 5	Macaca mulatta
ERCC5	excision repair cross-complementing rodent repair deficiency, complementation group 5	Canis lupus familiaris
ERCC5	excision repair cross-complementing rodent repair deficiency, complementation group 5	Bos taurus
Ercc5	excision repair cross-complementing rodent repair deficiency, complementation group 5	Mus musculus
Ercc5	excision repair cross-complementing rodent repair deficiency, complementation group 5	Rattus norvegicus
ERCC5	excision repair cross-complementing rodent repair deficiency, complementation group 5 (xeroderma pigmentosum, complementation group G (Cockayne syndrome))	Gallus gallus
882: HomoloGene: 133550.Gene conserved in Tetrapoda
CYP2D6	cytochrome P450, family 2, subfamily D, polypeptide 6	Homo sapiens
CYP2D6	cytochrome P450, family 2, subfamily D, polypeptide 6	Pan troglodytes
CYP2D6	cytochrome P450, family 2, subfamily D, polypeptide 6	Macaca mulatta
Cyp2d3	cytochrome P450, family 2, subfamily d, polypeptide 3	Rattus norvegicus
CYP2D6	cytochrome P450, family 2, subfamily D, polypeptide 6	Gallus gallus
LOC100495518	cytochrome P450 2D20-like	Xenopus (Silurana) tropicalis
cyp2d6	cytochrome P450, family 2, subfamily D, polypeptide 6	Xenopus (Silurana) tropicalis
LOC100495359	cytochrome P450 2D20-like	Xenopus (Silurana) tropicalis
LOC101731511	cytochrome P450 2D6-like	Xenopus (Silurana) tropicalis
883: HomoloGene: 133549.Gene conserved in Catarrhini
CDKN1C	cyclin-dependent kinase inhibitor 1C (p57, Kip2)	Homo sapiens
CDKN1C	cyclin-dependent kinase inhibitor 1C (p57, Kip2)	Macaca mulatta
884: HomoloGene: 133536.Gene conserved in Euarchontoglires
MUC3A	mucin 3A, cell surface associated	Homo sapiens
MUC3A	mucin 3A, cell surface associated	Pan troglodytes
A630081J09Rik	RIKEN cDNA A630081J09 gene	Mus musculus
885: HomoloGene: 133526.Gene conserved in Tetrapoda
AC011718.2	uncharacterized LOC729461	Homo sapiens
LOC642643	uncharacterized LOC642643	Homo sapiens
FAM230A	family with sequence similarity 230, member A	Homo sapiens
LOC101060157	mucin-19-like	Homo sapiens
LOC101927859	uncharacterized LOC101927859	Homo sapiens
LOC100996415	uncharacterized LOC100996415	Homo sapiens
LOC100996335	high mobility group nucleosome-binding domain-containing protein 5-like	Homo sapiens
LOC101732313	putative uncharacterized protein ENSP00000383309-like	Xenopus (Silurana) tropicalis
886: HomoloGene: 133499.Gene conserved in Boreoeutheria
PNMA6A	paraneoplastic Ma antigen family member 6A	Homo sapiens
PNMA6C	paraneoplastic Ma antigen family member 6C	Pan troglodytes
LOC696694	putative paraneoplastic antigen-like protein 6B-like protein-like	Macaca mulatta
LOC100687496	collagen alpha-1(I) chain-like	Canis lupus familiaris
LOC526946	uncharacterized LOC526946	Bos taurus
887: HomoloGene: 133481.Gene conserved in Homininae
LOC100131107	UPF0607 protein ENSP00000383783-like	Homo sapiens
LOC469490	putative UPF0607 protein ENSP00000383783-like	Pan troglodytes
888: HomoloGene: 133474.Gene conserved in Tetrapoda
SKOR1	SKI family transcriptional corepressor 1	Homo sapiens
SKOR1	SKI family transcriptional corepressor 1	Pan troglodytes
SKOR1	SKI family transcriptional corepressor 1	Canis lupus familiaris
SKOR1	SKI family transcriptional corepressor 1	Bos taurus
skor1	SKI family transcriptional corepressor 1	Xenopus (Silurana) tropicalis
889: HomoloGene: 133465.Gene conserved in Homininae
LOC100996746	putative speedy protein E8-like	Homo sapiens
LOC102723849	putative speedy protein E8-like	Homo sapiens
LOC739094	putative speedy protein E8-like	Pan troglodytes
LOC744553	putative speedy protein E8-like	Pan troglodytes
890: HomoloGene: 133438.Gene conserved in Euteleostomi
C12orf55	chromosome 12 open reading frame 55	Homo sapiens
C12H12orf63	chromosome 12 open reading frame, human C12orf63	Pan troglodytes
LOC717300	putative uncharacterized protein C12orf63-like	Macaca mulatta
LOC102153340	putative uncharacterized protein C12orf63-like	Canis lupus familiaris
LOC787705	uncharacterized LOC787705	Bos taurus
4930485B16Rik	RIKEN cDNA 4930485B16 gene	Mus musculus
RGD1565866	similar to FLJ44112 protein	Rattus norvegicus
LOC417921	uncharacterized LOC417921	Gallus gallus
LOC100536124	uncharacterized LOC100536124	Danio rerio
LOC100490177	uncharacterized LOC100490177	Xenopus (Silurana) tropicalis
891: HomoloGene: 133356.Gene conserved in Homininae
FAM153B	family with sequence similarity 153, member B	Homo sapiens
FAM153A	family with sequence similarity 153, member A	Homo sapiens
FAM153B	family with sequence similarity 153, member B	Pan troglodytes
892: HomoloGene: 133351.Gene conserved in Homininae
C19orf26	chromosome 19 open reading frame 26	Homo sapiens
C19H19orf26	chromosome 19 open reading frame, human C19orf26	Pan troglodytes
893: HomoloGene: 133350.Gene conserved in Boreoeutheria
MUC7	mucin 7, secreted	Homo sapiens
MUC7	mucin 7, secreted	Pan troglodytes
LOC707153	mucin-7-like	Macaca mulatta
LOC723247	mucin-7-like	Macaca mulatta
LOC102153116	mucin-7-like	Canis lupus familiaris
MUC7	mucin 7, secreted	Bos taurus
894: HomoloGene: 133341.Gene conserved in Euarchontoglires
ZNF845	zinc finger protein 845	Homo sapiens
ZNF845	zinc finger protein 845	Pan troglodytes
LOC720421	zinc finger protein 845-like	Macaca mulatta
LOC102633782	zinc finger protein 709-like	Mus musculus
LOC101055933	zinc finger protein 700-like	Mus musculus
LOC101055890	zinc finger protein 658-like	Mus musculus
LOC102548633	zinc finger protein 729-like	Rattus norvegicus
LOC102556463	zinc finger protein 99-like	Rattus norvegicus
LOC102550397	zinc finger protein 709-like	Rattus norvegicus
LOC102548076	zinc finger protein 120-like	Rattus norvegicus
LOC102551257	zinc finger protein 709-like	Rattus norvegicus
895: HomoloGene: 133339.Gene conserved in Bilateria
LRRC29	leucine rich repeat containing 29	Homo sapiens
LRRC29	leucine rich repeat containing 29	Pan troglodytes
LRRC29	leucine rich repeat containing 29	Macaca mulatta
LRRC29	leucine rich repeat containing 29	Bos taurus
Lrrc29	leucine rich repeat containing 29	Mus musculus
Lrrc29	leucine rich repeat containing 29	Rattus norvegicus
si:ch73-336h18.1	si:ch73-336h18.1	Danio rerio
CG8272	CG8272	Drosophila melanogaster
AgaP_AGAP011930	AgaP_AGAP011930	Anopheles gambiae
AgaP_AGAP011928	AgaP_AGAP011928	Anopheles gambiae
896: HomoloGene: 133302.Gene conserved in Homininae
ZNF479	zinc finger protein 479	Homo sapiens
LOC100610454	zinc finger protein 479-like	Pan troglodytes
897: HomoloGene: 133291.Gene conserved in Catarrhini
MUC16	mucin 16, cell surface associated	Homo sapiens
MUC16	mucin 16, cell surface associated	Pan troglodytes
LOC712878	mucin-16-like	Macaca mulatta
898: HomoloGene: 133282.Gene conserved in Homininae
DAZ3	deleted in azoospermia 3	Homo sapiens
DAZ3	deleted in azoospermia 3	Pan troglodytes
899: HomoloGene: 133281.Gene conserved in Euarchontoglires
UGT1A10	UDP glucuronosyltransferase 1 family, polypeptide A10	Homo sapiens
UGT1A8	UDP glucuronosyltransferase 1 family, polypeptide A8	Homo sapiens
UGT1A7	UDP glucuronosyltransferase 1 family, polypeptide A7	Homo sapiens
UGT1A9	UDP glucuronosyltransferase 1 family, polypeptide A9	Homo sapiens
Ugt1a9	UDP glucuronosyltransferase 1 family, polypeptide A9	Mus musculus
Ugt1a10	UDP glycosyltransferase 1 family, polypeptide A10	Mus musculus
Ugt1a8	UDP glycosyltransferase 1 family, polypeptide A8	Rattus norvegicus
900: HomoloGene: 133275.Gene conserved in Euarchontoglires
GZMH	granzyme H (cathepsin G-like 2, protein h-CCPX)	Homo sapiens
GZMH	granzyme H (cathepsin G-like 2, protein h-CCPX)	Pan troglodytes
Gzmd	granzyme D	Mus musculus
Gzme	granzyme E	Mus musculus
Gzmg	granzyme G	Mus musculus
Gzmf	granzyme F	Mus musculus
Gzmf	granzyme F	Rattus norvegicus
901: HomoloGene: 133273.Gene conserved in Boreoeutheria
GK2	glycerol kinase 2	Homo sapiens
GK2	glycerol kinase 2	Pan troglodytes
GK2	glycerol kinase 2	Macaca mulatta
GK2	glycerol kinase 2	Canis lupus familiaris
GK2	glycerol kinase 2	Bos taurus
Gk2	glycerol kinase 2	Mus musculus
Gk2	glycerol kinase 2	Rattus norvegicus
902: HomoloGene: 133272.Gene conserved in Euteleostomi
CASP1	caspase 1, apoptosis-related cysteine peptidase	Homo sapiens
LOC101058924	caspase-1-like	Pan troglodytes
CASP1	caspase 1, apoptosis-related cysteine peptidase	Macaca mulatta
CASP4	caspase 4, apoptosis-related cysteine peptidase	Canis lupus familiaris
CASP1	caspase 1, apoptosis-related cysteine peptidase (interleukin 1, beta, convertase)	Bos taurus
Casp1	caspase 1	Mus musculus
Casp1	caspase 1	Rattus norvegicus
CASP1	caspase 1, apoptosis-related cysteine peptidase	Gallus gallus
caspa	caspase a	Danio rerio
zgc:171731	zgc:171731	Danio rerio
si:ch211-233g6.8	si:ch211-233g6.8	Danio rerio
caspbl	caspase b, like	Danio rerio
LOC100491605	caspase-1-A-like	Xenopus (Silurana) tropicalis
903: HomoloGene: 133263.Gene conserved in Boreoeutheria
ZNF41	zinc finger protein 41	Homo sapiens
ZNF41	zinc finger protein 41	Pan troglodytes
ZNF41	zinc finger protein 41	Macaca mulatta
ZNF41	zinc finger protein 41	Canis lupus familiaris
ZNF41	zinc finger protein 41	Bos taurus
904: HomoloGene: 133262.Gene conserved in Homininae
ZNF28	zinc finger protein 28	Homo sapiens
ZNF28	zinc finger protein 28	Pan troglodytes
905: HomoloGene: 133261.Gene conserved in Homininae
C1orf61	chromosome 1 open reading frame 61	Homo sapiens
C1H1orf61	chromosome 1 open reading frame, human C1orf61	Pan troglodytes
906: HomoloGene: 133260.Gene conserved in Catarrhini
PRB3	proline-rich protein BstNI subfamily 3	Homo sapiens
PRB3	proline-rich protein BstNI subfamily 3	Pan troglodytes
LOC695018	uncharacterized LOC695018	Macaca mulatta
907: HomoloGene: 133255.Gene conserved in Euarchontoglires
HLA-G	major histocompatibility complex, class I, G	Homo sapiens
PATR-G	MHC class Ib	Pan troglodytes
MAMU-I	major histocompatibility complex, class I, I	Macaca mulatta
H2-M3	histocompatibility 2, M region locus 3	Mus musculus
RT1-M3-1	RT1 class Ib, locus M3, gene 1	Rattus norvegicus
908: HomoloGene: 133254.Gene exclusive to H.sapiens
CTAG1B	cancer/testis antigen 1B	Homo sapiens
CTAG1A	cancer/testis antigen 1A	Homo sapiens
909: HomoloGene: 133251.Gene conserved in Homininae
LOC100289561	uncharacterized LOC100289561	Homo sapiens
LOC746794	putative postmeiotic segregation increased 2-like protein 3-like	Pan troglodytes
910: HomoloGene: 133248.Gene conserved in Homininae
ZNF497	zinc finger protein 497	Homo sapiens
ZNF497	zinc finger protein 497	Pan troglodytes
911: HomoloGene: 133236.Gene conserved in Euarchontoglires
SLFN12L	schlafen family member 12-like	Homo sapiens
SLFN12L	schlafen family member 12-like	Pan troglodytes
Slfn4	schlafen 4	Mus musculus
Slfn3	schlafen 3	Mus musculus
912: HomoloGene: 133234.Gene conserved in Boreoeutheria
LOC648044	guanine nucleotide binding protein (G protein), gamma 12-like	Homo sapiens
LOC611002	guanine nucleotide binding protein (G protein), gamma 12-like	Canis lupus familiaris
LOC529425	guanine nucleotide binding protein (G protein), gamma 12-like	Bos taurus
Gm5741	predicted gene 5741	Mus musculus
LOC685513	similar to Guanine nucleotide-binding protein G(I)/G(S)/G(O) gamma-12 subunit precursor	Rattus norvegicus
913: HomoloGene: 133226.Gene conserved in Homininae
SSX2B	synovial sarcoma, X breakpoint 2B	Homo sapiens
SSX2	synovial sarcoma, X breakpoint 2	Homo sapiens
LOC100609340	protein SSX2-like	Pan troglodytes
914: HomoloGene: 133212.Gene conserved in Bilateria
HIST3H3	histone cluster 3, H3	Homo sapiens
HIST3H3	histone cluster 3, H3	Macaca mulatta
LOC518318	histone cluster 1, H3a-like	Bos taurus
LOC570703	histone H3.2-like	Danio rerio
His3:CG33860	His3:CG33860	Drosophila melanogaster
LOC100493041	histone H3.2-like	Xenopus (Silurana) tropicalis
915: HomoloGene: 133207.Gene conserved in Euarchontoglires
SMIM22	small integral membrane protein 22	Homo sapiens
Smim22	small integral membrane protein 22	Mus musculus
Smim22	small integral membrane protein 22	Rattus norvegicus
916: HomoloGene: 133194.Gene conserved in Euarchontoglires
PRAMEF20	PRAME family member 20	Homo sapiens
PRAMEF20	PRAME family member 20	Pan troglodytes
PRAMEF21	PRAME family member 21	Macaca mulatta
Gm13125	predicted gene 13125	Mus musculus
Pramef20	PRAME family member 20	Rattus norvegicus
917: HomoloGene: 133193.Gene conserved in Homininae
FAM86C1	family with sequence similarity 86, member C1	Homo sapiens
FAM86A	family with sequence similarity 86, member A	Pan troglodytes
918: HomoloGene: 133162.Gene conserved in Eukaryota
ATP8B4	ATPase, class I, type 8B, member 4	Homo sapiens
ATP8B4	ATPase, class I, type 8B, member 4	Pan troglodytes
ATP8B4	ATPase, class I, type 8B, member 4	Macaca mulatta
ATP8B4	ATPase, class I, type 8B, member 4	Canis lupus familiaris
LOC100137953	probable phospholipid-transporting ATPase IM-like	Bos taurus
Atp8b4	ATPase, class I, type 8B, member 4	Mus musculus
Atp8b4	ATPase, class I, type 8B, member 4	Rattus norvegicus
si:ch211-167m1.4	si:ch211-167m1.4	Danio rerio
ACA.l	ACA.l	Arabidopsis thaliana
AT1G26130	AT1G26130	Arabidopsis thaliana
AT3G25610	AT3G25610	Arabidopsis thaliana
AT1G54280	AT1G54280	Arabidopsis thaliana
AT3G13900	AT3G13900	Arabidopsis thaliana
AT1G68710	AT1G68710	Arabidopsis thaliana
AT3G27870	AT3G27870	Arabidopsis thaliana
AT1G72700	AT1G72700	Arabidopsis thaliana
AT1G17500	AT1G17500	Arabidopsis thaliana
atp8b4	ATPase, class I, type 8B, member 4	Xenopus (Silurana) tropicalis
919: HomoloGene: 133152.Gene conserved in Eukaryota
TBPL2	TATA box binding protein like 2	Homo sapiens
TBPL2	TATA box binding protein like 2	Pan troglodytes
LOC697371	TATA box-binding protein-like protein 2-like	Macaca mulatta
TBPL2	TATA box binding protein like 2	Canis lupus familiaris
TBPL2	TATA box binding protein like 2	Bos taurus
Tbpl2	TATA box binding protein like 2	Mus musculus
Tbpl2	TATA box binding protein-like 2	Rattus norvegicus
TBPL2	TATA box binding protein like 2	Gallus gallus
tbpl2	TATA box binding protein like 2	Danio rerio
TBP2	TBP2	Arabidopsis thaliana
TBP1	TBP1	Arabidopsis thaliana
Os03g0657000	Os03g0657000	Oryza sativa
Os12g0580300	Os12g0580300	Oryza sativa
tbpl2	TATA box binding protein like 2	Xenopus (Silurana) tropicalis
920: HomoloGene: 133143.Gene conserved in Eukaryota
RPS8	ribosomal protein S8	Homo sapiens
LOC696015	40S ribosomal protein S8-like	Macaca mulatta
RPS8	ribosomal protein S8	Canis lupus familiaris
RPS8	ribosomal protein S8	Bos taurus
Rps8	ribosomal protein S8	Mus musculus
Rps8	ribosomal protein S8	Rattus norvegicus
RPS8	ribosomal protein S8	Gallus gallus
rps8b	ribosomal protein S8b	Danio rerio
RpS8	Ribosomal protein S8	Drosophila melanogaster
AgaP_AGAP002437	AgaP_AGAP002437	Anopheles gambiae
rps-8	rps-8	Caenorhabditis elegans
RPS8A	RPS8A	Saccharomyces cerevisiae
RPS8B	RPS8B	Saccharomyces cerevisiae
KLLA0E20461g	KLLA0E20461g	Kluyveromyces lactis
AGOS_AGR375W	AGOS_AGR375W	Eremothecium gossypii
rps801	rps801	Schizosaccharomyces pombe
rps802	rps802	Schizosaccharomyces pombe
MGG_03251	MGG_03251	Magnaporthe oryzae
NCU08500	NCU08500	Neurospora crassa
AT5G59240	AT5G59240	Arabidopsis thaliana
rps8	ribosomal protein S8	Xenopus (Silurana) tropicalis
921: HomoloGene: 133125.Gene conserved in Boreoeutheria
SLC22A24	solute carrier family 22, member 24	Homo sapiens
SLC22A9	solute carrier family 22 (organic anion transporter), member 9	Canis lupus familiaris
SLC22A9	solute carrier family 22 (organic anion transporter), member 9	Bos taurus
Slc22a19	solute carrier family 22 (organic anion transporter), member 19	Mus musculus
Slc22a24	solute carrier family 22, member 24	Rattus norvegicus
922: HomoloGene: 133121.Gene conserved in Boreoeutheria
HLA-F	major histocompatibility complex, class I, F	Homo sapiens
PATR-F	major histocompatibility complex, class I, F	Pan troglodytes
MAMU-F	major histocompatibility complex, class I, F	Macaca mulatta
DLA-79	MHC class Ib	Canis lupus familiaris
Gm11127	predicted gene 11127	Mus musculus
Gm7030	predicted gene 7030	Mus musculus
923: HomoloGene: 133086.Gene conserved in Homininae
CARD16	caspase recruitment domain family, member 16	Homo sapiens
CASP1	caspase 1, apoptosis-related cysteine peptidase	Pan troglodytes
924: HomoloGene: 133085.Gene conserved in Homininae
SULT1A4	sulfotransferase family, cytosolic, 1A, phenol-preferring, member 4	Homo sapiens
SULT1A3	sulfotransferase family, cytosolic, 1A, phenol-preferring, member 3	Homo sapiens
LOC454364	sulfotransferase 1A3/1A4-like	Pan troglodytes
925: HomoloGene: 133080.Gene conserved in Catarrhini
HLA-C	major histocompatibility complex, class I, C	Homo sapiens
PATR-C	major histocompatibility complex, class I, C	Pan troglodytes
MAMU-B	MHC class I antigen	Macaca mulatta
926: HomoloGene: 133078.Gene conserved in Eukaryota
CALML3	calmodulin-like 3	Homo sapiens
CALML3	calmodulin-like 3	Pan troglodytes
Calml3	calmodulin-like 3	Mus musculus
Calml3	calmodulin-like 3	Rattus norvegicus
CALML3	calmodulin-like 3	Gallus gallus
CAM4	CAM4	Arabidopsis thaliana
CAM1	CAM1	Arabidopsis thaliana
Os05g0491100	Os05g0491100	Oryza sativa
927: HomoloGene: 133076.Gene conserved in Boreoeutheria
ZNF616	zinc finger protein 616	Homo sapiens
ZNF616	zinc finger protein 616	Pan troglodytes
ZNF616	zinc finger protein 616	Macaca mulatta
LOC617476	zinc finger protein 160-like	Bos taurus
Gm13154	predicted gene 13154	Mus musculus
Gm13251	predicted gene 13251	Mus musculus
Gm13242	predicted gene 13242	Mus musculus
Zfp600	zinc finger protein 600	Mus musculus
Gm13051	predicted gene 13051	Mus musculus
Zfp534	zinc finger protein 534	Mus musculus
Gm13139	predicted gene 13139	Mus musculus
Gm13157	predicted gene 13157	Mus musculus
Gm13212	predicted gene 13212	Mus musculus
2610305D13Rik	RIKEN cDNA 2610305D13 gene	Mus musculus
Gm13247	predicted gene 13247	Mus musculus
Rex2	reduced expression 2	Mus musculus
LOC102632968	zinc finger protein 28-like	Mus musculus
928: HomoloGene: 133073.Gene conserved in Catarrhini
CT45A5	cancer/testis antigen family 45, member A5	Homo sapiens
LOC102723631	cancer/testis antigen family 45 member A5-like	Homo sapiens
LOC710158	cancer/testis antigen family 45 member A5-like	Macaca mulatta
929: HomoloGene: 133069.Gene conserved in Euarchontoglires
OR5H6	olfactory receptor, family 5, subfamily H, member 6	Homo sapiens
LOC738707	olfactory receptor 5H6-like	Pan troglodytes
Olfr187	olfactory receptor 187	Mus musculus
930: HomoloGene: 133063.Gene conserved in Boreoeutheria
DYNLL1	dynein, light chain, LC8-type 1	Homo sapiens
DYNLL1	dynein, light chain, LC8-type 1	Pan troglodytes
DYNLL1	dynein, light chain, LC8-type 1	Macaca mulatta
DYNLL1	dynein, light chain, LC8-type 1	Canis lupus familiaris
DYNLL1	dynein, light chain, LC8-type 1	Bos taurus
Dynll1	dynein light chain LC8-type 1	Mus musculus
Dynll1	dynein light chain LC8-type 1	Rattus norvegicus
931: HomoloGene: 133055.Gene conserved in Opisthokonta
CYCS	cytochrome c, somatic	Homo sapiens
LOC694977	cytochrome c pseudogene	Macaca mulatta
CYCS	cytochrome c, somatic	Canis lupus familiaris
CYCS	cytochrome c, somatic	Bos taurus
Cycs	cytochrome c, somatic	Mus musculus
Cycs	cytochrome c, somatic	Rattus norvegicus
LOC100363502	cytochrome c, somatic-like	Rattus norvegicus
CYCS	cytochrome c, somatic	Gallus gallus
Cyt-c-p	Cytochrome c proximal	Drosophila melanogaster
AgaP_AGAP009537	AgaP_AGAP009537	Anopheles gambiae
cyc-2.1	cyc-2.1	Caenorhabditis elegans
cyc-2.2	cyc-2.2	Caenorhabditis elegans
CYC1	CYC1	Saccharomyces cerevisiae
KLLA0F16929g	KLLA0F16929g	Kluyveromyces lactis
AGOS_AFR360W	AGOS_AFR360W	Eremothecium gossypii
cycs	cytochrome c, somatic	Xenopus (Silurana) tropicalis
932: HomoloGene: 133054.Gene conserved in Bilateria
CYP4V2	cytochrome P450, family 4, subfamily V, polypeptide 2	Homo sapiens
LOC744981	cytochrome P450 4V2-like	Pan troglodytes
CYP4V2	cytochrome P450, family 4, subfamily V, polypeptide 2	Macaca mulatta
LOC102152484	cytochrome P450 4V2-like	Canis lupus familiaris
CYP4V2	cytochrome P450, family 4, subfamily V, polypeptide 2	Bos taurus
Cyp4v3	cytochrome P450, family 4, subfamily v, polypeptide 3	Mus musculus
Cyp4v3	cytochrome P450, family 4, subfamily v, polypeptide 3	Rattus norvegicus
CYP4V2	cytochrome P450, family 4, subfamily V, polypeptide 2	Gallus gallus
Cyp4c3	Cytochrome P450-4c3	Drosophila melanogaster
AgaP_AGAP000194	AgaP_AGAP000194	Anopheles gambiae
cyp-32A1	cyp-32A1	Caenorhabditis elegans
cyp-37A1	cyp-37A1	Caenorhabditis elegans
cyp-37B1	cyp-37B1	Caenorhabditis elegans
cyp-32B1	cyp-32B1	Caenorhabditis elegans
LOC100485929	cytochrome P450 4V2-like	Xenopus (Silurana) tropicalis
cyp4v2	cytochrome P450, family 4, subfamily V, polypeptide 2	Xenopus (Silurana) tropicalis
933: HomoloGene: 133053.Gene exclusive to H.sapiens
USP17L25	ubiquitin specific peptidase 17-like family member 25	Homo sapiens
USP17L5	ubiquitin specific peptidase 17-like family member 5	Homo sapiens
USP17L30	ubiquitin specific peptidase 17-like family member 30	Homo sapiens
USP17L24	ubiquitin specific peptidase 17-like family member 24	Homo sapiens
USP17L29	ubiquitin specific peptidase 17-like family member 29	Homo sapiens
USP17L26	ubiquitin specific peptidase 17-like family member 26	Homo sapiens
USP17L28	ubiquitin specific peptidase 17-like family member 28	Homo sapiens
USP17L27	ubiquitin specific peptidase 17-like family member 27	Homo sapiens
USP17L20	ubiquitin specific peptidase 17-like family member 20	Homo sapiens
USP17L11	ubiquitin specific peptidase 17-like family member 11	Homo sapiens
USP17L18	ubiquitin specific peptidase 17-like family member 18	Homo sapiens
USP17L12	ubiquitin specific peptidase 17-like family member 12	Homo sapiens
USP17L21	ubiquitin specific peptidase 17-like family member 21	Homo sapiens
USP17L13	ubiquitin specific peptidase 17-like family member 13	Homo sapiens
USP17L17	ubiquitin specific peptidase 17-like family member 17	Homo sapiens
USP17L15	ubiquitin specific peptidase 17-like family member 15	Homo sapiens
USP17L19	ubiquitin specific peptidase 17-like family member 19	Homo sapiens
USP17L22	ubiquitin specific peptidase 17-like family member 22	Homo sapiens
USP17L10	ubiquitin specific peptidase 17-like family member 10	Homo sapiens
934: HomoloGene: 133052.Gene conserved in Boreoeutheria
SSX4B	synovial sarcoma, X breakpoint 4B	Homo sapiens
SSX4	synovial sarcoma, X breakpoint 4	Homo sapiens
LOC612524	putative protein SSX6-like	Canis lupus familiaris
LOC100847469	protein SSX1-like	Bos taurus
SSX5	synovial sarcoma, X breakpoint 5	Bos taurus
Ssxb2	synovial sarcoma, X member B, breakpoint 2	Mus musculus
935: HomoloGene: 133050.Gene conserved in Catarrhini
ZNF429	zinc finger protein 429	Homo sapiens
ZNF429	zinc finger protein 429	Macaca mulatta
936: HomoloGene: 133038.Gene conserved in Boreoeutheria
OR7A10	olfactory receptor, family 7, subfamily A, member 10	Homo sapiens
LOC747795	olfactory receptor 7A10-like	Pan troglodytes
OR10G12	olfactory receptor	Canis lupus familiaris
LOC100299465	olfactory receptor, family 7, subfamily A, member 17-like	Bos taurus
Olr1073	olfactory receptor 1073	Rattus norvegicus
937: HomoloGene: 133031.Gene conserved in Euarchontoglires
OR1L4	olfactory receptor, family 1, subfamily L, member 4	Homo sapiens
LOC473048	olfactory receptor 1L4-like	Pan troglodytes
LOC473049	olfactory receptor 1L6-like	Pan troglodytes
Olr427	olfactory receptor 427	Rattus norvegicus
938: HomoloGene: 133015.Gene conserved in Boreoeutheria
OR2T4	olfactory receptor, family 2, subfamily T, member 4	Homo sapiens
LOC469770	olfactory receptor 2T4-like	Pan troglodytes
LOC482236	olfactory receptor 2T4-like	Canis lupus familiaris
LOC615281	olfactory receptor 2T29-like	Bos taurus
OR2T4	olfactory receptor, family 2, subfamily T, member 4	Bos taurus
Olfr331	olfactory receptor 331	Mus musculus
Olfr329-ps	olfactory receptor 329, pseudogene	Mus musculus
Olfr330	olfactory receptor 330	Mus musculus
Olfr325	olfactory receptor 325	Mus musculus
Olfr328	olfactory receptor 328	Mus musculus
Olfr224	olfactory receptor 224	Mus musculus
939: HomoloGene: 133014.Gene conserved in Eukaryota
RPL31	ribosomal protein L31	Homo sapiens
RPL31	ribosomal protein L31	Pan troglodytes
LOC744983	60S ribosomal protein L31-like	Pan troglodytes
RPL31	ribosomal protein L31	Macaca mulatta
RPL31	ribosomal protein L31	Canis lupus familiaris
RPL31	ribosomal protein L31	Bos taurus
Rpl31	ribosomal protein L31	Mus musculus
Rpl31	ribosomal protein L31	Rattus norvegicus
RPL31	ribosomal protein L31	Gallus gallus
rpl31	ribosomal protein L31	Danio rerio
rpl-31	rpl-31	Caenorhabditis elegans
RPL31A	RPL31A	Saccharomyces cerevisiae
RPL31B	RPL31B	Saccharomyces cerevisiae
KLLA0B02937g	KLLA0B02937g	Kluyveromyces lactis
AGOS_AER076C	AGOS_AER076C	Eremothecium gossypii
rpl31	rpl31	Schizosaccharomyces pombe
MGG_03727	MGG_03727	Magnaporthe oryzae
NCU08344	NCU08344	Neurospora crassa
AT2G19740	AT2G19740	Arabidopsis thaliana
AT5G56710	AT5G56710	Arabidopsis thaliana
AT4G26230	AT4G26230	Arabidopsis thaliana
Os06g0319700	Os06g0319700	Oryza sativa
rpl31	ribosomal protein L31	Xenopus (Silurana) tropicalis
940: HomoloGene: 133013.Gene conserved in Euarchontoglires
HSD3B1	hydroxy-delta-5-steroid dehydrogenase, 3 beta- and steroid delta-isomerase 1	Homo sapiens
HSD3B1	hydroxy-delta-5-steroid dehydrogenase, 3 beta- and steroid delta-isomerase 1	Pan troglodytes
HSD3B1	hydroxy-delta-5-steroid dehydrogenase, 3 beta- and steroid delta-isomerase 1	Macaca mulatta
Hsd3b2	hydroxy-delta-5-steroid dehydrogenase, 3 beta- and steroid delta-isomerase 2	Mus musculus
Hsd3b3	hydroxy-delta-5-steroid dehydrogenase, 3 beta- and steroid delta-isomerase 3	Mus musculus
Hsd3b6	hydroxy-delta-5-steroid dehydrogenase, 3 beta- and steroid delta-isomerase 6	Mus musculus
941: HomoloGene: 132797.Gene conserved in Homininae
ZNF888	zinc finger protein 888	Homo sapiens
LOC456268	zinc finger protein 28-like	Pan troglodytes
942: HomoloGene: 132686.Gene conserved in Homininae
ANKRD62	ankyrin repeat domain 62	Homo sapiens
ANKRD62	ankyrin repeat domain 62	Pan troglodytes
943: HomoloGene: 132609.Gene conserved in Catarrhini
LOC100996482	putative uncharacterized protein encoded by LINC00269-like	Homo sapiens
LOC100608966	putative uncharacterized protein encoded by LINC00269-like	Pan troglodytes
LOC100424568	putative uncharacterized protein CXorf62-like	Macaca mulatta
944: HomoloGene: 132326.Gene conserved in Boreoeutheria
OR1L8	olfactory receptor, family 1, subfamily L, member 8	Homo sapiens
LOC473044	olfactory receptor 1L8-like	Pan troglodytes
LOC100687372	olfactory receptor 1L8-like	Canis lupus familiaris
LOC511741	olfactory receptor, family 1, subfamily L, member 8-like	Bos taurus
LOC100337234	olfactory receptor, family 1, subfamily L, member 8-like	Bos taurus
LOC531878	olfactory receptor, family 1, subfamily L, member 8-like	Bos taurus
LOC787415	olfactory receptor 1L8-like	Bos taurus
LOC515482	olfactory receptor, family 1, subfamily L, member 8-like	Bos taurus
LOC100301469	olfactory receptor, family 1, subfamily L, member 8-like	Bos taurus
LOC509074	olfactory receptor, family 1, subfamily L, member 8-like	Bos taurus
LOC100337506	olfactory receptor, family 1, subfamily L, member 8-like	Bos taurus
LOC787071	olfactory receptor, family 1, subfamily L, member 8-like	Bos taurus
Olfr355	olfactory receptor 355	Mus musculus
Olr418	olfactory receptor 418	Rattus norvegicus
945: HomoloGene: 132323.Gene conserved in Boreoeutheria
TEX19	testis expressed 19	Homo sapiens
TEX19	testis expressed 19	Pan troglodytes
TEX19	testis expressed 19	Macaca mulatta
LOC789955	uncharacterized LOC789955	Bos taurus
LOC100299732	uncharacterized LOC100299732	Bos taurus
LOC783125	testis-expressed protein 19.2-like	Bos taurus
Tex19.2	testis expressed gene 19.2	Mus musculus
Tex19.2	testis expressed gene 19.2	Rattus norvegicus
946: HomoloGene: 132261.Gene conserved in Catarrhini
GOLGA6L2	golgin A6 family-like 2	Homo sapiens
LOC100427218	uncharacterized LOC100427218	Macaca mulatta
947: HomoloGene: 132218.Gene exclusive to H.sapiens
LOC645202	golgin A6 family-like	Homo sapiens
LOC100132202	golgin subfamily A member 6-like protein 1-like	Homo sapiens
948: HomoloGene: 132216.Gene conserved in Homininae
LOC100128905	uncharacterized LOC100128905	Homo sapiens
LOC100608359	uncharacterized LOC100608359	Pan troglodytes
949: HomoloGene: 132215.Gene conserved in Homininae
ZNF730	zinc finger protein 730	Homo sapiens
ZNF730	zinc finger protein 730	Pan troglodytes
950: HomoloGene: 132205.Gene conserved in Boreoeutheria
SMPD5	sphingomyelin phosphodiesterase 5	Homo sapiens
LOC102156747	sphingomyelin phosphodiesterase 3-like	Canis lupus familiaris
SMPD5	sphingomyelin phosphodiesterase 5	Bos taurus
Smpd5	sphingomyelin phosphodiesterase 5	Mus musculus
Smpd5	sphingomyelin phosphodiesterase 5	Rattus norvegicus
951: HomoloGene: 132095.Gene conserved in Euarchontoglires
IQCJ	IQ motif containing J	Homo sapiens
IQCJ	IQ motif containing J	Pan troglodytes
LOC100428555	IQ domain-containing protein J-like	Macaca mulatta
Iqcj	IQ motif containing J	Mus musculus
952: HomoloGene: 132087.Gene conserved in Euteleostomi
FSBP	fibrinogen silencer binding protein	Homo sapiens
FSBP	fibrinogen silencer binding protein	Pan troglodytes
LOC100429533	fibrinogen silencer-binding protein-like	Macaca mulatta
FSBP	fibrinogen silencer binding protein	Canis lupus familiaris
FSBP	fibrinogen silencer binding protein	Bos taurus
Fsbp	fibrinogen silencer binding protein	Mus musculus
LOC102550523	fibrinogen silencer-binding protein-like	Rattus norvegicus
FSBP	fibrinogen silencer binding protein	Gallus gallus
LOC101884826	fibrinogen silencer-binding protein-like	Danio rerio
fsbp	fibrinogen silencer binding protein	Xenopus (Silurana) tropicalis
953: HomoloGene: 132057.Gene conserved in Catarrhini
LOC102724742	PRAME family member 1-like	Homo sapiens
LOC748910	PRAME family member 1-like	Pan troglodytes
LOC100427743	PRAME family member 1-like	Macaca mulatta
954: HomoloGene: 132038.Gene conserved in Tetrapoda
LOC644070	germ cell-specific gene 1-like protein 2-like	Homo sapiens
LOC100428786	putative germ cell-specific gene 1-like protein 2-like	Macaca mulatta
LOC101904437	putative germ cell-specific gene 1-like protein 2-like	Bos taurus
Gm12302	predicted gene 12302	Mus musculus
LOC100495852	germ cell-specific gene 1-like protein-like	Xenopus (Silurana) tropicalis
955: HomoloGene: 132032.Gene conserved in Boreoeutheria
SMIM2	small integral membrane protein 2	Homo sapiens
LOC741476	putative transmembrane protein C13orf44-like	Pan troglodytes
LOC100425736	putative transmembrane protein MGC5590-like	Macaca mulatta
SMIM2	small integral membrane protein 2	Canis lupus familiaris
956: HomoloGene: 132029.Gene conserved in Homininae
LOC101929983	PRAME family member 9/15-like	Homo sapiens
PRAMEF9	PRAME family member 9	Pan troglodytes
LOC746501	PRAME family member 9/15-like	Pan troglodytes
LOC746669	PRAME family member 9/15-like	Pan troglodytes
PRAMEF23	PRAME family member 23	Pan troglodytes
PRAMEF9	PRAME family member 9	Pan troglodytes
957: HomoloGene: 132015.Gene conserved in Catarrhini
LOC102724543	uncharacterized LOC102724543	Homo sapiens
LOC744597	uncharacterized LOC744597	Pan troglodytes
LOC100428131	ubiquitin carboxyl-terminal hydrolase 6-like	Macaca mulatta
958: HomoloGene: 132010.Gene conserved in Homininae
LOC100652777	uncharacterized LOC100652777	Homo sapiens
LOC739070	group 10 secretory phospholipase A2-like	Pan troglodytes
959: HomoloGene: 132009.Gene conserved in Boreoeutheria
C14orf132	chromosome 14 open reading frame 132	Homo sapiens
LOC743753	uncharacterized LOC743753	Pan troglodytes
LOC100426700	uncharacterized LOC100426700	Macaca mulatta
C21H14orf132	chromosome 21 open reading frame, human C14orf132	Bos taurus
960: HomoloGene: 131998.Gene conserved in Homininae
ANKRD36C	ankyrin repeat domain 36C	Homo sapiens
ANKRD36	ankyrin repeat domain-containing protein 36A-like	Pan troglodytes
961: HomoloGene: 131981.Gene conserved in Euteleostomi
LOC400499	uncharacterized LOC400499	Homo sapiens
LOC738641	uncharacterized LOC738641	Pan troglodytes
LOC102153019	uncharacterized LOC102153019	Canis lupus familiaris
LOC616782	uncharacterized LOC616782	Bos taurus
LOC101882735	apolipophorins-like	Danio rerio
LOC100496911	uncharacterized LOC100496911	Xenopus (Silurana) tropicalis
962: HomoloGene: 131961.Gene exclusive to H.sapiens
NPIPB6	nuclear pore complex interacting protein family, member B6	Homo sapiens
NPIPB9	nuclear pore complex interacting protein family, member B9	Homo sapiens
NPIPB8	nuclear pore complex interacting protein family, member B8	Homo sapiens
NPIPB15	nuclear pore complex interacting protein family, member B15	Homo sapiens
963: HomoloGene: 131960.Gene conserved in Homininae
LOC729159	UPF0607 protein ENSP00000381418-like	Homo sapiens
LOC100613566	putative UPF0607 protein ENSP00000381418-like	Pan troglodytes
LOC745862	putative UPF0607 protein ENSP00000382826-like	Pan troglodytes
964: HomoloGene: 131934.Gene conserved in Boreoeutheria
DCDC2C	doublecortin domain containing 2C	Homo sapiens
DCDC2C	doublecortin domain containing 2C	Pan troglodytes
LOC721910	uncharacterized LOC721910	Macaca mulatta
DCDC2C	doublecortin domain containing 2C	Canis lupus familiaris
DCDC2C	doublecortin domain containing 2C	Bos taurus
Dcdc2c	doublecortin domain containing 2C	Mus musculus
Dcdc2c	doublecortin domain containing 2C	Rattus norvegicus
965: HomoloGene: 131856.Gene conserved in Catarrhini
ANKRD18B	ankyrin repeat domain 18B	Homo sapiens
LOC746826	ankyrin repeat domain-containing protein 18B-like	Pan troglodytes
ANKRD18B	ankyrin repeat domain 18B	Macaca mulatta
966: HomoloGene: 131784.Gene conserved in Boreoeutheria
C6orf229	chromosome 6 open reading frame 229	Homo sapiens
LOC101057982	uncharacterized LOC101057982	Pan troglodytes
LOC715303	uncharacterized LOC715303	Macaca mulatta
LOC102152999	uncharacterized LOC102152999	Canis lupus familiaris
LOC101904023	uncharacterized LOC101904023	Bos taurus
1700016G14Rik	RIKEN cDNA 1700016G14 gene	Mus musculus
LOC102548126	uncharacterized LOC102548126	Rattus norvegicus
967: HomoloGene: 131723.Gene conserved in Catarrhini
MAP1LC3BP1	microtubule-associated protein 1 light chain 3 beta pseudogene 1	Homo sapiens
LOC100614312	microtubule-associated proteins 1A/1B light chain 3B-like	Pan troglodytes
LOC712014	microtubule-associated proteins 1A/1B light chain 3B-like	Macaca mulatta
968: HomoloGene: 131714.Gene conserved in Catarrhini
C3orf56	chromosome 3 open reading frame 56	Homo sapiens
LOC736473	putative uncharacterized protein C3orf56-like	Pan troglodytes
LOC707323	putative uncharacterized protein C3orf56-like	Macaca mulatta
969: HomoloGene: 131709.Gene conserved in Euteleostomi
LOC285556	uncharacterized LOC285556	Homo sapiens
LOC461397	uncharacterized LOC461397	Pan troglodytes
LOC711218	uncharacterized LOC711218	Macaca mulatta
LOC102151348	uncharacterized LOC102151348	Canis lupus familiaris
LOC101904203	uncharacterized LOC101904203	Bos taurus
LOC102634333	uncharacterized LOC102634333	Mus musculus
LOC102555814	uncharacterized LOC102555814	Rattus norvegicus
LOC101884490	uncharacterized LOC101884490	Danio rerio
LOC101731618	platelet binding protein GspB-like	Xenopus (Silurana) tropicalis
970: HomoloGene: 131698.Gene conserved in Catarrhini
PSG8	pregnancy specific beta-1-glycoprotein 8	Homo sapiens
PSG2	pregnancy specific beta-1-glycoprotein 2	Macaca mulatta
LOC710809	putative pregnancy-specific beta-1-glycoprotein 7-like	Macaca mulatta
PSG2	pregnancy specific beta-1-glycoprotein 2	Macaca mulatta
971: HomoloGene: 131669.Gene conserved in Tetrapoda
IGLL5	immunoglobulin lambda-like polypeptide 5	Homo sapiens
IGLL1	immunoglobulin lambda-like polypeptide 1	Homo sapiens
IGLL5	immunoglobulin lambda-like polypeptide 5	Pan troglodytes
LOC100614342	immunoglobulin lambda-like polypeptide 5-like	Pan troglodytes
LOC708665	uncharacterized LOC708665	Macaca mulatta
LOC486474	immunoglobulin lambda-like polypeptide 5-like	Canis lupus familiaris
LOC607582	immunoglobulin lambda-like polypeptide 5-like	Canis lupus familiaris
LOC608248	immunoglobulin lambda-like polypeptide 5-like	Canis lupus familiaris
LOC608238	immunoglobulin lambda-like polypeptide 5-like	Canis lupus familiaris
LOC100847119	immunoglobulin lambda-like polypeptide 5-like	Bos taurus
Igll1	immunoglobulin lambda-like polypeptide 1	Mus musculus
Igll1	immunoglobulin lambda-like polypeptide 1	Rattus norvegicus
LOC101735033	immunoglobulin lambda-like polypeptide 1-like	Xenopus (Silurana) tropicalis
972: HomoloGene: 131646.Gene conserved in Catarrhini
CTAG2	cancer/testis antigen 2	Homo sapiens
LOC465964	cancer/testis antigen 1-like	Pan troglodytes
CTAG2	cancer/testis antigen 2	Macaca mulatta
973: HomoloGene: 131626.Gene conserved in Catarrhini
OR2L5	olfactory receptor, family 2, subfamily L, member 5	Homo sapiens
LOC469756	olfactory receptor 2L2-like	Pan troglodytes
LOC706808	olfactory receptor 2L2-like	Macaca mulatta
974: HomoloGene: 131623.Gene conserved in Euteleostomi
LOC100132731	uncharacterized LOC100132731	Homo sapiens
LOC100614863	uncharacterized LOC100614863	Pan troglodytes
LOC706563	uncharacterized protein FLJ43738-like	Macaca mulatta
LOC100683130	uncharacterized LOC100683130	Canis lupus familiaris
KIAA1257	KIAA1257 ortholog	Bos taurus
LOC100362908	hCG20001-like	Rattus norvegicus
LOC100857401	uncharacterized LOC100857401	Gallus gallus
LOC100334148	uncharacterized LOC100334148	Danio rerio
LOC100485911	uncharacterized LOC100485911	Xenopus (Silurana) tropicalis
975: HomoloGene: 131593.Gene conserved in Boreoeutheria
ZNF75A	zinc finger protein 75a	Homo sapiens
ZNF75A	zinc finger protein 75a	Pan troglodytes
ZNF75D	zinc finger protein 75D-like	Macaca mulatta
ZNF75A	zinc finger protein 75a	Canis lupus familiaris
ZNF75A	zinc finger protein 75a	Bos taurus
976: HomoloGene: 131587.Gene conserved in Boreoeutheria
ARMCX4	armadillo repeat containing, X-linked 4	Homo sapiens
LOC101058973	uncharacterized LOC101058973	Pan troglodytes
ARMCX4	armadillo repeat containing, X-linked 4	Macaca mulatta
ARMCX4	armadillo repeat containing, X-linked 4	Canis lupus familiaris
ARMCX4	armadillo repeat containing, X-linked 4	Bos taurus
Armcx4	armadillo repeat containing, X-linked 4	Mus musculus
Armcx4	armadillo repeat containing, X-linked 4	Rattus norvegicus
977: HomoloGene: 131563.Gene conserved in Catarrhini
LOC390877	adenylate kinase isoenzyme 5-like	Homo sapiens
LOC702428	uncharacterized LOC702428	Macaca mulatta
978: HomoloGene: 131525.Gene conserved in Catarrhini
LOC101059915	putative uncharacterized protein CXorf49-like	Homo sapiens
LOC100612947	uncharacterized LOC100612947	Pan troglodytes
LOC700050	uncharacterized protein CXorf49-like	Macaca mulatta
979: HomoloGene: 131489.Gene conserved in Catarrhini
LOC100287651	lipoxygenase homology domain-containing protein 1-like	Homo sapiens
LOC745169	lipoxygenase homology domain-containing protein 1-like	Pan troglodytes
LOC696566	lipoxygenase homology domain-containing protein 1-like	Macaca mulatta
980: HomoloGene: 131487.Gene conserved in Catarrhini
BOD1L2	biorientation of chromosomes in cell division 1-like 2	Homo sapiens
BOD1L2	biorientation of chromosomes in cell division 1-like 2	Pan troglodytes
LOC695409	putative biorientation of chromosomes in cell division protein 1-like 2-like	Macaca mulatta
981: HomoloGene: 131408.Gene conserved in Boreoeutheria
LOC102724536	uncharacterized LOC102724536	Homo sapiens
LOC102153419	uncharacterized LOC102153419	Canis lupus familiaris
LOC789200	uncharacterized LOC789200	Bos taurus
LOC685580	hypothetical protein LOC685580	Rattus norvegicus
982: HomoloGene: 131371.Gene conserved in Catarrhini
ZNF543	zinc finger protein 543	Homo sapiens
ZNF543	zinc finger protein 543	Pan troglodytes
ZNF543	zinc finger protein 543	Macaca mulatta
983: HomoloGene: 131353.Gene conserved in Homininae
C17orf102	chromosome 17 open reading frame 102	Homo sapiens
C17H17orf102	chromosome 17 open reading frame, human C17orf102	Pan troglodytes
984: HomoloGene: 131352.Gene conserved in Boreoeutheria
C15orf54	chromosome 15 open reading frame 54	Homo sapiens
C15H15orf54	chromosome 15 open reading frame, human C15orf54	Pan troglodytes
C30H15orf54	chromosome 30 open reading frame, human C15orf54	Canis lupus familiaris
985: HomoloGene: 131351.Gene conserved in Homininae
C15orf53	chromosome 15 open reading frame 53	Homo sapiens
C15H15orf53	chromosome 15 open reading frame, human C15orf53	Pan troglodytes
986: HomoloGene: 131349.Gene conserved in Catarrhini
ZNF324B	zinc finger protein 324B	Homo sapiens
ZNF324B	zinc finger protein 324B	Pan troglodytes
ZNF324B	zinc finger protein 324B	Macaca mulatta
987: HomoloGene: 131347.Gene conserved in Euteleostomi
GPR148	G protein-coupled receptor 148	Homo sapiens
GPR148	G protein-coupled receptor 148	Pan troglodytes
GPR148	G protein-coupled receptor 148	Macaca mulatta
GPR148	G protein-coupled receptor 148	Canis lupus familiaris
LOC101885431	probable G-protein coupled receptor 148-like	Danio rerio
988: HomoloGene: 131343.Gene conserved in Euarchontoglires
SYTL2	synaptotagmin-like 2	Homo sapiens
SYTL2	synaptotagmin-like 2	Pan troglodytes
SYTL2	synaptotagmin-like 2	Macaca mulatta
Sytl2	synaptotagmin-like 2	Mus musculus
Sytl2	synaptotagmin-like 2	Rattus norvegicus
989: HomoloGene: 131323.Gene conserved in Catarrhini
MRFAP1L1	Morf4 family associated protein 1-like 1	Homo sapiens
MRFAP1L1	Morf4 family associated protein 1-like 1	Pan troglodytes
MRFAP1L1	Morf4 family associated protein 1-like 1	Macaca mulatta
990: HomoloGene: 131321.Gene conserved in Catarrhini
ZCCHC13	zinc finger, CCHC domain containing 13	Homo sapiens
ZCCHC13	zinc finger, CCHC domain containing 13	Pan troglodytes
LOC707853	zinc finger CCHC domain-containing protein 13-like	Macaca mulatta
991: HomoloGene: 131291.Gene conserved in Homininae
NEK10	NIMA-related kinase 10	Homo sapiens
NEK10	NIMA (never in mitosis gene a)- related kinase 10	Pan troglodytes
992: HomoloGene: 131290.Gene conserved in Euarchontoglires
FAHD2B	fumarylacetoacetate hydrolase domain containing 2B	Homo sapiens
FAHD2B	fumarylacetoacetate hydrolase domain containing 2B	Pan troglodytes
LOC704637	fumarylacetoacetate hydrolase domain-containing protein 2A-like	Macaca mulatta
Fahd2a	fumarylacetoacetate hydrolase domain containing 2A	Mus musculus
Fahd2a	fumarylacetoacetate hydrolase domain containing 2A	Rattus norvegicus
993: HomoloGene: 131289.Gene conserved in Homininae
C19orf48	chromosome 19 open reading frame 48	Homo sapiens
C19H19orf48	chromosome 19 open reading frame, human C19orf48	Pan troglodytes
994: HomoloGene: 131288.Gene conserved in Homininae
GGTLC2	gamma-glutamyltransferase light chain 2	Homo sapiens
LOC100610580	gamma-glutamyltransferase light chain 2-like	Pan troglodytes
995: HomoloGene: 131283.Gene conserved in Homininae
FAM120AOS	family with sequence similarity 120A opposite strand	Homo sapiens
FAM120AOS	family with sequence similarity 120A opposite strand	Pan troglodytes
996: HomoloGene: 131281.Gene conserved in Catarrhini
KRTAP10-3	keratin associated protein 10-3	Homo sapiens
LOC100612201	keratin-associated protein 10-3-like	Pan troglodytes
LOC711658	uncharacterized LOC711658	Macaca mulatta
997: HomoloGene: 131279.Gene conserved in Homininae
RAB15	RAB15, member RAS oncogene family	Homo sapiens
RAB15	RAB15, member RAS oncogene family	Pan troglodytes
998: HomoloGene: 131275.Gene conserved in Boreoeutheria
ZNF621	zinc finger protein 621	Homo sapiens
ZNF621	zinc finger protein 621	Pan troglodytes
ZNF621	zinc finger protein 621	Bos taurus
LOC100849024	zinc finger protein 621-like	Bos taurus
999: HomoloGene: 131274.Gene conserved in Homininae
ZNF600	zinc finger protein 600	Homo sapiens
ZNF600	zinc finger protein 600	Pan troglodytes
1000: HomoloGene: 131270.Gene conserved in Catarrhini
BTNL3	butyrophilin-like 3	Homo sapiens
BTNL3	butyrophilin-like 3	Pan troglodytes
BTNL3	butyrophilin-like 3	Macaca mulatta
1001: HomoloGene: 131269.Gene conserved in Euteleostomi
RNF212	ring finger protein 212	Homo sapiens
LOC100424020	RING finger protein 212-like	Macaca mulatta
RNF212	ring finger protein 212	Canis lupus familiaris
RNF212	ring finger protein 212	Bos taurus
Rnf212	ring finger protein 212	Mus musculus
Rnf212	ring finger protein 212	Rattus norvegicus
RNF212	ring finger protein 212	Gallus gallus
LOC100534793	probable E3 SUMO-protein ligase RNF212-like	Danio rerio
rnf212	ring finger protein 212	Xenopus (Silurana) tropicalis
1002: HomoloGene: 131260.Gene conserved in Boreoeutheria
ZNF677	zinc finger protein 677	Homo sapiens
ZNF677	zinc finger protein 677	Pan troglodytes
ZNF677	zinc finger protein 677	Bos taurus
1003: HomoloGene: 131259.Gene conserved in Homininae
C20orf203	chromosome 20 open reading frame 203	Homo sapiens
C20H20orf203	chromosome 20 open reading frame, human C20orf203	Pan troglodytes
1004: HomoloGene: 131258.Gene conserved in Boreoeutheria
ZSCAN1	zinc finger and SCAN domain containing 1	Homo sapiens
ZSCAN1	zinc finger and SCAN domain containing 1	Pan troglodytes
ZSCAN1	zinc finger and SCAN domain containing 1	Canis lupus familiaris
1005: HomoloGene: 131257.Gene conserved in Catarrhini
TMEM31	transmembrane protein 31	Homo sapiens
TMEM31	transmembrane protein 31	Pan troglodytes
TMEM31	transmembrane protein 31	Macaca mulatta
1006: HomoloGene: 131256.Gene conserved in Boreoeutheria
MAGEB10	melanoma antigen family B, 10	Homo sapiens
MAGEB10	melanoma antigen family B, 10	Pan troglodytes
MAGEB10	melanoma antigen family B, 10	Macaca mulatta
MAGEB10	melanoma antigen family B, 10	Canis lupus familiaris
LOC102155621	melanoma-associated antigen B10-like	Canis lupus familiaris
1007: HomoloGene: 131255.Gene conserved in Bilateria
TMPRSS11B	transmembrane protease, serine 11B	Homo sapiens
TMPRSS11B	transmembrane protease, serine 11B	Pan troglodytes
TMPRSS11B	transmembrane protease, serine 11B	Macaca mulatta
TMPRSS11B	transmembrane protease, serine 11B	Canis lupus familiaris
AgaP_AGAP004567	AgaP_AGAP004567	Anopheles gambiae
1008: HomoloGene: 131246.Gene conserved in Catarrhini
KRTAP13-4	keratin associated protein 13-4	Homo sapiens
KRTAP13-4	keratin associated protein 13-4	Macaca mulatta
1009: HomoloGene: 131245.Gene conserved in Homininae
KAAG1	kidney associated antigen 1	Homo sapiens
KAAG1	kidney associated antigen 1	Pan troglodytes
1010: HomoloGene: 131244.Gene conserved in Boreoeutheria
SPATA31E1	SPATA31 subfamily E, member 1	Homo sapiens
LOC738069	protein FAM75E1-like	Pan troglodytes
LOC716322	FAM75-like protein C9orf79-like	Macaca mulatta
SPATA31E1	SPATA31 subfamily E, member 1	Canis lupus familiaris
LOC101903343	spermatogenesis-associated protein 31E1-like	Bos taurus
1011: HomoloGene: 131242.Gene conserved in Catarrhini
TBC1D26	TBC1 domain family, member 26	Homo sapiens
TBC1D26	TBC1 domain family, member 26	Pan troglodytes
LOC694833	TBC1 domain family member 26-like	Macaca mulatta
1012: HomoloGene: 131241.Gene conserved in Boreoeutheria
ZNF678	zinc finger protein 678	Homo sapiens
ZNF678	zinc finger protein 678	Macaca mulatta
LOC101904664	zinc finger protein 43-like	Bos taurus
1013: HomoloGene: 131239.Gene conserved in Catarrhini
DCAF12L1	DDB1 and CUL4 associated factor 12-like 1	Homo sapiens
DCAF12L1	DDB1 and CUL4 associated factor 12-like 1	Pan troglodytes
LOC700674	DDB1- and CUL4-associated factor 12-like protein 1-like	Macaca mulatta
1014: HomoloGene: 131238.Gene conserved in Homininae
SIRPD	signal-regulatory protein delta	Homo sapiens
SIRPD	signal-regulatory protein delta	Pan troglodytes
1015: HomoloGene: 131234.Gene conserved in Amniota
NANOS1	nanos homolog 1 (Drosophila)	Homo sapiens
NANOS1	nanos homolog 1 (Drosophila)	Canis lupus familiaris
NANOS1	nanos homolog 1 (Drosophila)	Bos taurus
Nanos1	nanos homolog 1 (Drosophila)	Mus musculus
Nanos1	nanos homolog 1 (Drosophila)	Rattus norvegicus
NANOS1	nanos homolog 1 (Drosophila)	Gallus gallus
1016: HomoloGene: 131228.Gene conserved in Catarrhini
TUBB8	tubulin, beta 8 class VIII	Homo sapiens
[truncated: 11,408,279 more chars]
